# Supplementary material for: New constraints on the postglacial shallow-water carbonate accumulation in the Great Barrier Reef
Source: Sci Rep. 2022 Jan 18;12:924. doi: 10.1038/s41598-021-04586-w (PMC8766595; doi:10.1038/s41598-021-04586-w)
Supplement: Supplementary file 2 — Supplementary Information 1. [file 41598_2021_4586_MOESM2_ESM.xlsx]

## Sheet: Holocene thickness
	reef name	latitude	longitude	GBR zone	GBR geomorphic area	core	relative location	post-Pleistocene thickness (m)	indicator	sample name	lithology	datum	reference
1	Britomart	18.25	146.67	Central	Midshelf	Britomart 2	Windward reef crest	25.5	Pleistocene limestone	Beta 1345	Coral boundstone	Prediction datum	Johnson et al. (1984)
1	Bowl	18.48	147.55	Central	Outershelf	BOWL1		29					Hopley & Harvey (1981)
1	Britomart	18.25	146.67	Central	Midshelf	Britomart 1	Lagoon patch reef	19.8	Pleistocene limestone	Beta 1055	Coral boundstone	Prediction datum	Johnson et al. (1984)
1	Grub	18.67	147.35	Central	Midshelf	GRUB1 Below MSL		24	Reefal limestone	GRB01	Coral	Reef flat level	Davies et al.(1985)
1	Wheeler	18.8	147.53	Central	Midshelf	WHEE2		20	Reefal limestone	WHE-01	Coral	Reef flat level	Davies et al. (1985)
1	Wheeler	18.8	147.53	Central	Midshelf	WHEE3	Windward	15	Pleistocene limestone?	WHE-02	Sand	Reef flat level	Davies and hopley, 1983
1	Wheeler	18.8	147.53	Central	Midshelf	WHEE4	Mid reef	18	Pleistocene limestone?	WHE-03	Coral	Reef flat level	Davies & Marshall (1983)
1	Gable	20	150	Central	Midshelf - Outer	GAB1		29.5	Recrystalized gravel	SUA1759	Coral heads	Sea level	Hopley et al. (1983) ; Hopley (1983)
1	Viper	18.88	148.08	Central	Outershelf	VIP2		22		VIP-01	Coral	Reef flat level	Davies et al.(1985)
1	Viper	18.88	148.08	Central	Outershelf	VIP3	Windward margin	15.8	Pleistocene limestone?	Viper	Cemented rubble	Reef flat level	Davies & Marshall (1983)
1	Orpheus Island	18.62	146.5	Central	Innershelf	ORPH1	Leeward Reef front	14.2	Pleistocene clay	14.25 SUA1673	Coral heads	Reef flat level	Hopley & Partain; Hopley et al. (1983)
1	Orpheus Island	18.62	146.5	Central	Innershelf	ORPH2	Modern reef flat	13.2	Pleistocene clay	17.25 SUA1675	Coral heads	Reef flat level	Hopley & Partain; Hopley et al. (1983)
1	Orpheus Island	18.62	146.5	Central	Innershelf	ORPH3	Mid holocene reef flat	9.2	Pleistocene clay	13.75 SUA1678	Coral heads	Reef flat level	Hopley & Partain; Hopley et al. (1983)
1	Orpheus Island	18.62	146.5	Central	Innershelf	ORPH4	Algal Terrace	4.7	Cemented rubble	4.7 ORP-1	Coral	Tidal datum?	Hopley & Paratain
1	Orpheus Island	18.62	146.5	Central	Innershelf	ORPH5	Outer coral zone	5.5	Cemented rubble	5.5 ORP-4	Coral	Tidal datum?	Hopley & Paratain
1	Paluma Shoals	19.1	146.57	Central	Innershelf - Nearshore	PSPC1/2	Shoreward margin	2.3	Pleistocene clay?	2.6 PSPC-48	Coral shingle	Reef flat level	Smithers & Larcombe (2003)
1	Paluma Shoals	19.1	146.57	Central	Innershelf - Nearshore	PS1/2	Mid reef	2.5	Pleistocene clay?	PS2/190-200	Coral fragment	Reef flat level	Smithers & Larcombe (2003)
1	Paluma Shoals	19.1	146.57	Central	Innershelf - Nearshore	PSPC3/4	Seaward margin	2.6	Pleistocene clay?	PSPC3/4-63	Coral fragment	Reef flat level	Smithers & Larcombe (2003)
1	Potter	17.7	146.57	Central	Midshelf	POTT2		29.7	coral	ARL-227	Coral	Mean sea level	Graham (1993)
1	Rattlesnake Island	19.03	146.62	Central	Midshelf	RATT2		11.5	Reefal limestone	Gak-9294	Coral heads	Reef flat level	Hopley et al. (1983); Larcombe (1995)
1	Myrmidon	18.23	147.37	Central	Outershelf	MYR1	Below MSL	24		MYR-88635019	Coral algae	Sea level	Harris et al. (1990)
1	Darley	19.12	148	Central - South	Midshelf	DARL2	Below MSL	13.5	Recrystalized gravel	Gak-9291	Coral heads	Reef flat level	Davies & Hopley (1983)
1	Hayman Island	20.05	148.88	Central - South	Innershelf	HAY1	Reef crest (W)	18	Pleistocene shingle/clay	HAY1:1	Coral	Mean LWS	Hopley & Paratain (1989)
1	Hayman Island	20.05	148.88	Central - South	Innershelf	HAY2	Reef crest (E)	21.5	Pleistocene shingle/clay	HAY2:1	Shingle	Mean LWS	Hopley & Paratain (1989)
1	Cockatoo	20.75	151.02	Central - South	Outershelf			17.5					Kleypas and Hopley (1993)
1	Redbill	20.97	150.08	Central - South	Midshelf	REDB4	Leeward algal rim	17.1	Pleistocene limestone	SUA-1781	Coral	Reef flat	Hopley et al. (1984)
1	Redbill	20.97	150.08	Central - South	Midshelf	REDB5	Central reef flat	13	Pleistocene limestone	SUA-1786	Coral	Reef flat	Hopley et al. (1984)
1	Redbill	20.97	150.08	Central - South	Midshelf	REDB6	Southern (WW) algal rim	18	Pleistocene limestone	SUA-1791	Coral	Reef flat	Hopley et al. (1984)
1	Redbill	20.97	150.08	Central - South	Midshelf	REDB7		15			Coral	Reef flat level	Davies et al.(1985)
1	Stanley	19.25	148.13	Central - South	Midshelf	STAN2	Inner Windward edge	17	Pleistocene limestone	ST-01	Coral	Reef flat level	Davies et al.(1985)
1	Stanley	19.25	148.13	Central - South	Midshelf	STAN3	Outer Leeward reef flat	20	Pleistocene limestone?	ST-03	Coral	Reef flat level	Davies et al.(1985)
1	Stanley	19.25	148.13	Central - South	Midshelf	STAN4	Inner Leeward reef flat	22		ST-05	Coral	Reef flat level	Davies et al.(1985)
1	Stanley	19.25	148.13	Central - South	Midshelf	STAN7	Outer windward margin	15		ST-06	Coral	Reef flat level	Davies et al.(1985)
1	Stanley	19.25	148.13	Central - South	Midshelf		Inner windward margin	18	Pleistocene limestone?	ST-12	Branching coral facies		Davies et al.(1985)
1	Stanley	19.25	148.13	Central - South	Midshelf		Leeward margin	22	Pleistocene limestone?	ST-18	Fragmented coral		Davies et al.(1985)
1	Stanley	19.25	148.13	Central - South	Midshelf		Leeward margin	21	Pleistocene limestone?	ST-26	Branching coral facies		Davies et al.(1985)
1	Raine Island	11.62		Northern	Outershelf			11					Hopley et al. (2007)
1	Boulder	15.24	145.26	Northern	Innershelf	BOUL1	Windward	14	Pleistocene limestone?	Boulder	Coral	Reef flat level	Davies et al (1973); Davies et al. (1985)
1	Williamson	15.36	145.62	Northern	Midshelf	WILL1		17		WIL-01	Coral	Reef flat level	Davies et al. (1985)
1	Williamson	15.36	145.62	Northern	Midshelf	WILL2	Windward side	13	Pleistocene limestone?	WIL-02	Coral	Reef flat level	Davies et al (1973); Davies et al. (1985)
1	Ribbon	14.8	145.7	Northern	Outershelf	RIBB1		15		RIB-1	Coral	Reef flat level	Davies et al.(1985)
1	Ribbon	14.8	145.7	Northern	Outershelf	RIBB2	Coral flat	12	Pleistocene limestone?	RIB-2	Coral	Reef flat level	Davies et al (1973); Davies et al. (1985)
1	Ribbon	14.8	145.7	Northern	Outershelf	RIBB3	Leeward side	15.85	Paleokarst	RIB3	Massive Coral		Braithwaite et al. (2004)
1	Warraber Island	10.21	142.83	Northern - Torres	Midshelf	WD2		5.2	Recrystallized pleistocene limestone				Woodroffe et al. (2000)
1	Warraber Island	10.21	142.83	Northern - Torres	Midshelf	WD4		5.7	Pleistocene limestone				Woodroffe et al. (2000)
1	Yam Island	9.9	142.77	Northern - Torres	Midshelf	YAM1		5	Pleistocene limestone			HLC	Woodroffe et al. (2000)
1	Yam Island	9.9	142.77	Northern - Torres	Midshelf	YAM3		4.6	Pleistocene limestone			HLC	Woodroffe et al. (2000)
1	Yam Island	9.9	142.77	Northern - Torres	Midshelf	YD1		6.38	Pleistocene limestone			HLC	Woodroffe et al. (2000)
1	Fairfax	23.87	152.37	Southern	Outershelf	FAIR1	Windward Margin	9	Pleistocene limestone	FAR01	Coral	Reef flat level	Davies & Hopley (1983)
1	One Tree	23.45	152.08	Southern	Outershelf	OT1	Windward Margin	12.5	Aragonite	NSW-316	Coral	Reef flat level	Marshall & Davies (1982)
1	One Tree	23.45	152.08	Southern	Outershelf	OT5	Leeward Margin	14	Aragonite	GX-6963	Coral	Reef flat level	Marshall & Davies (1982)
1	One Tree	23.45	152.08	Southern	Outershelf	OT6	Leeward Patchreef	14.5	Aragonite	20+/-0.5 WK-253	Coral	Reef flat level	Marshall & Davies (1982)

## Sheet: summary
			thickness (m)
			SD	Mean-sd	MEAN	Mean+sd
	ALL		7.01682	8.00876	15.0256	22.0424
	Nearshore/Inner		6.77443	3.01648	9.79091	16.5653
	Mid		6.91237	9.56905	16.4814	23.3938
	Outer		5.62352	10.6957	16.3192	21.9428
	Mid+Outer		6.46105	9.96895	16.43	22.891
	North		2.48328	10.0167	12.5	14.9833
	Central		7.25973	9.59027	16.85	24.1097
	South		4.72087	5.6733	10.3942	15.115
