# Supplementary material for: New constraints on the postglacial shallow-water carbonate accumulation in the Great Barrier Reef
Source: Sci Rep. 2022 Jan 18;12:924. doi: 10.1038/s41598-021-04586-w (PMC8766595; doi:10.1038/s41598-021-04586-w)
Supplement: Supplementary file 3 — Supplementary Information 2. [file 41598_2021_4586_MOESM3_ESM.xlsx]

## Sheet: SUMMARY
								Volume (km3)	Volume (km3)	Volume (km3)	Volume CaCO3 (km3)	Volume CaCO3 (km3)	Volume CaCO3 (km3)	Mass CaCO3 (Gt)	Mass CaCO3 (Gt)	Mass CaCO3 (Gt)	Mass C (Gt)	Mass C (Gt)	Mass C (Gt)
	Shelf area (km2)	Latitude centroid (°South)	iteration / latitudinal zone id	sheet from gis layer	Reef-Area (m2)	Reef-Area (km2)	reef area ratio (%)	Thickness 10m	Thickness 15m	Thickness 20m	Porosity 0.35, Thickness 10m	Porosity 0.35, Thickness 15m	Porosity 0.35, Thickness 20m	Density 2.93, Por 0.35, Thickness 10m	Density 2.93, Por 0.35, Thickness 15m	Density 2.93, Por 0.35, Thickness 20m	12% Mol, Thickness 10m	12% Mol, Thickness 10m	12% Mol, Thickness 10m
	6240.82	24.435	3	HoloFeatd3r26	3.34807e+08	334.807	5.36478	3.34807	5.0221	6.69613	2.17624	3.26436	4.35249	6.37639	9.56459	12.7528	0.765167	1.14775	1.53033
	5777.96	23.9884	4	HoloFeatd4r26	1.29848e+08	129.848	2.2473	1.29848	1.94772	2.59697	0.844014	1.26602	1.68803	2.47296	3.70944	4.94592	0.296755	0.445133	0.593511
	6171.89	23.5419	5	HoloFeatd5r26	4.72875e+08	472.875	7.66175	4.72875	7.09312	9.4575	3.07369	4.61053	6.14737	9.0059	13.5089	18.0118	1.08071	1.62106	2.16142
	6901.69	23.0953	6	HoloFeatd6r26	2.68999e+08	268.999	3.89759	2.68999	4.03499	5.37999	1.7485	2.62274	3.49699	5.12309	7.68464	10.2462	0.614771	0.922157	1.22954
	9813.62	22.6487	7	HoloFeatd7r26	1.3397e+07	13.397	0.136514	0.13397	0.200954	0.267939	0.0870803	0.13062	0.174161	0.255145	0.382718	0.51029	0.0306174	0.0459261	0.0612348
	15688.7	22.2022	8	HoloFeatd8r26	6.54005e+08	654.005	4.16864	6.54005	9.81007	13.0801	4.25103	6.37655	8.50206	12.4555	18.6833	24.9111	1.49466	2.24199	2.98933
	17373.9	21.7556	9	HoloFeatd9r26	1.37061e+09	1370.61	7.88888	13.7061	20.5591	27.4121	8.90893	13.3634	17.8179	26.1032	39.1548	52.2064	3.13238	4.69857	6.26476
	18264.5	21.3091	10	HoloFeatd10r26	1.90808e+09	1908.08	10.4469	19.0808	28.6212	38.1616	12.4025	18.6038	24.805	36.3393	54.509	72.6787	4.36072	6.54108	8.72144
	15024.6	20.8625	11	HoloFeatd11r26	1.62645e+09	1626.45	10.8253	16.2645	24.3968	32.5291	10.5719	15.8579	21.1439	30.9758	46.4637	61.9516	3.7171	5.57564	7.43419
	12017.5	20.4159	12	HoloFeatd12r26	1.12163e+09	1121.63	9.33332	11.2163	16.8245	22.4326	7.2906	10.9359	14.5812	21.3615	32.0422	42.7229	2.56338	3.84506	5.12675
	12321.2	19.9694	13	HoloFeatd13r26	9.70327e+08	970.327	7.87527	9.70327	14.5549	19.4065	6.30713	9.46069	12.6143	18.4799	27.7198	36.9598	2.21759	3.32638	4.43517
	13202.5	19.5228	14	HoloFeatd14r26	1.59563e+09	1595.63	12.0858	15.9563	23.9345	31.9126	10.3716	15.5574	20.7432	30.3888	45.5832	60.7776	3.64666	5.46999	7.29331
	13026.9	19.0763	15	HoloFeatd15r26	1.23428e+09	1234.28	9.47483	12.3428	18.5141	24.6855	8.0228	12.0342	16.0456	23.5068	35.2602	47.0136	2.82082	4.23122	5.64163
	9099.34	18.6297	16	HoloFeatd16r26	6.8693e+08	686.93	7.54923	6.8693	10.304	13.7386	4.46505	6.69757	8.93009	13.0826	19.6239	26.1652	1.56991	2.35487	3.13982
	6132.57	18.1831	17	HoloFeatd17r26	7.413e+08	741.3	12.0879	7.413	11.1195	14.826	4.81845	7.22767	9.6369	14.1181	21.1771	28.2361	1.69417	2.54125	3.38833
	3740.18	17.7366	18	HoloFeatd18r26	4.10788e+08	410.788	10.9831	4.10788	6.16181	8.21575	2.67012	4.00518	5.34024	7.82345	11.7352	15.6469	0.938814	1.40822	1.87763
	3389.39	17.29	19	HoloFeatd19r26	3.97121e+08	397.121	11.7166	3.97121	5.95682	7.94243	2.58129	3.87193	5.16258	7.56318	11.3448	15.1264	0.907581	1.36137	1.81516
	3552.2	16.8434	20	HoloFeatd20r26	5.21876e+08	521.876	14.6917	5.21876	7.82815	10.4375	3.3922	5.08829	6.78439	9.93913	14.9087	19.8783	1.1927	1.78904	2.38539
	3439.29	16.3969	21	HoloFeatd21r26	6.17222e+08	617.222	17.9462	6.17222	9.25833	12.3444	4.01195	6.01792	8.02389	11.755	17.6325	23.51	1.4106	2.1159	2.8212
	2411.31	15.9503	22	HoloFeatd22r26	3.07257e+08	307.257	12.7423	3.07257	4.60885	6.14513	1.99717	2.99575	3.99434	5.8517	8.77755	11.7034	0.702204	1.05331	1.40441
	2744.28	15.5038	23	HoloFeatd23r26	5.02922e+08	502.922	18.3262	5.02922	7.54383	10.0584	3.269	4.90349	6.53799	9.57816	14.3672	19.1563	1.14938	1.72407	2.29876
	2515.37	15.0572	24	HoloFeatd24r26	3.95106e+08	395.106	15.7077	3.95106	5.9266	7.90213	2.56819	3.85229	5.13638	7.5248	11.2872	15.0496	0.902976	1.35446	1.80595
	4735.86	14.6106	25	HoloFeatd25r26	6.17627e+08	617.627	13.0415	6.17627	9.2644	12.3525	4.01457	6.02186	8.02914	11.7627	17.644	23.5254	1.41152	2.11729	2.82305
	6024.51	14.1641	26	HoloFeatd26r26	1.06141e+09	1061.41	17.6182	10.6141	15.9212	21.2282	6.89917	10.3487	13.7983	20.2146	30.3218	40.4291	2.42575	3.63862	4.85149
	3444.29	13.7175	27	HoloFeatd27r26	7.88147e+08	788.147	22.8827	7.88147	11.8222	15.7629	5.12296	7.68444	10.2459	15.0103	22.5154	30.0205	1.80123	2.70185	3.60246
	2392.08	13.2709	28	HoloFeatd28r26	5.52601e+08	552.601	23.1013	5.52601	8.28902	11.052	3.59191	5.38786	7.18382	10.5243	15.7864	21.0486	1.26292	1.89437	2.52583
	2328.23	12.8244	29	HoloFeatd29r26	6.01161e+08	601.161	25.8205	6.01161	9.01741	12.0232	3.90754	5.86132	7.81509	11.4491	17.1737	22.8982	1.37389	2.06084	2.74778
	3633.17	12.3778	30	HoloFeatd30r26	1.55324e+09	1553.24	42.7517	15.5324	23.2987	31.0649	10.0961	15.1441	20.1922	29.5815	44.3723	59.163	3.54978	5.32467	7.09956
	5380.4	11.9313	31	HoloFeatd31r26	2.03024e+09	2030.24	37.734	20.3024	30.4536	40.6048	13.1966	19.7948	26.3931	38.6659	57.9989	77.3318	4.63991	6.95986	9.27982
	7061.28	11.4847	32	HoloFeatd32r26	1.47948e+09	1479.48	20.952	14.7948	22.1923	29.5897	9.61664	14.425	19.2333	28.1768	42.2651	56.3535	3.38121	5.07182	6.76242
	8767.13	11.0381	33	HoloFeatd33r26	9.66499e+08	966.499	11.0241	9.66499	14.4975	19.33	6.28225	9.42337	12.5645	18.407	27.6105	36.814	2.20884	3.31326	4.41768
	10362.8	10.5916	34	HoloFeatd34r26	3.58354e+08	358.354	3.45808	3.58354	5.37532	7.16709	2.3293	3.49396	4.65861	6.82486	10.2373	13.6497	0.818983	1.22847	1.63797
	6782.95	10.145	35	HoloFeatd35r26	0	0	0	0
TOTAL	249762				2.62902e+10	26290.2	10.5261	262.902	394.353	525.804	170.886	256.33	341.773	500.697	751.046	1001.39	60.0837	90.1255	120.167

## Sheet: HoloFeatd9r26
FID_GBR_fe	SORT_GBR_I	LABEL_ID	SUB_NO	CODE	UNIQUE_ID	FEATURE_C	GBR_NAME	FEAT_NAME	QLD_NAME	X_LABEL	GBR_ID	LOC_NAME_S	LOC_NAME_L	X_COORD	Y_COORD	ACTION	ID	COMMENTS	FID_d9r26	Id_1	grid_code	Shape_Leng	Shape_Area
3417	21686	21-686	100	21-686-100-104	21686100104	104	U/N Reef	Reef		21-1174S	21686	U/N Reef (21-686)	U/N Reef (21-686)	152.028	-21.6403	2	0		68	68	1	12199.7	8.0684e+06
3418	21687	21-687	100	21-687-100-104	21687100104	104	U/N Reef	Reef		21-1168S	21687	U/N Reef (21-687)	U/N Reef (21-687)	152.034	-21.6749	2	0		68	68	1	1859.85	199681
3419	21688	21-688	100	21-688-100-104	21688100104	104	U/N Reef	Reef		21-1167S	21688	U/N Reef (21-688)	U/N Reef (21-688)	152.035	-21.6677	2	0		68	68	1	2587.02	336813
3420	21689	21-689	100	21-689-100-104	21689100104	104	U/N Reef	Reef		21-1166S	21689	U/N Reef (21-689)	U/N Reef (21-689)	152.068	-21.6958	2	0		68	68	1	1776.13	162518
3421	21690	21-690	100	21-690-100-104	21690100104	104	U/N Reef	Reef		21-1165S	21690	U/N Reef (21-690)	U/N Reef (21-690)	152.078	-21.6398	2	0		68	68	1	1935.05	148084
3422	21691	21-691	100	21-691-100-104	21691100104	104	U/N Reef	Reef		21-1164S	21691	U/N Reef (21-691)	U/N Reef (21-691)	152.081	-21.6371	1	0		68	68	1	1370.97	119825
3423	21693	21-693	100	21-693-100-104	21693100104	104	U/N Reef	Reef		21-1139S	21693	U/N Reef (21-693)	U/N Reef (21-693)	152.1	-21.5657	2	0		68	68	1	3132.53	546111
3424	21694	21-694	100	21-694-100-104	21694100104	104	U/N Reef	Reef		21-1163S	21694	U/N Reef (21-694)	U/N Reef (21-694)	152.142	-21.6418	2	0		68	68	1	1247.58	95027.1
3425	21695	21-695	100	21-695-100-104	21695100104	104	U/N Reef	Reef		21-1162S	21695	U/N Reef (21-695)	U/N Reef (21-695)	152.143	-21.6384	2	0		68	68	1	1572.01	167337
3426	21696	21-696	100	21-696-100-104	21696100104	104	U/N Reef	Reef		21-1138S	21696	U/N Reef (21-696)	U/N Reef (21-696)	152.145	-21.5487	2	0		68	68	1	6307.68	2.15787e+06
3435	21480	21-480	100	21-480-100-104	21480100104	104	U/N Reef	Reef	U/N Reef	21-480S	21480	U/N Reef (21-480)	U/N Reef (21-480)	152.302	-21.5724	2	0		68	68	1	7292.78	2.49843e+06
3436	21481	21-481	100	21-481-100-104	21481100104	104	U/N Reef	Reef	U/N Reef	21-481S	21481	U/N Reef (21-481)	U/N Reef (21-481)	152	-21.5713	2	0		68	68	1	12151.6	7.14744e+06
3437	21482	21-482	100	21-482-100-104	21482100104	104	U/N Reef	Reef	U/N Reef	21-482S	21482	U/N Reef (21-482)	U/N Reef (21-482)	152.255	-21.5718	1	0		68	68	1	8138.64	4.12444e+06
3438	21483	21-483	100	21-483-100-104	21483100104	104	U/N Reef	Reef	U/N Reef	21-483S	21483	U/N Reef (21-483)	U/N Reef (21-483)	152.442	-21.5721	2	0		68	68	1	2528.01	458761
3439	21484	21-484	100	21-484-100-104	21484100104	104	U/N Reef	Reef	U/N Reef	21-484S	21484	U/N Reef (21-484)	U/N Reef (21-484)	152.368	-21.5796	2	0		68	68	1	11126	4.55696e+06
3440	21485	21-485	100	21-485-100-104	21485100104	104	U/N Reef	Reef	U/N Reef	21-485S	21485	U/N Reef (21-485)	U/N Reef (21-485)	152.407	-21.5788	2	0		68	68	1	9805.08	4.1016e+06
3441	21486	21-486	100	21-486-100-104	21486100104	104	U/N Reef	Reef	U/N Reef	21-486S	21486	U/N Reef (21-486)	U/N Reef (21-486)	152.405	-21.5935	2	0		68	68	1	7800.17	2.91648e+06
3442	21552	21-552	100	21-552-100-104	21552100104	104	Obstruction Reef	Reef	Obstruction Reef	21-552S	21552	Obstruction Reef (21-552)	Obstruction Reef (21-552)	152.467	-21.9628	2	0		68	68	1	4880.03	1.17113e+06
3443	21553	21-553	100	21-553-100-104	21553100104	104	U/N Reef	Reef	U/N Reef	21-553S	21553	U/N Reef (21-553)	U/N Reef (21-553)	152.347	-21.9763	2	0		68	68	1	6592.99	2.1716e+06
3444	21554	21-554	100	21-554-100-104	21554100104	104	U/N Reef	Reef	U/N Reef	21-554S	21554	U/N Reef (21-554)	U/N Reef (21-554)	152.375	-21.9798	2	0		68	68	1	11152.3	4.15074e+06
3445	21555	21-555	100	21-555-100-104	21555100104	104	U/N Reef	Reef	U/N Reef	21-555S	21555	U/N Reef (21-555)	U/N Reef (21-555)	152.232	-21.979	2	0		68	68	1	12624.6	6.75712e+06
3449	21697	21-697	100	21-697-100-104	21697100104	104	U/N Reef	Reef		21-1161S	21697	U/N Reef (21-697)	U/N Reef (21-697)	152.148	-21.6403	2	0		68	68	1	2328.15	280989
3450	21699	21-699	100	21-699-100-104	21699100104	104	U/N Reef	Reef		21-1160S	21699	U/N Reef (21-699)	U/N Reef (21-699)	152.151	-21.6356	2	0		68	68	1	1155.84	88006.2
3451	21702	21-702	100	21-702-100-104	21702100104	104	U/N Reef	Reef		21-1196S	21702	U/N Reef (21-702)	U/N Reef (21-702)	152.161	-21.7628	2	0		68	68	1	14761.3	9.37936e+06
3452	21703	21-703	100	21-703-100-104	21703100104	104	U/N Reef	Reef		21-1137S	21703	U/N Reef (21-703)	U/N Reef (21-703)	152.163	-21.5613	2	0		68	68	1	7555.39	1.1478e+06
3454	21706	21-706	100	21-706-100-104	21706100104	104	U/N Reef	Reef		21-1212S	21706	U/N Reef (21-706)	U/N Reef (21-706)	152.206	-21.8624	2	0		68	68	1	3074.62	620598
3458	21487	21-487	100	21-487-100-104	21487100104	104	U/N Reef	Reef	U/N Reef	21-487S	21487	U/N Reef (21-487)	U/N Reef (21-487)	152.326	-21.5895	2	0		68	68	1	16179.1	1.13781e+07
3459	21488	21-488	100	21-488-100-104	21488100104	104	U/N Reef	Reef	U/N Reef	21-488S	21488	U/N Reef (21-488)	U/N Reef (21-488)	152.075	-21.5916	2	0		68	68	1	7571.12	3.76455e+06
3460	21489	21-489	100	21-489-100-104	21489100104	104	U/N Reef	Reef	U/N Reef	21-489S	21489	U/N Reef (21-489)	U/N Reef (21-489)	152.193	-21.6038	2	0		68	68	1	6945.07	2.61996e+06
3461	21490	21-490	100	21-490-100-103	21490100103	103	Turrum Cay	Cay	Turrum Cay	21-490S	21490	Turrum Cay (21-490)	Turrum Cay (21-490)	152.361	-21.6171	2	0		68	68	1	449.42	12922.5
3462	21490	21-490	100	21-490-100-104	21490100104	104	Turrum Reef	Reef	U/N Reef	21-490S	21490	Turrum Reef (21-490)	Turrum Reef (21-490)	152.37	-21.6058	2	0		68	68	1	16861.6	1.3725e+07
3463	21491	21-491	100	21-491-100-104	21491100104	104	U/N Reef	Reef	U/N Reef	21-491S	21491	U/N Reef (21-491)	U/N Reef (21-491)	152.474	-21.6108	2	0		68	68	1	10240.9	6.38938e+06
3464	21558	21-558	100	21-558-100-104	21558100104	104	U/N Reef	Reef	U/N Reef	21-558S	21558	U/N Reef (21-558)	U/N Reef (21-558)	152.546	-21.5486	2	0		68	68	1	14285.8	1.12995e+07
3465	21559	21-559	100	21-559-100-104	21559100104	104	U/N Reef	Reef	U/N Reef	21-559S	21559	U/N Reef (21-559)	U/N Reef (21-559)	152.534	-21.5731	2	0		68	68	1	10094.8	6.01485e+06
3466	21560	21-560	100	21-560-100-104	21560100104	104	U/N Reef	Reef	U/N Reef	21-560S	21560	U/N Reef (21-560)	U/N Reef (21-560)	152.54	-21.6621	2	0		68	68	1	12084.5	9.17242e+06
3467	21561	21-561	100	21-561-100-104	21561100104	104	U/N Reef	Reef	U/N Reef	21-561S	21561	U/N Reef (21-561)	U/N Reef (21-561)	152.508	-21.7135	2	0		68	68	1	3326.67	684257
3468	21562	21-562	100	21-562-100-103	21562100103	103	Turner Cay	Cay	Turner Cay	21-562S	21562	Turner Cay (21-562)	Turner Cay (21-562)	152.552	-21.7332	2	0		68	68	1	904.233	56780.8
3469	21708	21-708	100	21-708-100-104	21708100104	104	U/N Reef	Reef		21-1136S	21708	U/N Reef (21-708)	U/N Reef (21-708)	152.209	-21.5286	2	0		68	68	1	4604.3	460442
3470	21709	21-709	100	21-709-100-104	21709100104	104	U/N Reef	Reef		21-1211S	21709	U/N Reef (21-709)	U/N Reef (21-709)	152.211	-21.8645	2	0		68	68	1	3275.34	499682
3472	21714	21-714	100	21-714-100-104	21714100104	104	U/N Reef	Reef		21-1210S	21714	U/N Reef (21-714)	U/N Reef (21-714)	152.224	-21.8644	2	0		68	68	1	4342.49	984424
3473	21715	21-715	100	21-715-100-104	21715100104	104	U/N Reef	Reef		21-1226S	21715	U/N Reef (21-715)	U/N Reef (21-715)	152.229	-21.9498	2	0		68	68	1	2952.37	477938
3474	21716	21-716	100	21-716-100-104	21716100104	104	U/N Reef	Reef		21-1194S	21716	U/N Reef (21-716)	U/N Reef (21-716)	152.229	-21.7398	2	0		68	68	1	988.381	69376.2
3475	21717	21-717	100	21-717-100-104	21717100104	104	U/N Reef	Reef		21-1193S	21717	U/N Reef (21-717)	U/N Reef (21-717)	152.229	-21.7432	2	0		68	68	1	696.474	32133.5
3476	21718	21-718	100	21-718-100-104	21718100104	104	U/N Reef	Reef		21-1191S	21718	U/N Reef (21-718)	U/N Reef (21-718)	152.234	-21.7384	2	0		68	68	1	993.647	63811
3486	21492	21-492	100	21-492-100-104	21492100104	104	U/N Reef	Reef	U/N Reef	21-492S	21492	U/N Reef (21-492)	U/N Reef (21-492)	152.213	-21.6108	2	0		68	68	1	2401.78	407123
3487	21493	21-493	100	21-493-100-103	21493100103	103	U/N Cay	Cay	U/N Cay	21-493S	21493	U/N Cay (21-493)	U/N Cay (21-493)	152.106	-21.6389	2	0		68	68	1	451.281	14284.2
3488	21493	21-493	100	21-493-100-104	21493100104	104	U/N Reef	Reef	U/N Reef	21-493S	21493	U/N Reef (21-493)	U/N Reef (21-493)	152.135	-21.6226	2	0		68	68	1	29736.9	2.06647e+07
3489	21494	21-494	100	21-494-100-104	21494100104	104	U/N Reef	Reef	U/N Reef	21-494S	21494	U/N Reef (21-494)	U/N Reef (21-494)	152.308	-21.6353	2	0		68	68	1	16208.3	1.09277e+07
3490	21495	21-495	100	21-495-100-103	21495100103	103	Bacchi Cay	Cay	Bacchi Cay	21-495S	21495	Bacchi Cay (21-495)	Bacchi Cay (21-495)	152.382	-21.6407	2	0		68	68	1	1915	148241
3491	21495	21-495	100	21-495-100-104	21495100104	104	Bacchi Reef	Reef	U/N Reef	21-495S	21495	Bacchi Reef (21-495)	Bacchi Reef (21-495)	152.389	-21.634	2	0		68	68	1	7854.04	1.95687e+06
3492	21562	21-562	100	21-562-100-104	21562100104	104	Turner Reef	Reef	U/N Reef	21-562S	21562	Turner Reef (21-562)	Turner Reef (21-562)	152.559	-21.7196	2	0		68	68	1	14491.6	1.27122e+07
3493	21563	21-563	100	21-563-100-104	21563100104	104	U/N Reef	Reef	U/N Reef	21-563S	21563	U/N Reef (21-563)	U/N Reef (21-563)	152.521	-21.7294	2	0		68	68	1	1119.37	95628.9
3494	21564	21-564	100	21-564-100-104	21564100104	104	Half Tide Reef	Reef	U/N Reef	21-564S	21564	Half Tide Reef (21-564)	Half Tide Reef (21-564)	152.509	-21.7742	2	0		68	68	1	17750.8	1.87333e+07
3495	21565	21-565	100	21-565-100-104	21565100104	104	Bills Reef	Reef	U/N Reef	21-565S	21565	Bills Reef (21-565)	Bills Reef (21-565)	152.593	-21.7866	2	0		68	68	1	14987.9	1.11979e+07
3498	21721	21-721	100	21-721-100-104	21721100104	104	U/N Reef	Reef		21-1190S	21721	U/N Reef (21-721)	U/N Reef (21-721)	152.25	-21.7365	2	0		68	68	1	10574.3	5.8082e+06
3499	21722	21-722	100	21-722-100-104	21722100104	104	U/N Reef	Reef		21-1159S	21722	U/N Reef (21-722)	U/N Reef (21-722)	152.252	-21.6824	1	0		68	68	1	2354.92	295848
3501	21724	21-724	100	21-724-100-104	21724100104	104	U/N Reef	Reef		21-1192S	21724	U/N Reef (21-724)	U/N Reef (21-724)	152.259	-21.7775	2	0		68	68	1	16374.4	1.04786e+07
3502	21725	21-725	100	21-725-100-104	21725100104	104	U/N Reef	Reef		21-1189S	21725	U/N Reef (21-725)	U/N Reef (21-725)	152.265	-21.7346	2	0		68	68	1	640.467	29540.5
3503	21726	21-726	100	21-726-100-104	21726100104	104	U/N Reef	Reef		21-1158S	21726	U/N Reef (21-726)	U/N Reef (21-726)	152.268	-21.67	2	0		68	68	1	8741.21	4.08974e+06
3515	22030	22-030	100	22-030-100-104	22030100104	104	Shields Reef	Reef	U/N Reef	22-030S	22030	Shields Reef (22-030)	Shields Reef (22-030)	150.377	-22.0041	2	0		68	68	1	3581.77	447133
3516	21496	21-496	100	21-496-100-104	21496100104	104	U/N Reef	Reef	U/N Reef	21-496S	21496	U/N Reef (21-496)	U/N Reef (21-496)	152.476	-21.6459	2	0		68	68	1	7685.41	3.93245e+06
3517	21497	21-497	100	21-497-100-103	21497100103	103	Thomas Cay	Cay	Thomas Cay	21-497S	21497	Thomas Cay (21-497)	Thomas Cay (21-497)	152.366	-21.6499	2	0		68	68	1	944.773	64257.6
3518	21497	21-497	100	21-497-100-104	21497100104	104	Thomas Reef	Reef	U/N Reef	21-497S	21497	Thomas Reef (21-497)	Thomas Reef (21-497)	152.342	-21.664	2	0		68	68	1	26757.2	2.87637e+07
3519	21498	21-498	100	21-498-100-104	21498100104	104	U/N Reef	Reef	U/N Reef	21-498S	21498	U/N Reef (21-498)	U/N Reef (21-498)	152.263	-21.6282	2	0		68	68	1	7478.67	3.30792e+06
3520	21499	21-499	100	21-499-100-104	21499100104	104	U/N Reef	Reef	U/N Reef	21-499S	21499	U/N Reef (21-499)	U/N Reef (21-499)	152.452	-21.6645	2	0		68	68	1	10682.6	5.74217e+06
3521	21566	21-566	100	21-566-100-104	21566100104	104	Blu-Lion Reef	Reef	U/N Reef	21-566S	21566	Blu-Lion Reef (21-566)	Blu-Lion Reef (21-566)	152.627	-21.8213	2	0		68	68	1	12678.1	1.15282e+07
3522	21567	21-567	100	21-567-100-104	21567100104	104	U/N Reef	Reef	U/N Reef	21-567S	21567	U/N Reef (21-567)	U/N Reef (21-567)	152.545	-21.8259	2	0		68	68	1	4520.64	1.46009e+06
3523	21568	21-568	100	21-568-100-104	21568100104	104	U/N Reef	Reef	U/N Reef	21-568S	21568	U/N Reef (21-568)	U/N Reef (21-568)	152.522	-21.8288	2	0		68	68	1	4364.49	1.24225e+06
3524	21569	21-569	100	21-569-100-104	21569100104	104	U/N Reef	Reef	U/N Reef	21-569S	21569	U/N Reef (21-569)	U/N Reef (21-569)	152.536	-21.8483	2	0		68	68	1	7628.28	3.67711e+06
3525	21570	21-570	100	21-570-100-104	21570100104	104	Triangle Reef	Reef	U/N Reef	21-570S	21570	Triangle Reef (21-570)	Triangle Reef (21-570)	152.636	-21.846	2	0		68	68	1	7591.3	3.75697e+06
3526	21571	21-571	100	21-571-100-104	21571100104	104	U/N Reef	Reef	U/N Reef	21-571S	21571	U/N Reef (21-571)	U/N Reef (21-571)	152.593	-21.851	2	0		68	68	1	2970.9	661285
3527	21572	21-572	100	21-572-100-104	21572100104	104	Small Lagoon Reef	Reef	U/N Reef	21-572S	21572	Small Lagoon Reef (21-572)	Small Lagoon Reef (21-572)	152.509	-21.8748	2	0		68	68	1	10996	6.46187e+06
3528	21727	21-727	100	21-727-100-104	21727100104	104	U/N Reef	Reef		21-1156S	21727	U/N Reef (21-727)	U/N Reef (21-727)	152.273	-21.6962	1	0		68	68	1	3028.93	429939
3529	21728	21-728	100	21-728-100-104	21728100104	104	U/N Reef	Reef		21-1157S	21728	U/N Reef (21-728)	U/N Reef (21-728)	152.273	-21.6073	2	0		68	68	1	4427.59	1.09339e+06
3530	21729	21-729	100	21-729-100-104	21729100104	104	U/N Reef	Reef		21-1209S	21729	U/N Reef (21-729)	U/N Reef (21-729)	152.273	-21.8043	1	0		68	68	1	1746.64	152230
3531	21730	21-730	100	21-730-100-104	21730100104	104	U/N Reef	Reef		21-1155S	21730	U/N Reef (21-730)	U/N Reef (21-730)	152.279	-21.6567	2	0		68	68	1	4852.41	1.1944e+06
3532	21731	21-731	100	21-731-100-104	21731100104	104	U/N Reef	Reef		21-1225S	21731	U/N Reef (21-731)	U/N Reef (21-731)	152.286	-21.9214	1	0		68	68	1	1283.54	98106.9
3533	21732	21-732	100	21-732-100-104	21732100104	104	U/N Reef	Reef		21-1154S	21732	U/N Reef (21-732)	U/N Reef (21-732)	152.288	-21.6646	1	0		68	68	1	963.558	58719.4
3534	21733	21-733	100	21-733-100-104	21733100104	104	U/N Reef	Reef		21-1208S	21733	U/N Reef (21-733)	U/N Reef (21-733)	152.3	-21.8575	2	0		68	68	1	1513.59	146867
3536	21735	21-735	100	21-735-100-104	21735100104	104	U/N Reef	Reef		21-1224S	21735	U/N Reef (21-735)	U/N Reef (21-735)	152.302	-21.9328	2	0		68	68	1	2229.1	331315
3537	21418	21-418c	103	21-418-103-102	21418103102	102	U/N Island	Island	U/N Island	21-418C	21418C	U/N Island (21-418c)	U/N Island (21-418c)	150.127	-21.9498	2	0		68	68	1	680.024	28210.2
3538	21418	21-418d	104	21-418-104-102	21418104102	102	U/N Island	Island	U/N Island	21-418D	21418D	U/N Island (21-418d)	U/N Island (21-418d)	150.134	-21.9548	2	0		68	68	1	677.527	15199.5
3539	21418	21-418e	105	21-418-105-102	21418105102	102	U/N Island	Island	U/N Island	21-418E	21418E	U/N Island (21-418e)	U/N Island (21-418e)	150.143	-21.9823	2	0		68	68	1	449.039	14001.7
3540	21418	21-418f	106	21-418-106-102	21418106102	102	Hunter Island	Island	Hunter Island	21-418F	21418F	Hunter Island (21-418f)	Hunter Island (21-418f)	150.143	-21.9677	2	0		68	68	1	5544.45	158071
3541	21419	21-419	100	21-419-100-106	21419100106	106	Till Rock	Rock	U/N Rock	21-419S	21419	Till Rock (21-419)	Till Rock (21-419)	150.151	-21.956	2	0		68	68	1	1132.63	101588
3542	21420	21-420	100	21-420-100-106	21420100106	106	Osprey Rock	Rock	U/N Rock	21-420S	21420	Osprey Rock (21-420)	Osprey Rock (21-420)	150.196	-21.9659	2	0		68	68	1	602.167	26127.1
3543	21420	21-420	100	21-420-100-108	21420100108	108	Sail Rock	Rock	Sail Rock		21420	Sail Rock (21-420)	Sail Rock (21-420)	150.155	-21.8002	2	0		68	68	1	401.82	11959.3
3544	21421	21-421	100	21-421-100-102	21421100102	102	Morkar Islet	Island	Morkar Islet	21-421S	21421	Morkar Islet (21-421)	Morkar Islet (21-421)	150.156	-21.9693	2	0		68	68	1	671.965	27371.5
3545	21421	21-421	100	21-421-100-104	21421100104	104	Morkar Reef	Reef	U/N Reef	21-421S	21421	Morkar Reef (21-421)	Morkar Reef (21-421)	150.156	-21.9694	2	0		68	68	1	1776.97	79553.7
3546	21422	21-422	100	21-422-100-106	21422100106	106	Black Rock	Rock	U/N Rock	21-422S	21422	Black Rock (21-422)	Black Rock (21-422)	150.191	-21.9715	2	0		68	68	1	611.304	27547.8
3547	21423	21-423a	101	21-423-101-102	21423101102	102	Marble Island	Island	Marble Island	21-423B	21423A	Marble Island (21-423a)	Marble Island (21-423a)	150.172	-21.9847	2	0		68	68	1	9985	248460
3548	21500	21-500	100	21-500-100-104	21500100104	104	U/N Reef	Reef	U/N Reef	21-500S	21500	U/N Reef (21-500)	U/N Reef (21-500)	152.394	-21.6743	2	0		68	68	1	12445.4	9.69142e+06
3549	21501	21-501	100	21-501-100-103	21501100103	103	Recreation Cay	Cay	Recreation Cay	21-501S	21501	Recreation Cay (21-501)	Recreation Cay (21-501)	152.452	-21.6792	2	0		68	68	1	450.41	13885
3550	21501	21-501	100	21-501-100-104	21501100104	104	Recreation Reef	Reef	U/N Reef	21-501S	21501	Recreation Reef (21-501)	Recreation Reef (21-501)	152.441	-21.6784	2	0		68	68	1	9511.79	5.37076e+06
3551	21502	21-502	100	21-502-100-104	21502100104	104	U/N Reef	Reef	U/N Reef	21-502S	21502	U/N Reef (21-502)	U/N Reef (21-502)	152.498	-21.6751	2	0		68	68	1	3211.44	749528
3552	21503	21-503	100	21-503-100-104	21503100104	104	U/N Reef	Reef	U/N Reef	21-503S	21503	U/N Reef (21-503)	U/N Reef (21-503)	152.204	-21.6867	2	0		68	68	1	23085.3	1.8547e+07
3553	21573	21-573	100	21-573-100-104	21573100104	104	U/N Reef	Reef	U/N Reef	21-573S	21573	U/N Reef (21-573)	U/N Reef (21-573)	152.614	-21.8681	2	0		68	68	1	3310.5	724658
3554	21574	21-574	100	21-574-100-104	21574100104	104	U/N Reef	Reef	U/N Reef	21-574S	21574	U/N Reef (21-574)	U/N Reef (21-574)	152.581	-21.8725	2	0		68	68	1	5769	1.94756e+06
3555	21575	21-575	100	21-575-100-104	21575100104	104	Heart Reef	Reef	U/N Reef	21-575S	21575	Heart Reef (21-575)	Heart Reef (21-575)	152.657	-21.8944	2	0		68	68	1	7181.52	3.57333e+06
3556	21576	21-576	100	21-576-100-104	21576100104	104	U/N Reef	Reef	U/N Reef	21-576S	21576	U/N Reef (21-576)	U/N Reef (21-576)	152.59	-21.8987	2	0		68	68	1	9586.19	4.92283e+06
3557	21577	21-577	100	21-577-100-104	21577100104	104	Central Reef	Reef	Central Reef	21-577S	21577	Central Reef (21-577)	Central Reef (21-577)	152.522	-21.9219	2	0		68	68	1	8791.45	5.05122e+06
3558	21578	21-578	100	21-578-100-104	21578100104	104	U/N Reef	Reef	U/N Reef	21-578S	21578	U/N Reef (21-578)	U/N Reef (21-578)	152.606	-21.9184	2	0		68	68	1	4800.64	1.29763e+06
3559	21579	21-579	100	21-579-100-104	21579100104	104	Hill Reef	Reef	U/N Reef	21-579S	21579	Hill Reef (21-579)	Hill Reef (21-579)	152.672	-21.9117	2	0		68	68	1	4222.77	1.31214e+06
3560	21736	21-736	100	21-736-100-104	21736100104	104	U/N Reef	Reef		21-1188S	21736	U/N Reef (21-736)	U/N Reef (21-736)	152.305	-21.7904	2	0		68	68	1	17311	1.60946e+07
3564	21740	21-740	100	21-740-100-104	21740100104	104	U/N Reef	Reef		21-1153S	21740	U/N Reef (21-740)	U/N Reef (21-740)	152.313	-21.6539	1	0		68	68	1	1969.79	189166
3566	21742	21-742	100	21-742-100-104	21742100104	104	U/N Reef	Reef		21-1131S	21742	U/N Reef (21-742)	U/N Reef (21-742)	152.316	-21.5547	2	0		68	68	1	1383.41	143758
3567	21743	21-743	100	21-743-100-104	21743100104	104	U/N Reef	Reef		21-1152S	21743	U/N Reef (21-743)	U/N Reef (21-743)	152.318	-21.6914	1	0		68	68	1	1428.05	128255
3568	21744	21-744	100	21-744-100-104	21744100104	104	U/N Reef	Reef		21-1207S	21744	U/N Reef (21-744)	U/N Reef (21-744)	152.32	-21.8901	2	0		68	68	1	1574.2	170505
3569	21423	21-423a	101	21-423-101-104	21423101104	104	Marble Reef	Reef	U/N Reef	21-423A	21423A	Marble Reef (21-423a)	Marble Reef (21-423a)	150.164	-21.9913	2	0		68	68	1	9644.39	1.2765e+06
3570	21423	21-423b	102	21-423-102-102	21423102102	102	Iron Islet	Island	Iron Islet	21-423A	21423B	Iron Islet (21-423b)	Iron Islet (21-423b)	150.154	-21.9835	2	0		68	68	1	856.907	38651.6
3571	21423	21-423b	102	21-423-102-104	21423102104	104	Marble Reef	Reef	U/N Reef	21-423B	21423B	Marble Reef (21-423b)	Marble Reef (21-423b)	150.192	-21.9801	2	0		68	68	1	9426.56	1.46768e+06
3572	21423	21-423c	103	21-423-103-102	21423103102	102	Eagle Islet	Island	Eagle Islet	21-423C	21423C	Eagle Islet (21-423c)	Eagle Islet (21-423c)	150.195	-21.978	2	0		68	68	1	412.636	11576.4
3573	21423	21-423d	104	21-423-104-102	21423104102	102	U/N Island	Island	U/N Island	21-423D	21423D	U/N Island (21-423d)	U/N Island (21-423d)	150.189	-21.9824	2	0		68	68	1	501.483	14104.3
3574	21424	21-424	100	21-424-100-102	21424100102	102	Allandale Island	Island	Allandale Island	21-424S	21424	Allandale Island (21-424)	Allandale Island (21-424)	150.382	-21.9714	2	0		68	68	1	751.683	35975.2
3575	21424	21-424	100	21-424-100-104	21424100104	104	Allandale Reef	Reef	U/N Reef	21-424S	21424	Allandale Reef (21-424)	Allandale Reef (21-424)	150.382	-21.9713	2	0		68	68	1	2391.19	92136.2
3576	21425	21-425	100	21-425-100-102	21425100102	102	Tynemouth Island	Island	Tynemouth Island	21-425S	21425	Tynemouth Island (21-425)	Tynemouth Island (21-425)	150.131	-21.9954	2	0		68	68	1	4787.54	238344
3577	21425	21-425a	101	21-425-101-104	21425101104	104	Tynemouth Island Reef (No 1)	Reef	U/N Reef	21-425B	21425A	Tynemouth Island Reef (No 1) (21-425a)	Tynemouth Island Reef (No 1) (21-425a)	150.125	-22.0005	2	0		68	68	1	2497.8	269852
3578	21425	21-425b	102	21-425-102-104	21425102104	104	Tynemouth Island Reef (No 2)	Reef	U/N Reef	21-425A	21425B	Tynemouth Island Reef (No 2) (21-425b)	Tynemouth Island Reef (No 2) (21-425b)	150.133	-21.9881	2	0		68	68	1	6542.63	399613
3579	21426	21-426a	101	21-426-101-102	21426101102	102	U/N Island	Island	U/N Island	21-426A	21426A	U/N Island (21-426a)	U/N Island (21-426a)	150.143	-21.9927	2	0		68	68	1	791.94	28701.4
3580	21504	21-504	100	21-504-100-104	21504100104	104	U/N Reef	Reef	U/N Reef	21-504S	21504	U/N Reef (21-504)	U/N Reef (21-504)	152.088	-21.6959	2	0		68	68	1	15567.2	9.73164e+06
3581	21505	21-505	100	21-505-100-104	21505100104	104	Isobel Bennett Reef	Reef	U/N Reef	21-505S	21505	Isobel Bennett Reef (21-505)	Isobel Bennett Reef (21-505)	152.349	-21.7067	2	0		68	68	1	25045.8	1.91823e+07
3582	21506	21-506	100	21-506-100-104	21506100104	104	U/N Reef	Reef	U/N Reef	21-506S	21506	U/N Reef (21-506)	U/N Reef (21-506)	152.289	-21.7153	2	0		68	68	1	15937	8.05459e+06
3583	21580	21-580	100	21-580-100-104	21580100104	104	U/N Reef	Reef	U/N Reef	21-580S	21580	U/N Reef (21-580)	U/N Reef (21-580)	152.59	-21.9388	2	0		68	68	1	12794.6	5.75194e+06
3584	21581	21-581	100	21-581-100-104	21581100104	104	U/N Reef	Reef	U/N Reef	21-581S	21581	U/N Reef (21-581)	U/N Reef (21-581)	152.626	-21.9397	2	0		68	68	1	3989.03	1.20301e+06
3585	21582	21-582	100	21-582-100-104	21582100104	104	Beacon Reef	Reef	Beacon Reef	21-582S	21582	Beacon Reef (21-582)	Beacon Reef (21-582)	152.688	-21.9358	2	0		68	68	1	7545.41	4.01252e+06
3586	21583	21-583	100	21-583-100-104	21583100104	104	U/N Reef	Reef	U/N Reef	21-583S	21583	U/N Reef (21-583)	U/N Reef (21-583)	152.658	-21.9428	2	0		68	68	1	3319.86	803325
3587	21584	21-584	100	21-584-100-104	21584100104	104	Jenkins Reef	Reef	Jenkins Reef	21-584S	21584	Jenkins Reef (21-584)	Jenkins Reef (21-584)	152.599	-21.9552	2	0		68	68	1	9510.93	4.13868e+06
3588	21585	21-585	100	21-585-100-103	21585100103	103	U/N Cay	Cay	U/N Cay	21-585S	21585	U/N Cay (21-585)	U/N Cay (21-585)	152.565	-21.9677	2	0		68	68	1	1235.42	63007.5
3589	21585	21-585	100	21-585-100-104	21585100104	104	U/N Reef	Reef	U/N Reef	21-585S	21585	U/N Reef (21-585)	U/N Reef (21-585)	152.572	-21.9655	2	0		68	68	1	5688.72	1.22039e+06
3592	21747	21-747	100	21-747-100-104	21747100104	104	U/N Reef	Reef		21-1151S	21747	U/N Reef (21-747)	U/N Reef (21-747)	152.324	-21.6881	2	0		68	68	1	1192.07	81996.3
3593	21748	21-748	100	21-748-100-104	21748100104	104	U/N Reef	Reef		21-1130S	21748	U/N Reef (21-748)	U/N Reef (21-748)	152.326	-21.555	2	0		68	68	1	4464.89	1.05483e+06
3594	21749	21-749	100	21-749-100-104	21749100104	104	U/N Reef	Reef		21-1222S	21749	U/N Reef (21-749)	U/N Reef (21-749)	152.338	-21.9501	2	0		68	68	1	3205.33	687397
3595	21750	21-750	100	21-750-100-104	21750100104	104	U/N Reef	Reef		21-1129S	21750	U/N Reef (21-750)	U/N Reef (21-750)	152.339	-21.5598	1	0		68	68	1	1057.27	74739.8
3596	21751	21-751	100	21-751-100-104	21751100104	104	U/N Reef	Reef		21-1128S	21751	U/N Reef (21-751)	U/N Reef (21-751)	152.342	-21.55	1	0		68	68	1	1348.46	135103
3597	21752	21-752	100	21-752-100-104	21752100104	104	U/N Reef	Reef		21-1221S	21752	U/N Reef (21-752)	U/N Reef (21-752)	152.343	-21.9199	1	0		68	68	1	1742.16	200262
3598	21428	21-428	100	21-428-100-104	21428100104	104	High Peak Reef	Reef	U/N Reef	21-428S	21428	High Peak Reef (21-428)	High Peak Reef (21-428)	150.688	-21.9573	2	0		68	68	1	11790.7	518168
3599	21428	21-428a	101	21-428-101-102	21428101102	102	High Peak Island	Island	High Peak Island	21-428B	21428A	High Peak Island (21-428a)	High Peak Island (21-428a)	150.687	-21.9573	2	0		68	68	1	2349.96	55441.7
3600	21428	21-428b	102	21-428-102-106	21428102106	106	U/N Rock	Rock	U/N Rock	21-428A	21428B	U/N Rock (21-428b)	U/N Rock (21-428b)	150.692	-21.939	2	0		68	68	1	614.19	16480.5
3601	21428	21-428c	103	21-428-103-106	21428103106	106	U/N Rock	Rock	U/N Rock	21-428C	21428C	U/N Rock (21-428c)	U/N Rock (21-428c)	150.692	-21.9414	2	0		68	68	1	729.634	24051.6
3602	21428	21-428d	104	21-428-104-106	21428104106	106	U/N Rock	Rock	U/N Rock	21-428D	21428D	U/N Rock (21-428d)	U/N Rock (21-428d)	150.702	-21.9517	2	0		68	68	1	650.145	24654.7
3603	21428	21-428e	105	21-428-105-106	21428105106	106	U/N Rock	Rock	U/N Rock	21-428E	21428E	U/N Rock (21-428e)	U/N Rock (21-428e)	150.703	-21.9529	2	0		68	68	1	201.605	2344.97
3604	21429	21-429	100	21-429-100-106	21429100106	106	Barnett Rock	Rock	U/N Rock	21-429S	21429	Barnett Rock (21-429)	Barnett Rock (21-429)	150.584	-21.9767	2	0		68	68	1	389.075	11881.2
3605	21430	21-430	100	21-430-100-102	21430100102	102	Morpeth Island	Island	Morpeth Island	21-430S	21430	Morpeth Island (21-430)	Morpeth Island (21-430)	150.587	-21.9824	2	0		68	68	1	1103.87	40908.3
3606	21430	21-430	100	21-430-100-104	21430100104	104	Morpeth Reef	Reef	U/N Reef	21-430S	21430	Morpeth Reef (21-430)	Morpeth Reef (21-430)	150.587	-21.9825	2	0		68	68	1	3874.05	224551
3607	21507	21-507	100	21-507-100-104	21507100104	104	U/N Reef	Reef	U/N Reef	21-507S	21507	U/N Reef (21-507)	U/N Reef (21-507)	152.45	-21.7046	2	0		68	68	1	7307.36	2.89035e+06
3608	21508	21-508	100	21-508-100-104	21508100104	104	U/N Reef	Reef	U/N Reef	21-508S	21508	U/N Reef (21-508)	U/N Reef (21-508)	152.369	-21.7205	2	0		68	68	1	1098.03	81237.3
3609	21509	21-509	100	21-509-100-104	21509100104	104	U/N Reef	Reef	U/N Reef	21-509S	21509	U/N Reef (21-509)	U/N Reef (21-509)	152.387	-21.7282	2	0		68	68	1	9332.66	5.26733e+06
3610	21510	21-510	100	21-510-100-104	21510100104	104	U/N Reef	Reef	U/N Reef	21-510S	21510	U/N Reef (21-510)	U/N Reef (21-510)	152.369	-21.7331	2	0		68	68	1	1156.74	95386.2
3611	21511	21-511	100	21-511-100-103	21511100103	103	Frigate Cay	Cay	Frigate Cay	21-511S	21511	Frigate Cay (21-511)	Frigate Cay (21-511)	152.417	-21.7402	2	0		68	68	1	1981.47	93508.7
3612	21511	21-511	100	21-511-100-104	21511100104	104	Frigate Reef	Reef	U/N Reef	21-511S	21511	Frigate Reef (21-511)	Frigate Reef (21-511)	152.428	-21.7344	2	0		68	68	1	9932.82	2.89763e+06
3613	21586	21-586	100	21-586-100-104	21586100104	104	Follett Reef	Reef	Follett Reef	21-586S	21586	Follett Reef (21-586)	Follett Reef (21-586)	152.701	-21.9672	2	0		68	68	1	7251.13	2.75526e+06
3617	21589	21-589	100	21-589-100-104	21589100104	104	Littles Reef	Reef	Littles Reef	21-589S	21589	Littles Reef (21-589)	Littles Reef (21-589)	152.543	-21.9778	2	0		68	68	1	406.021	1026.02
3620	21592	21-592	100	21-592-100-104	21592100104	104	Adroit Shoal	Reef	Adroit Shoal	21-592S	21592	Adroit Shoal (21-592)	Adroit Shoal (21-592)	151.04	-21.5836	1	0		68	68	1	1621.42	169143
3622	21754	21-754	100	21-754-100-104	21754100104	104	U/N Reef	Reef		21-1127S	21754	U/N Reef (21-754)	U/N Reef (21-754)	152.35	-21.5538	2	0		68	68	1	4995.53	1.14684e+06
3625	21757	21-757	100	21-757-100-104	21757100104	104	U/N Reef	Reef		21-1206S	21757	U/N Reef (21-757)	U/N Reef (21-757)	152.365	-21.8499	2	0		68	68	1	2176.4	263042
3628	21760	21-760	100	21-760-100-104	21760100104	104	U/N Reef	Reef		21-1187S	21760	U/N Reef (21-760)	U/N Reef (21-760)	152.372	-21.7526	2	0		68	68	1	1916.86	230143
3629	21431	21-431	100	21-431-100-102	21431100102	102	Berwick Island	Island	Berwick Island	21-431S	21431	Berwick Island (21-431)	Berwick Island (21-431)	150.669	-21.9908	2	0		68	68	1	1703.32	55686.5
3630	21431	21-431	100	21-431-100-104	21431100104	104	Berwick Reef	Reef	U/N Reef	21-431S	21431	Berwick Reef (21-431)	Berwick Reef (21-431)	150.669	-21.9908	2	0		68	68	1	3441.74	155512
3632	21433	21-433	100	21-433-100-104	21433100104	104	U/N Reef	Reef	U/N Reef	21-433S	21433	U/N Reef (21-433)	U/N Reef (21-433)	151.478	-21.5507	2	0		68	68	1	8676.69	3.32094e+06
3633	21434	21-434	100	21-434-100-104	21434100104	104	Heralds Prong No 3	Reef	Heralds Prong Number Three	21-434S	21434	Heralds Prong No 3 (21-434)	Heralds Prong No 3 (21-434)	151.383	-21.6073	2	0		68	68	1	15640.7	1.43337e+07
3634	21435	21-435	100	21-435-100-103	21435100103	103	Bell Cay	Cay	Bell Cay	21-435S	21435	Bell Cay (21-435)	Bell Cay (21-435)	151.252	-21.8094	2	0		68	68	1	1217.89	51764.8
3635	21512	21-512	100	21-512-100-104	21512100104	104	U/N Reef	Reef	U/N Reef	21-512S	21512	U/N Reef (21-512)	U/N Reef (21-512)	152.335	-21.7582	2	0		68	68	1	18892.6	1.55722e+07
3636	21513	21-513	100	21-513-100-104	21513100104	104	U/N Reef	Reef	U/N Reef	21-513S	21513	U/N Reef (21-513)	U/N Reef (21-513)	152.201	-21.7521	2	0		68	68	1	17054.8	1.38594e+07
3637	21514	21-514	100	21-514-100-104	21514100104	104	Detour Reef	Reef	U/N Reef	21-514S	21514	Detour Reef (21-514)	Detour Reef (21-514)	152.415	-21.7607	2	0		68	68	1	15309.8	1.12582e+07
3638	21593	21-593	100	21-593-100-104	21593100104	104	Owens Shoal	Reef	Owens Shoal	21-593S	21593	Owens Shoal (21-593)	Owens Shoal (21-593)	150.214	-21.614	2	0		68	68	1	8954.39	2.51859e+06
3647	21761	21-761	100	21-761-100-104	21761100104	104	U/N Reef	Reef		21-1205S	21761	U/N Reef (21-761)	U/N Reef (21-761)	152.376	-21.8619	2	0		68	68	1	6597.28	2.01274e+06
3648	21762	21-762	100	21-762-100-104	21762100104	104	U/N Reef	Reef		21-1220S	21762	U/N Reef (21-762)	U/N Reef (21-762)	152.376	-21.9381	2	0		68	68	1	3159.72	522817
3649	21763	21-763	100	21-763-100-104	21763100104	104	U/N Reef	Reef		21-1186S	21763	U/N Reef (21-763)	U/N Reef (21-763)	152.383	-21.7102	2	0		68	68	1	1242.74	101748
3650	21764	21-764	100	21-764-100-104	21764100104	104	U/N Reef	Reef		21-1149S	21764	U/N Reef (21-764)	U/N Reef (21-764)	152.41	-21.6466	2	0		68	68	1	5076.12	1.08725e+06
3651	21768	21-768	100	21-768-100-104	21768100104	104	U/N Reef	Reef		21-1219S	21768	U/N Reef (21-768)	U/N Reef (21-768)	152.412	-21.9754	1	0		68	68	1	981.236	62601.1
3652	21769	21-769	100	21-769-100-104	21769100104	104	U/N Reef	Reef		21-1146S	21769	U/N Reef (21-769)	U/N Reef (21-769)	152.413	-21.6689	2	0		68	68	1	2177.41	287474
3653	21770	21-770	100	21-770-100-104	21770100104	104	U/N Reef	Reef		21-1218S	21770	U/N Reef (21-770)	U/N Reef (21-770)	152.416	-21.9709	1	0		68	68	1	1317.63	95056.8
3655	21774	21-774	100	21-774-100-104	21774100104	104	U/N Reef	Reef		21-1216S	21774	U/N Reef (21-774)	U/N Reef (21-774)	152.428	-21.9745	2	0		68	68	1	1426.98	134802
3657	21435	21-435	100	21-435-100-104	21435100104	104	Bell Reef	Reef	U/N Reef	21-435S	21435	Bell Reef (21-435)	Bell Reef (21-435)	151.26	-21.8149	2	0		68	68	1	17604.6	5.60269e+06
3662	21515	21-515	100	21-515-100-104	21515100104	104	U/N Reef	Reef	U/N Reef	21-515S	21515	U/N Reef (21-515)	U/N Reef (21-515)	152.12	-21.788	2	0		68	68	1	16830.4	1.62626e+07
3663	21516	21-516	100	21-516-100-104	21516100104	104	U/N Reef	Reef	U/N Reef	21-516S	21516	U/N Reef (21-516)	U/N Reef (21-516)	152.15	-21.7996	2	0		68	68	1	9270.03	5.3026e+06
3664	21517	21-517	100	21-517-100-104	21517100104	104	Small Reef	Reef	U/N Reef	21-517S	21517	Small Reef (21-517)	Small Reef (21-517)	152.424	-21.7758	2	0		68	68	1	3477.46	569230
3665	21518	21-518	100	21-518-100-103	21518100103	103	Price Cay	Cay	Price Cay	21-518S	21518	Price Cay (21-518)	Price Cay (21-518)	152.448	-21.787	2	0		68	68	1	2101.41	189435
3666	21518	21-518	100	21-518-100-104	21518100104	104	Price Cay Reef	Reef	U/N Reef	21-518S	21518	Price Cay Reef (21-518)	Price Cay Reef (21-518)	152.456	-21.7843	2	0		68	68	1	8428.68	1.98402e+06
3667	21519	21-519	100	21-519-100-103	21519100103	103	Bylund Cay	Cay	Bylund Cay	21-519S	21519	Bylund Cay (21-519)	Bylund Cay (21-519)	152.415	-21.7885	2	0		68	68	1	1446.62	123553
3680	21777	21-777	100	21-777-100-104	21777100104	104	U/N Reef	Reef		21-1204S	21777	U/N Reef (21-777)	U/N Reef (21-777)	152.47	-21.8189	2	0		68	68	1	2325.91	275842
3681	21778	21-778	100	21-778-100-104	21778100104	104	U/N Reef	Reef		21-1124S	21778	U/N Reef (21-778)	U/N Reef (21-778)	152.489	-21.595	2	0		68	68	1	1735.52	180532
3682	21779	21-779	100	21-779-100-104	21779100104	104	U/N Reef	Reef		21-1183S	21779	U/N Reef (21-779)	U/N Reef (21-779)	152.513	-21.7288	1	0		68	68	1	963.874	64607.9
3683	21780	21-780	100	21-780-100-104	21780100104	104	U/N Reef	Reef		21-1145S	21780	U/N Reef (21-780)	U/N Reef (21-780)	152.537	-21.6103	2	0		68	68	1	9938.28	4.42714e+06
3684	21781	21-781	100	21-781-100-104	21781100104	104	U/N Reef	Reef		21-1123S	21781	U/N Reef (21-781)	U/N Reef (21-781)	152.538	-21.5966	2	0		68	68	1	5258.08	1.55682e+06
3685	21782	21-782	100	21-782-100-104	21782100104	104	U/N Reef	Reef		21-1122S	21782	U/N Reef (21-782)	U/N Reef (21-782)	152.563	-21.5174	2	0		68	68	1	2759.86	19197.8
3689	21786	21-786	100	21-786-100-104	21786100104	104	U/N Reef	Reef		21-1182S	21786	U/N Reef (21-786)	U/N Reef (21-786)	152.63	-21.7045	2	0		68	68	1	1209.29	103344
3693	21443	21-443	100	21-443-100-104	21443100104	104	U/N Reef	Reef	U/N Reef	21-443S	21443	U/N Reef (21-443)	U/N Reef (21-443)	151.707	-21.5683	2	0		68	68	1	5991.8	1.57011e+06
3694	21444	21-444	100	21-444-100-104	21444100104	104	U/N Reef	Reef	U/N Reef	21-444S	21444	U/N Reef (21-444)	U/N Reef (21-444)	151.62	-21.5786	2	0		68	68	1	10206.4	5.80915e+06
3695	21445	21-445	100	21-445-100-104	21445100104	104	U/N Reef	Reef	U/N Reef	21-445S	21445	U/N Reef (21-445)	U/N Reef (21-445)	151.774	-21.5835	2	0		68	68	1	8598.71	5.0163e+06
3696	21446	21-446	100	21-446-100-104	21446100104	104	U/N Reef	Reef	U/N Reef	21-446S	21446	U/N Reef (21-446)	U/N Reef (21-446)	151.938	-21.5757	2	0		68	68	1	7998.93	3.93644e+06
3697	21447	21-447	100	21-447-100-104	21447100104	104	U/N Reef	Reef	U/N Reef	21-447S	21447	U/N Reef (21-447)	U/N Reef (21-447)	151.922	-21.6027	2	0		68	68	1	5011.41	1.38267e+06
3698	21519	21-519	100	21-519-100-104	21519100104	104	Turtle Reef	Reef	U/N Reef	21-519S	21519	Turtle Reef (21-519)	Turtle Reef (21-519)	152.383	-21.7998	2	0		68	68	1	23976.6	1.78919e+07
3699	21520	21-520	100	21-520-100-104	21520100104	104	U/N Reef	Reef	U/N Reef	21-520S	21520	U/N Reef (21-520)	U/N Reef (21-520)	152.476	-21.8055	2	0		68	68	1	8476.08	4.22114e+06
3700	21521	21-521	100	21-521-100-104	21521100104	104	U/N Reef	Reef	U/N Reef	21-521S	21521	U/N Reef (21-521)	U/N Reef (21-521)	152.454	-21.8085	2	0		68	68	1	2522.66	355380
3701	21522	21-522	100	21-522-100-104	21522100104	104	U/N Reef	Reef	U/N Reef	21-522S	21522	U/N Reef (21-522)	U/N Reef (21-522)	152.409	-21.807	2	0		68	68	1	1624.24	170850
3702	21523	21-523	100	21-523-100-104	21523100104	104	U/N Reef	Reef	U/N Reef	21-523S	21523	U/N Reef (21-523)	U/N Reef (21-523)	152.211	-21.8165	2	0		68	68	1	12618.2	9.67299e+06
3713	21787	21-787	100	21-787-100-104	21787100104	104	U/N Reef	Reef		21-1144S	21787	U/N Reef (21-787)	U/N Reef (21-787)	152.631	-21.6998	2	0		68	68	1	3917.63	1.05692e+06
3714	21788	21-788	100	21-788-100-104	21788100104	104	U/N Reef	Reef		21-1203S	21788	U/N Reef (21-788)	U/N Reef (21-788)	152.642	-21.8039	2	0		68	68	1	6474.42	2.54592e+06
3715	21789	21-789	100	21-789-100-104	21789100104	104	U/N Reef	Reef		21-1121S	21789	U/N Reef (21-789)	U/N Reef (21-789)	152.65	-21.5828	2	0		68	68	1	3555.51	906997
3720	21448	21-448	100	21-448-100-104	21448100104	104	U/N Reef	Reef	U/N Reef	21-448S	21448	U/N Reef (21-448)	U/N Reef (21-448)	151.519	-21.6232	2	0		68	68	1	4244.76	1.10556e+06
3721	21449	21-449	100	21-449-100-104	21449100104	104	U/N Reef	Reef	U/N Reef	21-449S	21449	U/N Reef (21-449)	U/N Reef (21-449)	151.577	-21.6255	2	0		68	68	1	14365.7	1.2312e+07
3722	21450	21-450	100	21-450-100-104	21450100104	104	U/N Reef	Reef	U/N Reef	21-450S	21450	U/N Reef (21-450)	U/N Reef (21-450)	151.625	-21.6271	2	0		68	68	1	15858.5	1.39498e+07
3723	21451	21-451	100	21-451-100-104	21451100104	104	U/N Reef	Reef	U/N Reef	21-451S	21451	U/N Reef (21-451)	U/N Reef (21-451)	151.79	-21.629	2	0		68	68	1	23277.5	3.87034e+07
3724	21452	21-452	100	21-452-100-104	21452100104	104	U/N Reef	Reef	U/N Reef	21-452S	21452	U/N Reef (21-452)	U/N Reef (21-452)	151.607	-21.6474	1	0		68	68	1	1993.89	300935
3725	21453	21-453	100	21-453-100-104	21453100104	104	U/N Reef	Reef	U/N Reef	21-453S	21453	U/N Reef (21-453)	U/N Reef (21-453)	151.692	-21.6546	2	0		68	68	1	6531.45	2.76224e+06
3726	21524	21-524	100	21-524-100-104	21524100104	104	Houdini Reef	Reef	U/N Reef	21-524S	21524	Houdini Reef (21-524)	Houdini Reef (21-524)	152.428	-21.8234	2	0		68	68	1	8889.63	4.66801e+06
3727	21525	21-525	100	21-525-100-104	21525100104	104	U/N Reef	Reef	U/N Reef	21-525S	21525	U/N Reef (21-525)	U/N Reef (21-525)	152.459	-21.8232	2	0		68	68	1	3198.94	659892
3728	21526	21-526	100	21-526-100-104	21526100104	104	U/N Reef	Reef	U/N Reef	21-526S	21526	U/N Reef (21-526)	U/N Reef (21-526)	152.312	-21.8316	2	0		68	68	1	22980.5	2.20526e+07
3729	21527	21-527	100	21-527-100-104	21527100104	104	U/N Reef	Reef	U/N Reef	21-527S	21527	U/N Reef (21-527)	U/N Reef (21-527)	152.467	-21.8418	2	0		68	68	1	2816.81	557673
3730	21528	21-528	100	21-528-100-104	21528100104	104	U/N Reef	Reef	U/N Reef	21-528S	21528	U/N Reef (21-528)	U/N Reef (21-528)	152.267	-21.8563	2	0		68	68	1	2917.65	647064
3731	21529	21-529	100	21-529-100-104	21529100104	104	U/N Reef	Reef	U/N Reef	21-529S	21529	U/N Reef (21-529)	U/N Reef (21-529)	152.173	-21.8669	2	0		68	68	1	10488.5	7.50394e+06
3732	21530	21-530	100	21-530-100-104	21530100104	104	U/N Reef	Reef	U/N Reef	21-530S	21530	U/N Reef (21-530)	U/N Reef (21-530)	152.44	-21.8555	2	0		68	68	1	7644.58	3.77147e+06
3741	21801	21-801	100	21-801-100-106	21801100106	106	U/N Rock	Rock	U/N Rock	21-801S	21801	U/N Rock (21-801)	U/N Rock (21-801)	149.796	-21.8228	2	0		68	68	1	300.573	6113.72
3742	21802	21-802	100	21-802-100-102	21802100102	102	U/N Island	Island	U/N Island	21-802S	21802	U/N Island (21-802)	U/N Island (21-802)	149.806	-21.8392	2	0		68	68	1	795.207	30005.5
3743	21803	21-803	100	21-803-100-102	21803100102	102	Bush Island	Island	Bush Island	21-803S	21803	Bush Island (21-803)	Bush Island (21-803)	149.894	-21.9956	2	0		68	68	1	956.857	13329.9
3746	21454	21-454	100	21-454-100-104	21454100104	104	U/N Reef	Reef	U/N Reef	21-454S	21454	U/N Reef (21-454)	U/N Reef (21-454)	151.968	-21.7661	2	0		68	68	1	13545	1.08034e+07
3747	21455	21-455	100	21-455-100-104	21455100104	104	U/N Reef	Reef	U/N Reef	21-455S	21455	U/N Reef (21-455)	U/N Reef (21-455)	151.914	-21.6493	2	0		68	68	1	8397.43	5.03211e+06
3748	21456	21-456	100	21-456-100-104	21456100104	104	U/N Reef	Reef	U/N Reef	21-456S	21456	U/N Reef (21-456)	U/N Reef (21-456)	151.978	-21.6486	2	0		68	68	1	4045.85	1.10664e+06
3749	21457	21-457	100	21-457-100-104	21457100104	104	U/N Reef	Reef	U/N Reef	21-457S	21457	U/N Reef (21-457)	U/N Reef (21-457)	151.567	-21.6727	2	0		68	68	1	7160.86	2.61564e+06
3750	21458	21-458	100	21-458-100-104	21458100104	104	U/N Reef	Reef	U/N Reef	21-458S	21458	U/N Reef (21-458)	U/N Reef (21-458)	151.623	-21.6719	2	0		68	68	1	5246.69	1.96921e+06
3751	21459	21-459	100	21-459-100-104	21459100104	104	Heralds Prong No 2	Reef	Heralds Prong Number Two	21-459S	21459	Heralds Prong No 2 (21-459)	Heralds Prong No 2 (21-459)	151.546	-21.7055	2	0		68	68	1	50065.1	6.25893e+07
3752	21531	21-531	100	21-531-100-104	21531100104	104	U/N Reef	Reef	U/N Reef	21-531S	21531	U/N Reef (21-531)	U/N Reef (21-531)	152.409	-21.8629	2	0		68	68	1	7941.64	3.64527e+06
3753	21532	21-532	100	21-532-100-104	21532100104	104	U/N Reef	Reef	U/N Reef	21-532S	21532	U/N Reef (21-532)	U/N Reef (21-532)	152.354	-21.8628	2	0		68	68	1	7669.53	4.21367e+06
3754	21533	21-533	100	21-533-100-104	21533100104	104	U/N Reef	Reef	U/N Reef	21-533S	21533	U/N Reef (21-533)	U/N Reef (21-533)	152.306	-21.8675	2	0		68	68	1	2743.08	456785
3755	21534	21-534	100	21-534-100-104	21534100104	104	U/N Reef	Reef	U/N Reef	21-534S	21534	U/N Reef (21-534)	U/N Reef (21-534)	152.132	-21.8773	2	0		68	68	1	13007.7	8.4307e+06
3756	21536	21-536	100	21-536-100-104	21536100104	104	Mervs Reef	Reef	U/N Reef	21-536S	21536	Mervs Reef (21-536)	Mervs Reef (21-536)	152.364	-21.8923	2	0		68	68	1	13557.1	9.53642e+06
3757	21537	21-537	100	21-537-100-104	21537100104	104	U/N Reef	Reef	U/N Reef	21-537S	21537	U/N Reef (21-537)	U/N Reef (21-537)	152.395	-21.8808	2	0		68	68	1	4730.05	1.62848e+06
3774	21821	21-821	100	21-821-100-104	21821100104	104	U/N Reef	Reef		21-1143S	21821	U/N Reef (21-821)	U/N Reef (21-821)	151.404	-21.5834	2	0		68	68	1	3410.52	595731
3776	21465	21-465	100	21-465-100-104	21465100104	104	U/N Reef	Reef	U/N Reef	21-465S	21465	U/N Reef (21-465)	U/N Reef (21-465)	151.882	-21.8044	2	0		68	68	1	27400.5	3.28481e+07
3777	21466	21-466	100	21-466-100-104	21466100104	104	U/N Reef	Reef	U/N Reef	21-466S	21466	U/N Reef (21-466)	U/N Reef (21-466)	151.987	-21.8379	2	0		68	68	1	21873.5	2.54367e+07
3778	21467	21-467	100	21-467-100-104	21467100104	104	U/N Reef	Reef	U/N Reef	21-467S	21467	U/N Reef (21-467)	U/N Reef (21-467)	151.926	-21.8867	2	0		68	68	1	14003.5	9.69736e+06
3779	21538	21-538	100	21-538-100-104	21538100104	104	Emperor Reef	Reef	Emperor Reef	21-538S	21538	Emperor Reef (21-538)	Emperor Reef (21-538)	152.444	-21.8837	2	0		68	68	1	20814.5	2.45818e+07
3780	21539	21-539	100	21-539-100-104	21539100104	104	U/N Reef	Reef	U/N Reef	21-539S	21539	U/N Reef (21-539)	U/N Reef (21-539)	152.271	-21.9401	2	0		68	68	1	20003	2.21288e+07
3781	21540	21-540	100	21-540-100-104	21540100104	104	U/N Reef	Reef	U/N Reef	21-540S	21540	U/N Reef (21-540)	U/N Reef (21-540)	152.478	-21.9058	2	0		68	68	1	6486.71	2.43834e+06
3782	21541	21-541	100	21-541-100-104	21541100104	104	U/N Reef	Reef	U/N Reef	21-541S	21541	U/N Reef (21-541)	U/N Reef (21-541)	152.45	-21.9086	2	0		68	68	1	1628.33	109051
3783	21542	21-542	100	21-542-100-104	21542100104	104	U/N Reef	Reef	U/N Reef	21-542S	21542	U/N Reef (21-542)	U/N Reef (21-542)	152.466	-21.9175	2	0		68	68	1	8419.72	3.65874e+06
3784	21543	21-543	100	21-543-100-104	21543100104	104	Long Reef	Reef	Long Reef	21-543S	21543	Long Reef (21-543)	Long Reef (21-543)	152.393	-21.9229	2	0		68	68	1	6912.84	2.64317e+06
3797	22002	22-002	100	22-002-100-103	22002100103	103	Gull Cay	Cay	U/N Reef	22-002S	22002	Gull Cay (22-002)	Gull Cay (22-002)	149.626	-22.0021	2	0		68	68	1	779.94	45000.7
3798	22003	22-003	100	22-003-100-102	22003100102	102	Wild Duck Island	Island	Wild Duck Island	22-003S	22003	Wild Duck Island (22-003)	Wild Duck Island (22-003)	149.863	-22.0028	2	0		66	66	1	350.83	6221.06
3798	22003	22-003	100	22-003-100-102	22003100102	102	Wild Duck Island	Island	Wild Duck Island	22-003S	22003	Wild Duck Island (22-003)	Wild Duck Island (22-003)	149.863	-22.0028	2	0		68	68	1	4414.43	100478
3799	21460	21-460	100	21-460-100-104	21460100104	104	U/N Reef	Reef	U/N Reef	21-460S	21460	U/N Reef (21-460)	U/N Reef (21-460)	151.742	-21.7115	2	0		68	68	1	22156.2	2.62385e+07
3800	21461	21-461	100	21-461-100-104	21461100104	104	U/N Reef	Reef	U/N Reef	21-461S	21461	U/N Reef (21-461)	U/N Reef (21-461)	151.86	-21.6975	2	0		68	68	1	6415.15	3.1226e+06
3801	21462	21-462	100	21-462-100-104	21462100104	104	U/N Reef	Reef	U/N Reef	21-462S	21462	U/N Reef (21-462)	U/N Reef (21-462)	151.985	-21.7137	2	0		68	68	1	9406.89	5.64902e+06
3802	21463	21-463	100	21-463-100-104	21463100104	104	U/N Reef	Reef	U/N Reef	21-463S	21463	U/N Reef (21-463)	U/N Reef (21-463)	151.944	-21.7345	2	0		68	68	1	10975.6	7.27549e+06
3803	21464	21-464	100	21-464-100-104	21464100104	104	U/N Reef	Reef	U/N Reef	21-464S	21464	U/N Reef (21-464)	U/N Reef (21-464)	151.774	-21.7559	2	0		68	68	1	16409.8	1.32482e+07
3804	21544	21-544	100	21-544-100-104	21544100104	104	U/N Reef	Reef	U/N Reef	21-544S	21544	U/N Reef (21-544)	U/N Reef (21-544)	152.109	-21.9217	2	0		68	68	1	20337.9	2.38519e+07
3805	21545	21-545	100	21-545-100-103	21545100103	103	Moon Cay	Cay	Moon Cay	21-545S	21545	Moon Cay (21-545)	Moon Cay (21-545)	152.428	-21.9254	2	0		68	68	1	1492.35	120254
3806	21545	21-545	100	21-545-100-104	21545100104	104	Moon Reef	Reef	U/N Reef	21-545S	21545	Moon Reef (21-545)	Moon Reef (21-545)	152.434	-21.9256	2	0		68	68	1	7099.1	1.41748e+06
3807	21546	21-546	100	21-546-100-104	21546100104	104	U/N Reef	Reef	U/N Reef	21-546S	21546	U/N Reef (21-546)	U/N Reef (21-546)	152.493	-21.9309	2	0		68	68	1	5840.5	2.25488e+06
3808	21547	21-547	100	21-547-100-104	21547100104	104	U/N Reef	Reef	U/N Reef	21-547S	21547	U/N Reef (21-547)	U/N Reef (21-547)	152.212	-21.941	2	0		68	68	1	6846.49	2.90491e+06
3809	21548	21-548	100	21-548-100-103	21548100103	103	Poulson Cay	Cay	Poulson Cay	21-548S	21548	Poulson Cay (21-548)	Poulson Cay (21-548)	152.457	-21.936	2	0		68	68	1	684.802	32643.8
3814	21668	21-668	100	21-668-100-104	21668100104	104	U/N Reef	Reef		21-1200S	21668	U/N Reef (21-668)	U/N Reef (21-668)	151.891	-21.7796	2	0		68	68	1	2728.1	280828
3815	21669	21-669	100	21-669-100-104	21669100104	104	U/N Reef	Reef		21-1199S	21669	U/N Reef (21-669)	U/N Reef (21-669)	151.895	-21.7828	2	0		68	68	1	1505	156529
3816	21671	21-671	100	21-671-100-104	21671100104	104	U/N Reef	Reef		21-1198S	21671	U/N Reef (21-671)	U/N Reef (21-671)	151.9	-21.7852	2	0		68	68	1	1222.46	107389
3817	21672	21-672	100	21-672-100-104	21672100104	104	U/N Reef	Reef		21-1141S	21672	U/N Reef (21-672)	U/N Reef (21-672)	151.903	-21.5908	2	0		68	68	1	3436.4	639342
3819	21674	21-674	100	21-674-100-104	21674100104	104	U/N Reef	Reef		21-1215S	21674	U/N Reef (21-674)	U/N Reef (21-674)	151.926	-21.8041	1	0		68	68	1	1046.97	63710.5
3820	22003	22-003a	101	22-003-101-104	22003101104	104	Wild Duck Island Reef (No 1)	Reef	U/N Reef	22-003A	22003A	Wild Duck Island Reef (No 1) (22-003a)	Wild Duck Island Reef (No 1) (22-003a)	149.887	-21.9961	2	0		68	68	1	6992.81	1.15326e+06
3821	22003	22-003b	102	22-003-102-104	22003102104	104	Wild Duck Island Reef (No 2)	Reef	U/N Reef	22-003B	22003B	Wild Duck Island Reef (No 2) (22-003b)	Wild Duck Island Reef (No 2) (22-003b)	149.868	-22.0076	2	0		68	68	1	3928.77	475702
3822	22004	22-004a	101	22-004-101-108	22004101108	108	Tornado Rocks (No 1)	Rock	Tornado Rocks	22-004A	22004A	Tornado Rocks (No 1) (22-004a)	Tornado Rocks (No 1) (22-004a)	149.602	-22.0274	1	0		68	68	1	2399.09	357636
3823	22004	22-004b	102	22-004-102-108	22004102108	108	Tornado Rocks (No 2)	Rock	Tornado Rocks		22004B	Tornado Rocks (No 2) (22-004b)	Tornado Rocks (No 2) (22-004b)	149.608	-22.0195	2	0		68	68	1	1673.8	210768
3824	22004	22-004c	103	22-004-103-108	22004103108	108	Tornado Rocks (No 3)	Rock	Tornado Rocks	22-004B	22004C	Tornado Rocks (No 3) (22-004c)	Tornado Rocks (No 3) (22-004c)	149.616	-22.018	1	0		68	68	1	1996.5	305866
3825	22004	22-004d	104	22-004-104-108	22004104108	108	Tornado Rocks (No 4)	Rock	Tornado Rocks	22-004B	22004D	Tornado Rocks (No 4) (22-004d)	Tornado Rocks (No 4) (22-004d)	149.617	-22.0079	1	0		68	68	1	1996.58	305888
3826	22004	22-004e	105	22-004-105-108	22004105108	108	Tornado Rocks (No 5)	Rock	Tornado Rocks		22004E	Tornado Rocks (No 5) (22-004e)	Tornado Rocks (No 5) (22-004e)	149.623	-22.005	2	0		68	68	1	3853.49	620376
3827	22005	22-005	100	22-005-100-104	22005100104	104	Infelix Islets Reef	Reef	U/N Reef	22-005S	22005	Infelix Islets Reef (22-005)	Infelix Islets Reef (22-005)	149.831	-22.0242	2	0		68	68	1	16895.5	6.66654e+06
3828	22005	22-005a	101	22-005-101-102	22005101102	102	Infelix Islets (No 1)	Island	Infelix Islets	22-005A	22005A	Infelix Islets (No 1) (22-005a)	Infelix Islets (No 1) (22-005a)	149.825	-22.0158	2	0		68	68	1	1351.49	29532
3829	22005	22-005b	102	22-005-102-102	22005102102	102	Infelix Islets (No 2)	Island	Infelix Islets	22-005B	22005B	Infelix Islets (No 2) (22-005b)	Infelix Islets (No 2) (22-005b)	149.83	-22.0249	2	0		68	68	1	447.204	3337.98
3830	22005	22-005c	103	22-005-103-102	22005103102	102	Infelix Islets (No 3)	Island	Infelix Islets	22-005C	22005C	Infelix Islets (No 3) (22-005c)	Infelix Islets (No 3) (22-005c)	149.843	-22.034	2	0		68	68	1	1346.8	62836.5
3837	21473	21-473	100	21-473-100-104	21473100104	104	U/N Reef	Reef	U/N Reef	21-473S	21473	U/N Reef (21-473)	U/N Reef (21-473)	152.441	-21.5273	2	0		68	68	1	3835.02	842814
3838	21474	21-474	100	21-474-100-104	21474100104	104	U/N Reef	Reef	U/N Reef	21-474S	21474	U/N Reef (21-474)	U/N Reef (21-474)	152.475	-21.5346	2	0		68	68	1	7612.76	3.9561e+06
3839	21475	21-475	100	21-475-100-103	21475100103	103	U/N Cay	Cay	U/N Cay	21-475S	21475	U/N Cay (21-475)	U/N Cay (21-475)	152.255	-21.5429	2	0		68	68	1	862.839	42908.1
3840	21548	21-548	100	21-548-100-104	21548100104	104	Poulson Reef	Reef	Poulson Reef	21-548S	21548	Poulson Reef (21-548)	Poulson Reef (21-548)	152.459	-21.9362	2	0		68	68	1	8312.57	3.68297e+06
3841	21549	21-549	100	21-549-100-104	21549100104	104	Pike Reef	Reef	Pike Reef	21-549S	21549	Pike Reef (21-549)	Pike Reef (21-549)	152.423	-21.9481	2	0		68	68	1	17833.6	1.60229e+07
3842	21550	21-550	100	21-550-100-104	21550100104	104	U/N Reef	Reef	U/N Reef	21-550S	21550	U/N Reef (21-550)	U/N Reef (21-550)	152.313	-21.9514	2	0		68	68	1	13815.9	8.30571e+06
3843	21551	21-551	100	21-551-100-104	21551100104	104	U/N Reef	Reef	U/N Reef	21-551S	21551	U/N Reef (21-551)	U/N Reef (21-551)	152.056	-21.9606	2	0		68	68	1	25475.8	2.47408e+07
3844	21675	21-675	100	21-675-100-104	21675100104	104	U/N Reef	Reef		21-1197S	21675	U/N Reef (21-675)	U/N Reef (21-675)	151.943	-21.7486	2	0		68	68	1	678.176	30674.9
3845	21677	21-677	100	21-677-100-104	21677100104	104	U/N Reef	Reef		21-1140S	21677	U/N Reef (21-677)	U/N Reef (21-677)	151.961	-21.5908	2	0		68	68	1	5671.65	1.69349e+06
3846	21678	21-678	100	21-678-100-104	21678100104	104	U/N Reef	Reef		21-1213S	21678	U/N Reef (21-678)	U/N Reef (21-678)	151.972	-21.8848	2	0		68	68	1	2106.01	316911
3847	21680	21-680	100	21-680-100-104	21680100104	104	U/N Reef	Reef		21-1175S	21680	U/N Reef (21-680)	U/N Reef (21-680)	152.005	-21.6983	2	0		68	68	1	1662.32	190062
3848	21681	21-681	100	21-681-100-104	21681100104	104	U/N Reef	Reef		21-1173S	21681	U/N Reef (21-681)	U/N Reef (21-681)	152.019	-21.695	2	0		68	68	1	1674.17	158724
3849	21682	21-682	100	21-682-100-104	21682100104	104	U/N Reef	Reef		21-1172S	21682	U/N Reef (21-682)	U/N Reef (21-682)	152.021	-21.6761	2	0		68	68	1	1780.42	198664
3850	21683	21-683	100	21-683-100-104	21683100104	104	U/N Reef	Reef		21-1171S	21683	U/N Reef (21-683)	U/N Reef (21-683)	152.022	-21.6934	2	0		68	68	1	3970.91	1.01237e+06
3851	21684	21-684	100	21-684-100-104	21684100104	104	U/N Reef	Reef		21-1170S	21684	U/N Reef (21-684)	U/N Reef (21-684)	152.025	-21.686	2	0		68	68	1	2534.54	359001
3852	21685	21-685	100	21-685-100-104	21685100104	104	U/N Reef	Reef		21-1169S	21685	U/N Reef (21-685)	U/N Reef (21-685)	152.028	-21.6768	2	0		68	68	1	2289.82	235375
3853	22007	22-007	100	22-007-100-103	22007100103	103	North Point Cays	Cay	North Point Cays	22-007S	22007	North Point Cays (22-007)	North Point Cays (22-007)	149.812	-22.0394	2	0		68	68	1	408.663	11883.2
3854	22007	22-007	100	22-007-100-104	22007100104	104	North Point Cays Reef	Reef	U/N Reef	22-007S	22007	North Point Cays Reef (22-007)	North Point Cays Reef (22-007)	149.812	-22.0429	2	0		68	68	1	2077.28	160031
3855	22008	22-008	100	22-008-100-104	22008100104	104	Brooks Shoal	Reef	Brooks Shoal	22-008S	22008	Brooks Shoal (22-008)	Brooks Shoal (22-008)	149.932	-22.0257	2	0		68	68	1	3456.36	642004
3856	22009	22-009	100	22-009-100-102	22009100102	102	Barren Island	Island	Barren Island	22-009S	22009	Barren Island (22-009)	Barren Island (22-009)	149.973	-22.036	2	0		68	68	1	1606.27	41445.2
3857	22009	22-009	100	22-009-100-104	22009100104	104	Barren Island Reef	Reef	U/N Reef	22-009S	22009	Barren Island Reef (22-009)	Barren Island Reef (22-009)	149.97	-22.0324	2	0		68	68	1	5448.6	1.04235e+06
3859	22010	22-010	100	22-010-100-104	22010100104	104	Roundish Reef	Reef	U/N Reef	22-010S	22010	Roundish Reef (22-010)	Roundish Reef (22-010)	149.614	-22.0558	2	0		68	68	1	1313.23	102383
3865	21475	21-475	100	21-475-100-104	21475100104	104	U/N Reef	Reef	U/N Reef	21-475S	21475	U/N Reef (21-475)	U/N Reef (21-475)	152.28	-21.5209	2	0		68	68	1	10036.6	3.03176e+06
3866	21476	21-476	100	21-476-100-104	21476100104	104	U/N Reef	Reef	U/N Reef	21-476S	21476	U/N Reef (21-476)	U/N Reef (21-476)	152.197	-21.5509	2	0		68	68	1	12716	6.49028e+06
3867	21477	21-477	100	21-477-100-104	21477100104	104	U/N Reef	Reef	U/N Reef	21-477S	21477	U/N Reef (21-477)	U/N Reef (21-477)	152.398	-21.5473	2	0		68	68	1	11474.7	5.974e+06
3868	21478	21-478	100	21-478-100-104	21478100104	104	U/N Reef	Reef	U/N Reef	21-478S	21478	U/N Reef (21-478)	U/N Reef (21-478)	152.273	-21.5625	1	0		68	68	1	10691.1	6.65277e+06
3869	21479	21-479	100	21-479-100-104	21479100104	104	U/N Reef	Reef	U/N Reef	21-479S	21479	U/N Reef (21-479)	U/N Reef (21-479)	152.457	-21.5614	2	0		68	68	1	9677.1	5.414e+06
3875	21394	21-394a	101	21-394-101-106	21394101106	106	U/N Rock	Rock	U/N Rock	21-394C	21394A	U/N Rock (21-394a)	U/N Rock (21-394a)	150.344	-21.6743	2	0		68	68	1	272.043	2178.2
3876	21394	21-394b	102	21-394-102-106	21394102106	106	U/N Rock	Rock	U/N Rock	21-394B	21394B	U/N Rock (21-394b)	U/N Rock (21-394b)	150.334	-21.6711	2	0		68	68	1	312.059	7179.97
3877	21394	21-394c	103	21-394-103-108	21394103108	108	Graf Rock	Rock	Graf Rock	21-394S	21394C	Graf Rock (21-394c)	Graf Rock (21-394c)	150.319	-21.6623	2	0		68	68	1	266.434	5293.68
3878	21395	21-395	100	21-395-100-106	21395100106	106	Boat Islet	Rock	U/N Rock	21-395S	21395	Boat Islet (21-395)	Boat Islet (21-395)	150.356	-21.673	2	0		68	68	1	463.294	12274.4
3879	21396	21-396	100	21-396-100-104	21396100104	104	Whites Bay Reef	Reef	U/N Reef	21-396S	21396	Whites Bay Reef (21-396)	Whites Bay Reef (21-396)	150.295	-21.6731	2	0		68	68	1	985.984	51541.5
3880	21397	21-397	100	21-397-100-106	21397100106	106	Normanby Rock	Rock	Normanby Rock	21-397S	21397	Normanby Rock (21-397)	Normanby Rock (21-397)	150.218	-21.6817	2	0		68	68	1	1131.1	101246
3881	21398	21-398	100	21-398-100-104	21398100104	104	West Spur Reef	Reef	West Spur	21-398S	21398	West Spur Reef (21-398)	West Spur Reef (21-398)	150.275	-21.6836	2	0		68	68	1	2999.93	264253
3882	21398	21-398	100	21-398-100-108	21398100108	108	West Spur	Rock	West Spur	21-398S	21398	West Spur (21-398)	West Spur (21-398)	150.274	-21.6838	2	0		68	68	1	514.689	18909.3
3883	21399	21-399	100	21-399-100-104	21399100104	104	East Spur Reef	Reef	U/N Reef	21-399S	21399	East Spur Reef (21-399)	East Spur Reef (21-399)	150.287	-21.6844	2	0		68	68	1	3204.83	282784
3884	21399	21-399	100	21-399-100-108	21399100108	108	East Spur	Rock	Ease Spur		21399	East Spur (21-399)	East Spur (21-399)	150.288	-21.6831	2	0		68	68	1	557.394	19076.5
3885	21401	21-401	100	21-401-100-102	21401100102	102	Howard Islet	Island	U/N Island		21401	Howard Islet (21-401)	Howard Islet (21-401)	150.318	-21.7337	2	0		68	68	1	672.347	31334.6
3886	21402	21-402	100	21-402-100-102	21402100102	102	Hixson Islet	Island	Hixson Islet	21-402S	21402	Hixson Islet (21-402)	Hixson Islet (21-402)	150.289	-21.7478	2	0		68	68	1	619.896	23047.4
3887	21402	21-402	100	21-402-100-104	21402100104	104	Hixson Islet Reef	Reef	U/N Reef	21-402S	21402	Hixson Islet Reef (21-402)	Hixson Islet Reef (21-402)	150.289	-21.7477	2	0		68	68	1	1878	81055.9
3911	21403	21-403a	101	21-403-101-104	21403101104	104	South Island Reef (No 1)	Reef	U/N Reef	21-403A	21403A	South Island Reef (No 1) (21-403a)	South Island Reef (No 1) (21-403a)	150.316	-21.739	2	0		68	68	1	9238.99	1.45913e+06
3912	21403	21-403b	102	21-403-102-104	21403102104	104	South Island Reef (No 2)	Reef	U/N Reef	21-403B	21403B	South Island Reef (No 2) (21-403b)	South Island Reef (No 2) (21-403b)	150.344	-21.7362	2	0		68	68	1	7423.91	1.20077e+06
3913	21404	21-404	100	21-404-100-106	21404100106	106	Sullivan Rock	Rock	Sullivan Rock	21-404S	21404	Sullivan Rock (21-404)	Sullivan Rock (21-404)	150.435	-21.7496	2	0		68	68	1	515.278	14174.2
3914	21406	21-406	100	21-406-100-104	21406100104	104	South East Islets Reef	Reef	U/N Reef	21-406S	21406	South East Islets Reef (21-406)	South East Islets Reef (21-406)	150.43	-21.7577	2	0		68	68	1	9226.81	1.21667e+06
3915	21406	21-406a	101	21-406-101-106	21406101106	106	South East Islets (No 1)	Rock	South East Islets	21-406A	21406A	South East Islets (No 1) (21-406a)	South East Islets (No 1) (21-406a)	150.414	-21.754	2	0		68	68	1	539.807	17324.8
3916	21406	21-406b	102	21-406-102-102	21406102102	102	South East Islets (No 2)	Island	South East Islets	21-406B	21406B	South East Islets (No 2) (21-406b)	South East Islets (No 2) (21-406b)	150.426	-21.7565	2	0		68	68	1	815.708	29757.3
3917	21406	21-406c	103	21-406-103-102	21406103102	102	South East Islets (No 3)	Island	South East Islets	21-406C	21406C	South East Islets (No 3) (21-406c)	South East Islets (No 3) (21-406c)	150.429	-21.7558	2	0		68	68	1	624.244	25807.9
3918	21406	21-406d	104	21-406-104-102	21406104102	102	South East Islets (No 4)	Island	South East Islets	21-406D	21406D	South East Islets (No 4) (21-406d)	South East Islets (No 4) (21-406d)	150.43	-21.7613	2	0		68	68	1	857.142	29090.9
3919	21406	21-406e	105	21-406-105-102	21406105102	102	South East Islets (No 5)	Island	South East Islets	21-406E	21406E	South East Islets (No 5) (21-406e)	South East Islets (No 5) (21-406e)	150.439	-21.7635	2	0		68	68	1	794.407	36140.2
3937	21406	21-406f	106	21-406-106-102	21406106102	102	South East Islets (No 6)	Island	South East Islets	21-406G	21406F	South East Islets (No 6) (21-406f)	South East Islets (No 6) (21-406f)	150.435	-21.7714	2	0		68	68	1	1523.66	29697.5
3938	21409	21-409	100	21-409-100-106	21409100106	106	Bates Rock	Rock	Bates Rock	21-409S	21409	Bates Rock (21-409)	Bates Rock (21-409)	150.097	-21.7971	2	0		68	68	1	389.686	11914.5
3939	21411	21-411	100	21-411-100-106	21411100106	106	South Sail Rock	Rock	South Sail Rock	21-411S	21411	South Sail Rock (21-411)	South Sail Rock (21-411)	150.131	-21.8518	1	0		68	68	1	1133.23	101577
3940	21412	21-412	100	21-412-100-106	21412100106	106	Hannah Rock	Rock	Hannah Rock	21-412S	21412	Hannah Rock (21-412)	Hannah Rock (21-412)	150.422	-21.8572	2	0		68	68	1	1947.17	295223
3941	21413	21-413	100	21-413-100-106	21413100106	106	Glasgow Rock	Rock	Glasgow Rock	21-413S	21413	Glasgow Rock (21-413)	Glasgow Rock (21-413)	150.172	-21.881	2	0		68	68	1	1134.34	101789
3942	21414	21-414	100	21-414-100-102	21414100102	102	Bamborough Island	Island	Bamborough Island	21-414S	21414	Bamborough Island (21-414)	Bamborough Island (21-414)	150.113	-21.9255	2	0		68	68	1	5027	243952
3943	21414	21-414a	101	21-414-101-104	21414101104	104	Bamborough Island Reef (No 1)	Reef	U/N Reef	21-414A	21414A	Bamborough Island Reef (No 1) (21-414a)	Bamborough Island Reef (No 1) (21-414a)	150.105	-21.9234	2	0		68	68	1	8967	2.78803e+06
3944	21414	21-414b	102	21-414-102-104	21414102104	104	Bamborough Island Reef (No 2)	Reef	U/N Reef	21-414B	21414B	Bamborough Island Reef (No 2) (21-414b)	Bamborough Island Reef (No 2) (21-414b)	150.119	-21.9216	2	0		68	68	1	7271.18	467268
3945	21415	21-415	100	21-415-100-104	21415100104	104	Jeffreys Rocks Reef	Reef	U/N Reef	21-415S	21415	Jeffreys Rocks Reef (21-415)	Jeffreys Rocks Reef (21-415)	150.228	-21.9145	2	0		68	68	1	7176.81	956683
3946	21415	21-415b	102	21-415-102-106	21415102106	106	Jeffreys Rocks (No 2)	Rock	Jeffreys Rocks	21-215B	21415B	Jeffreys Rocks (No 2) (21-415b)	Jeffreys Rocks (No 2) (21-415b)	150.228	-21.9137	2	0		68	68	1	285.459	4749.86
3960	21308	21-308	100	21-308-100-102	21308100102	102	Temple Island	Island	Temple Island	21-308S	21308	Temple Island (21-308)	Temple Island (21-308)	149.492	-21.6012	2	0		68	68	1	1620.09	41838.5
3961	21308	21-308	100	21-308-100-104	21308100104	104	Temple Island Reef	Reef	U/N Reef	21-308S	21308	Temple Island Reef (21-308)	Temple Island Reef (21-308)	149.49	-21.6021	2	0		68	68	1	12313.1	1.21312e+06
3962	21309	21-309	100	21-309-100-104	21309100104	104	U/N Reef	Reef	U/N Reef	21-309S	21309	U/N Reef (21-309)	U/N Reef (21-309)	149.472	-21.6045	2	0		68	68	1	6279.13	1.17333e+06
3963	21310	21-310	100	21-310-100-104	21310100104	104	U/N Reef	Reef	U/N Reef	21-310S	21310	U/N Reef (21-310)	U/N Reef (21-310)	149.444	-21.6464	2	0		68	68	1	10864.1	2.47843e+06
3964	21311	21-311	100	21-311-100-106	21311100106	106	Marion Rock	Rock	Marion Rock	21-311S	21311	Marion Rock (21-311)	Marion Rock (21-311)	149.473	-21.665	2	0		68	68	1	391.702	12011.7
3965	21312	21-312	100	21-312-100-104	21312100104	104	U/N Reef	Reef	U/N Reef	21-312S	21312	U/N Reef (21-312)	U/N Reef (21-312)	149.456	-21.6754	2	0		68	68	1	4921.71	976579
3966	21313	21-313	100	21-313-100-104	21313100104	104	U/N Reef	Reef	U/N Reef	21-313S	21313	U/N Reef (21-313)	U/N Reef (21-313)	149.472	-21.7121	2	0		68	68	1	5324.1	578997
3967	21314	21-314	100	21-314-100-104	21314100104	104	U/N Reef	Reef	U/N Reef	21-314S	21314	U/N Reef (21-314)	U/N Reef (21-314)	149.469	-21.7397	2	0		68	68	1	6869.36	841527
3968	21315	21-315	100	21-315-100-104	21315100104	104	U/N Reef	Reef	U/N Reef	21-315S	21315	U/N Reef (21-315)	U/N Reef (21-315)	149.464	-21.8243	2	0		39	39	1	393.011	7268.53
3968	21315	21-315	100	21-315-100-104	21315100104	104	U/N Reef	Reef	U/N Reef	21-315S	21315	U/N Reef (21-315)	U/N Reef (21-315)	149.464	-21.8243	2	0		41	41	1	423.755	8636.99
3968	21315	21-315	100	21-315-100-104	21315100104	104	U/N Reef	Reef	U/N Reef	21-315S	21315	U/N Reef (21-315)	U/N Reef (21-315)	149.464	-21.8243	2	0		68	68	1	2691.52	170108
3969	21316	21-316	100	21-316-100-102	21316100102	102	West Hill Island	Island	West Hill Island	21-316S	21316	West Hill Island (21-316)	West Hill Island (21-316)	149.487	-21.8288	2	0		68	68	1	3355.4	68782.6
3970	21316	21-316	100	21-316-100-104	21316100104	104	West Hill Reef	Reef	U/N Reef	21-316S	21316	West Hill Reef (21-316)	West Hill Reef (21-316)	149.484	-21.8361	2	0		68	68	1	9715.54	1.39464e+06
3971	21415	21-415c	103	21-415-103-106	21415103106	106	Jeffreys Rocks (No 3)	Rock	Jeffreys Rocks	21-215C	21415C	Jeffreys Rocks (No 3) (21-415c)	Jeffreys Rocks (No 3) (21-415c)	150.226	-21.9147	2	0		68	68	1	253.854	4587.84
3972	21415	21-415d	104	21-415-104-106	21415104106	106	Jeffreys Rocks (No 4)	Rock	Jeffreys Rocks	21-215D	21415D	Jeffreys Rocks (No 4) (21-415d)	Jeffreys Rocks (No 4) (21-415d)	150.23	-21.9147	2	0		68	68	1	432.415	13429.9
3973	21415	21-415e	105	21-415-105-106	21415105106	106	Jeffreys Rocks (No 5)	Rock	Jeffreys Rocks	21-215E	21415E	Jeffreys Rocks (No 5) (21-415e)	Jeffreys Rocks (No 5) (21-415e)	150.228	-21.9153	2	0		68	68	1	280.639	4991.67
3974	21415	21-415f	106	21-415-106-106	21415106106	106	Jeffreys Rocks (No 6)	Rock	Jeffreys Rocks	21-215F	21415F	Jeffreys Rocks (No 6) (21-415f)	Jeffreys Rocks (No 6) (21-415f)	150.228	-21.9173	2	0		68	68	1	733.437	26148.5
3975	21415	21-415g	107	21-415-107-106	21415107106	106	Jeffreys Rocks (No 7)	Rock	Jeffreys Rocks	21-215G	21415G	Jeffreys Rocks (No 7) (21-415g)	Jeffreys Rocks (No 7) (21-415g)	150.229	-21.918	2	0		68	68	1	745.112	16446.8
3976	21416	21-416	100	21-416-100-108	21416100108	108	Low Rock	Rock	Low Rock	21-416S	21416	Low Rock (21-416)	Low Rock (21-416)	150.477	-21.9489	2	0		68	68	1	389.875	11979.3
3977	21417	21-417	100	21-417-100-102	21417100102	102	Coquet Island	Island	Coquet Island	21-417S	21417	Coquet Island (21-417)	Coquet Island (21-417)	150.099	-21.9388	2	0		68	68	1	1017.71	29918.9
3978	21417	21-417	100	21-417-100-104	21417100104	104	Coquet Reef	Reef	U/N Reef	21-417S	21417	Coquet Reef (21-417)	Coquet Reef (21-417)	150.097	-21.9372	2	0		68	68	1	5229.97	528417
3979	21418	21-418a	101	21-418-101-102	21418101102	102	U/N Island	Island	U/N Island	21-418A	21418A	U/N Island (21-418a)	U/N Island (21-418a)	150.119	-21.9478	2	0		68	68	1	582.737	16552.5
3980	21418	21-418a	101	21-418-101-104	21418101104	104	Hunter Island Reef (No 1)	Reef	U/N Reef	21-418A	21418A	Hunter Island Reef (No 1) (21-418a)	Hunter Island Reef (No 1) (21-418a)	150.132	-21.9503	2	0		65	65	1	423.758	8637.15
3980	21418	21-418a	101	21-418-101-104	21418101104	104	Hunter Island Reef (No 1)	Reef	U/N Reef	21-418A	21418A	Hunter Island Reef (No 1) (21-418a)	Hunter Island Reef (No 1) (21-418a)	150.132	-21.9503	2	0		68	68	1	28043	1.34046e+07
3981	21418	21-418b	102	21-418-102-102	21418102102	102	U/N Island	Island	U/N Island	21-418B	21418B	U/N Island (21-418b)	U/N Island (21-418b)	150.125	-21.9391	2	0		68	68	1	1989.13	58064.2
3982	21418	21-418b	102	21-418-102-104	21418102104	104	Hunter Island Reef (No 2)	Reef	U/N Reef	21-418B	21418B	Hunter Island Reef (No 2) (21-418b)	Hunter Island Reef (No 2) (21-418b)	150.146	-21.9827	2	0		68	68	1	4058.07	457707
4005	21322	21-322	100	21-322-100-104	21322100104	104	Yaralla Shoal	Reef	Yaralla Shoal	21-322S	21322	Yaralla Shoal (21-322)	Yaralla Shoal (21-322)	149.646	-21.5892	1	0		68	68	1	12252.6	4.5765e+06
4025	21326	21-326	100	21-326-100-104	21326100104	104	Kilgour Shoal	Reef	Kilgour Shoal	21-326S	21326	Kilgour Shoal (21-326)	Kilgour Shoal (21-326)	149.875	-21.5914	2	0		68	68	1	4837.68	1.3602e+06
4026	21327	21-327	100	21-327-100-102	21327100102	102	Wallace Island	Island	Wallace Island	21-327S	21327	Wallace Island (21-327)	Wallace Island (21-327)	149.772	-21.601	2	0		68	68	1	998.941	16918.4
4027	21327	21-327	100	21-327-100-104	21327100104	104	Wallace Reef	Reef	U/N Reef	21-327S	21327	Wallace Reef (21-327)	Wallace Reef (21-327)	149.772	-21.601	2	0		68	68	1	2369.81	86061.6
4028	21328	21-328	100	21-328-100-104	21328100104	104	Tinonee Bank	Reef	Tinonee Bank	21-328S	21328	Tinonee Bank (21-328)	Tinonee Bank (21-328)	149.806	-21.5791	2	0		68	68	1	1760.05	124962
4029	21329	21-329	100	21-329-100-104	21329100104	104	Planter Shoal	Reef	Planter Shoal	21-329S	21329	Planter Shoal (21-329)	Planter Shoal (21-329)	149.838	-21.5884	2	0		68	68	1	2743.21	394747
4030	21331	21-331	100	21-331-100-102	21331100102	102	Bluff Island	Island	Bluff Island	21-331S	21331	Bluff Island (21-331)	Bluff Island (21-331)	149.867	-21.6048	2	0		68	68	1	2314.71	81158.2
4031	21331	21-331	100	21-331-100-104	21331100104	104	Bluff Island Reef	Reef	U/N Reef	21-331S	21331	Bluff Island Reef (21-331)	Bluff Island Reef (21-331)	149.867	-21.6045	2	0		68	68	1	4937.51	181063
4032	21332	21-332	100	21-332-100-106	21332100106	106	Pearl Rock	Rock	U/N Rock	21-332S	21332	Pearl Rock (21-332)	Pearl Rock (21-332)	149.765	-21.6039	2	0		68	68	1	392.267	11976.2
4051	21333	21-333	100	21-333-100-104	21333100104	104	Treble Reef	Reef	U/N Reef	21-333S	21333	Treble Reef (21-333)	Treble Reef (21-333)	149.827	-21.6035	2	0		68	68	1	3930.83	120979
4052	21333	21-333b	102	21-333-102-102	21333102102	102	Treble Island (No 2)	Island	Treble Island	21-333B	21333B	Treble Island (No 2) (21-333b)	Treble Island (No 2) (21-333b)	149.826	-21.6018	2	0		68	68	1	770.054	23285.1
4053	21333	21-333c	103	21-333-103-102	21333103102	102	Treble Island (No 3)	Island	Treble Island	21-333C	21333C	Treble Island (No 3) (21-333c)	Treble Island (No 3) (21-333c)	149.827	-21.6051	2	0		68	68	1	514.455	4775.58
4054	21334	21-334	100	21-334-100-102	21334100102	102	Curlew Island	Island	Curlew Island	21-334S	21334	Curlew Island (21-334)	Curlew Island (21-334)	149.8	-21.605	2	0		68	68	1	8433.68	279739
4055	21334	21-334	100	21-334-100-104	21334100104	104	Curlew Reef	Reef	U/N Reef	21-334S	21334	Curlew Reef (21-334)	Curlew Reef (21-334)	149.783	-21.6056	2	0		68	68	1	4769.74	514783
4056	21335	21-335	100	21-335-100-108	21335100108	108	U/N Rock	Rock	U/N Rock	21-335S	21335	U/N Rock (21-335)	U/N Rock (21-335)	149.511	-21.595	2	0		68	68	1	621.869	25835.3
4057	21336	21-336	100	21-336-100-104	21336100104	104	U/N Reef	Reef	U/N Reef	21-336S	21336	U/N Reef (21-336)	U/N Reef (21-336)	149.818	-21.6206	2	0		68	68	1	536.525	17320.2
4058	21337	21-337	100	21-337-100-104	21337100104	104	Pearl Shoal	Reef	Pearl Shoal	21-337S	21337	Pearl Shoal (21-337)	Pearl Shoal (21-337)	149.757	-21.6109	2	0		68	68	1	13123.3	4.05369e+06
4059	21338	21-338	100	21-338-100-104	21338100104	104	Slattery Shoal	Reef	Slattery Shoal	21-338S	21338	Slattery Shoal (21-338)	Slattery Shoal (21-338)	149.786	-21.6237	2	0		68	68	1	11225.2	3.92336e+06
4060	21338	21-338a	101	21-338-101-102	21338101102	102	U/N Island	Island		21-338A	21338A	U/N Island (21-338a)	U/N Island (21-338a)	149.8	-21.6197	2	0		68	68	1	476.479	14671.2
4061	21338	21-338b	102	21-338-102-102	21338102102	102	U/N Island	Island		21-338B	21338B	U/N Island (21-338b)	U/N Island (21-338b)	149.8	-21.6247	2	0		68	68	1	478.817	15348
4078	21339	21-339	100	21-339-100-102	21339100102	102	Dinner Island	Island	Dinner Island	21-339S	21339	Dinner Island (21-339)	Dinner Island (21-339)	149.81	-21.6283	2	0		68	68	1	1033.49	33802.1
4079	21339	21-339	100	21-339-100-104	21339100104	104	Dinner Reef	Reef	U/N Reef	21-339S	21339	Dinner Reef (21-339)	Dinner Reef (21-339)	149.81	-21.6283	2	0		68	68	1	1956.57	82994.8
4080	21340	21-340	100	21-340-100-102	21340100102	102	U/N Island	Island		21-340S	21340	U/N Island (21-340)	U/N Island (21-340)	149.504	-21.6037	2	0		68	68	1	563.77	16490.5
4081	21340	21-340	100	21-340-100-104	21340100104	104	Temple Shoal	Reef	Temple Shoal	21-340S	21340	Temple Shoal (21-340)	Temple Shoal (21-340)	149.505	-21.6025	2	0		68	68	1	6532.35	1.09701e+06
4082	21341	21-341	100	21-341-100-104	21341100104	104	Edwards Shoal	Reef	Edwards Shoal	21-341S	21341	Edwards Shoal (21-341)	Edwards Shoal (21-341)	149.664	-21.652	2	0		68	68	1	8547.82	2.22155e+06
4083	21342	21-342	100	21-342-100-102	21342100102	102	Tinonee Peak Island	Island	Tinonee Peak Island	21-342S	21342	Tinonee Peak Island (21-342)	Tinonee Peak Island (21-342)	149.836	-21.6556	2	0		68	68	1	2019.71	25980.7
4084	21342	21-342	100	21-342-100-104	21342100104	104	Blackbird Shoal	Reef	Blackbird Shoal	21-342S	21342	Blackbird Shoal (21-342)	Blackbird Shoal (21-342)	149.826	-21.6561	2	0		68	68	1	5066.66	1.11318e+06
4085	21344	21-344	100	21-344-100-106	21344100106	106	Billy Rock	Rock	U/N Rock	21-344S	21344	Billy Rock (21-344)	Billy Rock (21-344)	149.63	-21.6689	2	0		68	68	1	388.356	11865.7
4086	21345	21-345	100	21-345-100-102	21345100102	102	Ridge Island	Island	Ridge Island	21-345S	21345	Ridge Island (21-345)	Ridge Island (21-345)	149.638	-21.6748	2	0		68	68	1	1261.07	37260.5
4087	21345	21-345	100	21-345-100-104	21345100104	104	Ridge Reef	Reef	U/N Reef	21-345S	21345	Ridge Reef (21-345)	Ridge Reef (21-345)	149.638	-21.6748	2	0		68	68	1	3010.25	99091.8
4088	21346	21-346	100	21-346-100-104	21346100104	104	Paxton Shoal	Reef	Paxton Shoal	21-346S	21346	Paxton Shoal (21-346)	Paxton Shoal (21-346)	149.673	-21.698	2	0		68	68	1	4690.81	1.06838e+06
4089	21347	21-347	100	21-347-100-104	21347100104	104	Torch Shoal	Reef	Torch Shoal	21-347S	21347	Torch Shoal (21-347)	Torch Shoal (21-347)	149.541	-21.688	2	0		68	68	1	13498.5	2.45715e+06
4107	21348	21-348	100	21-348-100-104	21348100104	104	Connor Islet Reef	Reef	U/N Reef	21-348S	21348	Connor Islet Reef (21-348)	Connor Islet Reef (21-348)	149.669	-21.7194	2	0		68	68	1	7567.61	649865
4108	21348	21-348a	101	21-348-101-102	21348101102	102	Connor Island	Island	Connor Island	21-348A	21348A	Connor Island (21-348a)	Connor Island (21-348a)	149.67	-21.7247	2	0		28	28	1	423.755	8636.99
4108	21348	21-348a	101	21-348-101-102	21348101102	102	Connor Island	Island	Connor Island	21-348A	21348A	Connor Island (21-348a)	Connor Island (21-348a)	149.67	-21.7247	2	0		68	68	1	3464.23	146532
4109	21348	21-348b	102	21-348-102-102	21348102102	102	U/N Island	Island	U/N Island	21-348B	21348B	U/N Island (21-348b)	U/N Island (21-348b)	149.672	-21.7173	2	0		68	68	1	731.801	16352.5
4110	21348	21-348c	103	21-348-103-106	21348103106	106	U/N Rock	Rock	U/N Rock	21-348C	21348C	U/N Rock (21-348c)	U/N Rock (21-348c)	149.673	-21.7153	2	0		68	68	1	419.108	9138.52
4111	21349	21-349a	101	21-349-101-104	21349101104	104	Smythe Shoals	Reef	Smythe Shoals	21-349S	21349A	Smythe Shoals (21-349a)	Smythe Shoals (21-349a)	149.881	-21.7123	2	0		68	68	1	18149.6	6.24881e+06
4112	21349	21-349b	102	21-349-102-104	21349102104	104	Emily Patches	Reef	Emily Patches	21-1202S	21349B	Emily Patches (21-349b)	Emily Patches (21-349b)	149.834	-21.7527	2	0		68	68	1	17084.9	5.65206e+06
4113	21350	21-350	100	21-350-100-104	21350100104	104	Shag Reef	Reef	U/N Reef	21-350S	21350	Shag Reef (21-350)	Shag Reef (21-350)	149.591	-21.7428	2	0		68	68	1	2108.86	129661
4114	21350	21-350	100	21-350-100-106	21350100106	106	Shag Rock	Rock	Shag Rock	21-350S	21350	Shag Rock (21-350)	Shag Rock (21-350)	149.591	-21.743	2	0		68	68	1	633.168	28773.4
4115	21351	21-351	100	21-351-100-104	21351100104	104	Stony Shoal	Reef	Stony Shoal	21-351S	21351	Stony Shoal (21-351)	Stony Shoal (21-351)	149.564	-21.7543	2	0		68	68	1	12479.6	3.61032e+06
4116	21352	21-352	100	21-352-100-104	21352100104	104	Williams Shoal	Reef	Williams Shoal	21-352S	21352	Williams Shoal (21-352)	Williams Shoal (21-352)	149.634	-21.7374	2	0		68	68	1	7259.91	1.588e+06
4117	21353	21-353	100	21-353-100-106	21353100106	106	Middle Rock	Rock	Middle Rock	21-353S	21353	Middle Rock (21-353)	Middle Rock (21-353)	149.689	-21.7417	2	0		68	68	1	391.198	12034.7
4118	21354	21-354	100	21-354-100-102	21354100102	102	Douglas Island	Island	Douglas Island	21-354S	21354	Douglas Island (21-354)	Douglas Island (21-354)	149.78	-21.6757	2	0		68	68	1	3684.1	79549.2
4139	21355	21-355	100	21-355-100-104	21355100104	104	Lower Reef	Reef	U/N Reef	21-355S	21355	Lower Reef (21-355)	Lower Reef (21-355)	149.703	-21.7982	2	0		68	68	1	1166.5	30563.1
4140	21355	21-355	100	21-355-100-106	21355100106	106	Lower Rock	Rock	Lower Rock	21-355S	21355	Lower Rock (21-355)	Lower Rock (21-355)	149.703	-21.7982	2	0		68	68	1	432.131	11433.5
4141	21356	21-356	100	21-356-100-102	21356100102	102	Innes Island	Island	Innes Island	21-356S	21356	Innes Island (21-356)	Innes Island (21-356)	149.788	-21.8158	2	0		68	68	1	1779.1	67515.4
4142	21356	21-356	100	21-356-100-104	21356100104	104	Innes Reef	Reef	U/N Reef	21-356S	21356	Innes Reef (21-356)	Innes Reef (21-356)	149.788	-21.8157	2	0		68	68	1	3486.23	147387
4143	21357	21357	100	21-357-100-107	21357100107	107	Ethel Sand	Sand	Ethel Sand		21357	Ethel Sand (21357)	Ethel Sand (21357)	149.777	-21.8205	2	0		68	68	1	3984.72	685975
4144	21358	21-358a	101	21-358-101-104	21358101104	104	Sandy Shoal (North)	Reef	Sandy Shoal	21-358A	21358A	Sandy Shoal (North) (21-358a)	Sandy Shoal (North) (21-358a)	149.56	-21.8288	2	0		68	68	1	4688.01	947533
4145	21358	21-358b	102	21-358-102-104	21358102104	104	Sandy Shoal (South)	Reef	Sandy Shoal	21-358B	21358B	Sandy Shoal (South) (21-358b)	Sandy Shoal (South) (21-358b)	149.544	-21.8474	2	0		68	68	1	4927.04	916231
4146	21359	21-359	100	21-359-100-102	21359100102	102	George Island	Island	George Island	21-359S	21359	George Island (21-359)	George Island (21-359)	149.822	-21.8306	2	0		68	68	1	1347.51	31952
4147	21359	21-359	100	21-359-100-104	21359100104	104	George Reef	Reef	U/N Reef	21-359S	21359	George Reef (21-359)	George Reef (21-359)	149.824	-21.8304	2	0		68	68	1	8987.24	885907
4148	21359	21-359	100	21-359-100-106	21359100106	106	U/N Rock	Rock	U/N Rock	21-359S	21359	U/N Rock (21-359)	U/N Rock (21-359)	149.827	-21.8342	2	0		68	68	1	330.722	6202.37
4149	21360	21-360	100	21-360-100-104	21360100104	104	Poynter Reef	Reef	U/N Reef	21-360S	21360	Poynter Reef (21-360)	Poynter Reef (21-360)	149.792	-21.8371	2	0		68	68	1	19961.3	4.52355e+06
4169	21360	21-360a	101	21-360-101-102	21360101102	102	Poynter Island (No 1)	Island	Poynter Island	21-360A	21360A	Poynter Island (No 1) (21-360a)	Poynter Island (No 1) (21-360a)	149.799	-21.8336	2	0		68	68	1	2055.11	31568
4170	21360	21-360b	102	21-360-102-102	21360102102	102	Calliope Island	Island	Calliope Island	21-360B	21360B	Calliope Island (21-360b)	Calliope Island (21-360b)	149.8	-21.8473	2	0		68	68	1	2240.47	54668.8
4171	21360	21-360c	103	21-360-103-102	21360103102	102	Poynter Island (No 3)	Island	Poynter Island	21-360C	21360C	Poynter Island (No 3) (21-360c)	Poynter Island (No 3) (21-360c)	149.8	-21.8251	2	0		68	68	1	778.68	21820.5
4172	21361	21-361	100	21-361-100-104	21361100104	104	North Patch	Reef	North Patch	21-361S	21361	North Patch (21-361)	North Patch (21-361)	149.637	-21.8423	2	0		68	68	1	7950.28	1.63851e+06
4173	21362	21-362	100	21-362-100-104	21362100104	104	Alexandra Reefs	Reef	Alexandra Reefs	21-362S	21362	Alexandra Reefs (21-362)	Alexandra Reefs (21-362)	149.621	-21.8542	2	0		68	68	1	2508.69	484099
4174	21363	21-363	100	21-363-100-104	21363100104	104	South Patch	Reef	South Patch	21-363S	21363	South Patch (21-363)	South Patch (21-363)	149.613	-21.8639	2	0		68	68	1	6623.76	2.12134e+06
4175	21364	21-364	100	21-364-100-104	21364100104	104	Lake Shoals	Reef	Lake Shoals	21-364S	21364	Lake Shoals (21-364)	Lake Shoals (21-364)	149.877	-21.8996	2	0		68	68	1	26879.4	1.21985e+07
4176	21365	21-365a	101	21-365-101-104	21365101104	104	Drumfish Shoal (East)	Reef	Drumfish Shoal	21-365B	21365A	Drumfish Shoal (East) (21-365a)	Drumfish Shoal (East) (21-365a)	149.643	-21.9107	2	0		68	68	1	2048.24	310365
4177	21365	21-365b	102	21-365-102-104	21365102104	104	Drumfish Shoal (West)	Reef	Drumfish Shoal	21-365A	21365B	Drumfish Shoal (West) (21-365b)	Drumfish Shoal (West) (21-365b)	149.631	-21.9146	2	0		68	68	1	2029.72	310355
4178	21366	21-366	100	21-366-100-104	21366100104	104	Fanning Shoal	Reef	Fanning Shoal	21-366S	21366	Fanning Shoal (21-366)	Fanning Shoal (21-366)	149.511	-21.9284	2	0		68	68	1	8231.72	2.02067e+06
4179	21367	21-367	100	21-367-100-102	21367100102	102	Red Clay Island	Island	Red Clay Island	21-367S	21367	Red Clay Island (21-367)	Red Clay Island (21-367)	149.65	-21.931	2	0		68	68	1	802.354	20395.4
4197	21367	21-367	100	21-367-100-104	21367100104	104	Red Clay Reef	Reef	U/N Reef	21-367S	21367	Red Clay Reef (21-367)	Red Clay Reef (21-367)	149.649	-21.9318	2	0		68	68	1	11793.1	2.10826e+06
4198	21368	21-368	100	21-368-100-104	21368100104	104	Boomerang Shoals	Reef	Boomerang Shoals	21-368S	21368	Boomerang Shoals (21-368)	Boomerang Shoals (21-368)	149.961	-21.9185	2	0		68	68	1	15538.4	6.44733e+06
4199	21369	21-369	100	21-369-100-104	21369100104	104	Middle Shoal	Reef	Middle Shoal	21-369S	21369	Middle Shoal (21-369)	Middle Shoal (21-369)	149.73	-21.9431	2	0		68	68	1	9562.16	3.24657e+06
4200	21370	21-370	100	21-370-100-104	21370100104	104	Beware Reef	Reef	U/N Reef	21-370S	21370	Beware Reef (21-370)	Beware Reef (21-370)	149.661	-21.95	2	0		68	68	1	8366.98	1.71454e+06
4201	21370	21-370a	101	21-370-101-106	21370101106	106	Beware Rocks (No 1)	Rock	Beware Rocks	21-370A	21370A	Beware Rocks (No 1) (21-370a)	Beware Rocks (No 1) (21-370a)	149.66	-21.9458	2	0		68	68	1	572.662	21739
4202	21370	21-370b	102	21-370-102-106	21370102106	106	Beware Rocks (No 2)	Rock	Beware Rocks	21-370B	21370B	Beware Rocks (No 2) (21-370b)	Beware Rocks (No 2) (21-370b)	149.662	-21.9501	2	0		68	68	1	809.921	37519.1
4203	21370	21-370c	103	21-370-103-106	21370103106	106	Beware Rocks (No 3)	Rock	Beware Rocks	21-370C	21370C	Beware Rocks (No 3) (21-370c)	Beware Rocks (No 3) (21-370c)	149.659	-21.9538	2	0		68	68	1	537.675	20667
4204	21370	21-370d	104	21-370-104-106	21370104106	106	Beware Rocks (No 4)	Rock	Beware Rocks	21-370D	21370D	Beware Rocks (No 4) (21-370d)	Beware Rocks (No 4) (21-370d)	149.66	-21.9575	2	0		68	68	1	1227.87	73837.2
4205	21372	21-372	100	21-372-100-102	21372100102	102	Bald Island	Island	Bald Island	21-372S	21372	Bald Island (21-372)	Bald Island (21-372)	149.578	-21.9565	2	0		68	68	1	49.9707	77.1971
4206	21372	21-372	100	21-372-100-104	21372100104	104	Bald Reef	Reef	U/N Reef	21-372S	21372	Bald Reef (21-372)	Bald Reef (21-372)	149.578	-21.9565	2	0		68	68	1	2832.19	154357
4207	21373	21-373	100	21-373-100-102	21373100102	102	Reef Island	Island	Reef Island	21-373S	21373	Reef Island (21-373)	Reef Island (21-373)	149.599	-21.9574	2	0		68	68	1	446.766	12487
4208	21373	21-373	100	21-373-100-104	21373100104	104	Reef Islet Reef	Reef	U/N Reef	21-373S	21373	Reef Islet Reef (21-373)	Reef Islet Reef (21-373)	149.599	-21.9582	2	0		68	68	1	4992.64	848169
4228	21374	21-374	100	21-374-100-104	21374100104	104	West Reef	Reef	West Reef	21-374S	21374	West Reef (21-374)	West Reef (21-374)	149.68	-21.9591	2	0		68	68	1	3549.87	532524
4229	21375	21-375	100	21-375-100-104	21375100104	104	Holt Shoal	Reef	Holt Shoal	21-375S	21375	Holt Shoal (21-375)	Holt Shoal (21-375)	149.819	-21.9697	2	0		68	68	1	12966.8	7.65691e+06
4230	21376	21-376	100	21-376-100-106	21376100106	106	Half Tide Rock	Rock	Half Tide Rock	21-376S	21376	Half Tide Rock (21-376)	Half Tide Rock (21-376)	149.96	-21.9607	2	0		68	68	1	389.468	11936.7
4231	21377	21-377	100	21-377-100-102	21377100102	102	Channel Island	Island	Channel Island	21-377S	21377	Channel Island (21-377)	Channel Island (21-377)	149.894	-21.9705	2	0		68	68	1	750.156	14713.2
4232	21377	21-377	100	21-377-100-104	21377100104	104	Channel Island Reef	Reef	U/N Reef	21-377S	21377	Channel Island Reef (21-377)	Channel Island Reef (21-377)	149.893	-21.9702	2	0		68	68	1	4031.44	639831
4233	21378	21-378	100	21-378-100-102	21378100102	102	Aquila Island	Island	Aquila Island	21-378S	21378	Aquila Island (21-378)	Aquila Island (21-378)	149.571	-21.9812	2	0		68	68	1	3114.93	31211.4
4234	21378	21-378	100	21-378-100-104	21378100104	104	Aquila Reef	Reef	U/N Reef	21-378S	21378	Aquila Reef (21-378)	Aquila Reef (21-378)	149.574	-21.9819	2	0		68	68	1	19965.4	2.3033e+06
4235	21379	21-379	100	21-379-100-104	21379100104	104	Avoid Reef	Reef	U/N Reef	21-379S	21379	Avoid Reef (21-379)	Avoid Reef (21-379)	149.664	-21.9778	2	0		68	68	1	20462.2	6.75048e+06
4236	21379	21-379a	101	21-379-101-102	21379101102	102	Avoid Island	Island	Avoid Island	21-379A	21379A	Avoid Island (21-379a)	Avoid Island (21-379a)	149.661	-21.9729	2	0		68	68	1	2503.47	27910.2
4237	21379	21-379b	102	21-379-102-102	21379102102	102	Little Island	Island	Little Island	21-379B	21379B	Little Island (21-379b)	Little Island (21-379b)	149.669	-21.985	2	0		68	68	1	502.356	7294.52
4238	21379	21-379c	103	21-379-103-102	21379103102	102	U/N Island	Island		21-379C	21379C	U/N Island (21-379c)	U/N Island (21-379c)	149.659	-21.9856	2	0		68	68	1	1201.22	62628.9
4255	21379	21-379d	104	21-379-104-106	21379104106	106	U/N Rock	Rock	U/N Rock	21-379D	21379D	U/N Rock (21-379d)	U/N Rock (21-379d)	149.654	-21.9606	2	0		68	68	1	586.088	18464.3
4256	21379	21-379e	105	21-379-105-102	21379105102	102	U/N Island	Island	U/N Island	21-379E	21379E	U/N Island (21-379e)	U/N Island (21-379e)	149.653	-21.9769	2	0		68	68	1	345.991	3558.2
4257	21380	21-380	100	21-380-100-104	21380100104	104	Park Shoal	Reef	Park Shoal	21-380S	21380	Park Shoal (21-380)	Park Shoal (21-380)	149.88	-21.9847	2	0		66	66	1	230.434	2416.09
4257	21380	21-380	100	21-380-100-104	21380100104	104	Park Shoal	Reef	Park Shoal	21-380S	21380	Park Shoal (21-380)	Park Shoal (21-380)	149.88	-21.9847	2	0		68	68	1	26550.5	1.62273e+07
4258	21381	21-381	100	21-381-100-102	21381100102	102	Falcon Island	Island	Falcon Island	21-381S	21381	Falcon Island (21-381)	Falcon Island (21-381)	149.879	-21.9804	2	0		68	68	1	1174.06	31687.7
4259	21381	21-381	100	21-381-100-104	21381100104	104	Falcon Island Reef	Reef	U/N Reef	21-381S	21381	Falcon Island Reef (21-381)	Falcon Island Reef (21-381)	149.879	-21.9804	2	0		68	68	1	2394.77	103042
4260	21382	21-382	100	21-382-100-102	21382100102	102	Turn Island	Island	Turn Island	21-382S	21382	Turn Island (21-382)	Turn Island (21-382)	149.811	-21.9875	2	0		68	68	1	2869.69	44246.9
4261	21382	21-382	100	21-382-100-104	21382100104	104	Turn Island Reef	Reef	U/N Reef	21-382S	21382	Turn Island Reef (21-382)	Turn Island Reef (21-382)	149.812	-21.9896	2	0		68	68	1	10268	1.24426e+06
4262	21383	21-383	100	21-383-100-104	21383100104	104	Race Rocks Reef	Reef	Race Rocks Reef	21-383S	21383	Race Rocks Reef (21-383)	Race Rocks Reef (21-383)	149.848	-21.9896	2	0		68	68	1	4984.02	1.02697e+06
4263	21383	21-383a	101	21-383-101-108	21383101108	108	Race Rocks (No 1)	Rock	Race Rocks	21-383B	21383A	Race Rocks (No 1) (21-383a)	Race Rocks (No 1) (21-383a)	149.846	-21.9893	2	0		68	68	1	434.431	10022.4
4264	21383	21-383b	102	21-383-102-108	21383102108	108	Race Rocks (No 2)	Rock	Race Rocks	21-383E	21383B	Race Rocks (No 2) (21-383b)	Race Rocks (No 2) (21-383b)	149.848	-21.9921	2	0		68	68	1	371.911	9311.87
4265	21384	21-384	100	21-384-100-103	21384100103	103	Escape Cay	Cay	U/N Reef	21-384S	21384	Escape Cay (21-384)	Escape Cay (21-384)	149.642	-21.9986	2	0		68	68	1	2090.73	161747
4293	21389	21-389	100	21-389-100-104	21389100104	104	Middle Island Reef	Reef	U/N Reef	21-389S	21389	Middle Island Reef (21-389)	Middle Island Reef (21-389)	150.247	-21.6185	2	0		68	68	1	3237.17	299449
4323	21390	21-390	100	21-390-100-106	21390100106	106	Hildebrand Rock	Rock	U/N Rock	21-390S	21390	Hildebrand Rock (21-390)	Hildebrand Rock (21-390)	150.224	-21.6396	2	0		68	68	1	391.409	11978.2
4324	21391	21-391	100	21-391-100-104	21391100104	104	Pine Islets Reef	Reef	U/N Reef	21-391S	21391	Pine Islets Reef (21-391)	Pine Islets Reef (21-391)	150.22	-21.6527	2	0		68	68	1	10521.4	777698
4325	21391	21-391a	101	21-391-101-102	21391101102	102	Pine Islets (No 1)	Island	Pine Islets	21-391A	21391A	Pine Islets (No 1) (21-391a)	Pine Islets (No 1) (21-391a)	150.227	-21.6507	2	0		68	68	1	971.473	37043
4326	21391	21-391b	102	21-391-102-102	21391102102	102	Pine Islets (No 2)	Island	Pine Islets	21-391B	21391B	Pine Islets (No 2) (21-391b)	Pine Islets (No 2) (21-391b)	150.23	-21.652	2	0		68	68	1	524.697	12801.2
4327	21391	21-391c	103	21-391-103-102	21391103102	102	Pine Islets (No 3)	Island	Pine Islets	21-391C	21391C	Pine Islets (No 3) (21-391c)	Pine Islets (No 3) (21-391c)	150.221	-21.6549	2	0		68	68	1	2342.26	72800
4328	21391	21-391d	104	21-391-104-104	21391104104	104	Pine Islets (No 4)	Reef	Pine Islets	21-391D	21391D	Pine Islets (No 4) (21-391d)	Pine Islets (No 4) (21-391d)	150.224	-21.6577	2	0		68	68	1	212.346	2868.79
4329	21392	21-392	100	21-392-100-104	21392100104	104	Walter Reef	Reef	U/N Reef	21-392S	21392	Walter Reef (21-392)	Walter Reef (21-392)	150.34	-21.6507	2	0		68	68	1	4334.65	230852
4330	21394	21-394	100	21-394-100-104	21394100104	104	North East Reef	Reef	U/N Reef	21-394S	21394	North East Reef (21-394)	North East Reef (21-394)	150.33	-21.6645	2	0		68	68	1	12698.4	997389
4446	21371	21-371	100	21-371-100-103	21371100103	103	Morning Cay	Cay	Morning Cay		21371	Morning Cay (21-371)	Morning Cay (21-371)	0	0	2	0		68	68	1	8226.85	1.92165e+06
4448	22001	22-001	100	22-001-100-103	22001100103	103	Snake Cays	Cay	Snake Cays		22001	Snake Cays (22-001)	Snake Cays (22-001)	149.581	-22.0077	2	0		68	68	1	19882.9	7.50339e+06
4566	22030	22-030a	101	22-030-101-102	22030101102	102	Shields Island	Island	Shields Island	22-030A	22030A	Shields Island (22-030a)	Shields Island (22-030a)	150.38	-22.0013	2	0		68	68	1	1066.16	20996.6
4567	22030	22-030b	102	22-030-102-102	22030102102	102	U/N Island	Island	U/N Island	22-030B	22030B	U/N Island (22-030b)	U/N Island (22-030b)	150.378	-22.0079	2	0		68	68	1	1564.18	34238.2
4568	22031	22-031	100	22-031-100-102	22031100102	102	Alnwick Island	Island	Alnwick Island	22-031S	22031	Alnwick Island (22-031)	Alnwick Island (22-031)	150.385	-22.0134	2	0		68	68	1	919.328	12564.4
4569	22031	22-031	100	22-031-100-104	22031100104	104	Alnwick Reef	Reef	U/N Reef	22-031S	22031	Alnwick Reef (22-031)	Alnwick Reef (22-031)	150.385	-22.0132	2	0		68	68	1	4047.26	131421
4570	22032	22-032	100	22-032-100-102	22032100102	102	Hexham Island	Island	Hexham Island	22-032S	22032	Hexham Island (22-032)	Hexham Island (22-032)	150.368	-22.0187	2	0		67	67	1	396.699	7254.84
4570	22032	22-032	100	22-032-100-102	22032100102	102	Hexham Island	Island	Hexham Island	22-032S	22032	Hexham Island (22-032)	Hexham Island (22-032)	150.368	-22.0187	2	0		68	68	1	3641.27	81430
4571	22032	22-032	100	22-032-100-104	22032100104	104	Hexham Reef	Reef	U/N Reef	22-032S	22032	Hexham Reef (22-032)	Hexham Reef (22-032)	150.367	-22.0182	2	0		67	67	1	146.757	823.406
4571	22032	22-032	100	22-032-100-104	22032100104	104	Hexham Reef	Reef	U/N Reef	22-032S	22032	Hexham Reef (22-032)	Hexham Reef (22-032)	150.367	-22.0182	2	0		68	68	1	7948.61	312322
4572	22033	22-033	100	22-033-100-102	22033100102	102	Danger Island	Island	Danger Island	22-033S	22033	Danger Island (22-033)	Danger Island (22-033)	150.164	-22.0123	2	0		68	68	1	1097.29	31940.4
4573	22033	22-033	100	22-033-100-104	22033100104	104	Danger Reef	Reef	U/N Reef	22-033S	22033	Danger Reef (22-033)	Danger Reef (22-033)	150.162	-22.0099	2	0		68	68	1	7896.42	1.40742e+06
4574	22034	22-034	100	22-034-100-102	22034100102	102	Otterbourne Island	Island	Otterbourne Island	22-034S	22034	Otterbourne Island (22-034)	Otterbourne Island (22-034)	150.296	-22.0251	2	0		68	68	1	2934.13	71382.7
4601	22034	22-034	100	22-034-100-104	22034100104	104	Otterbourne Reef	Reef	U/N Reef	22-034S	22034	Otterbourne Reef (22-034)	Otterbourne Reef (22-034)	150.288	-22.0242	2	0		68	68	1	10411.4	1.63152e+06
4602	22035	22-035	100	22-035-100-104	22035100104	104	Two Round Rocks Reef	Reef	U/N Reef	22-035S	22035	Two Round Rocks Reef (22-035)	Two Round Rocks Reef (22-035)	150.098	-22.0308	2	0		68	68	1	5021.8	631543
4603	22035	22-035a	101	22-035-101-108	22035101108	108	Two Round Rocks (East)	Rock	Two Round Rocks	22-035A	22035A	Two Round Rocks (East) (22-035a)	Two Round Rocks (East) (22-035a)	150.101	-22.0284	2	0		68	68	1	603.677	9334.09
4604	22035	22-035b	102	22-035-102-108	22035102108	108	Two Round Rocks (West)	Rock	Two Round Rocks	22-035B	22035B	Two Round Rocks (West) (22-035b)	Two Round Rocks (West) (22-035b)	150.099	-22.0319	2	0		68	68	1	612.44	16836.2
4611	22039	22-039	100	22-039-100-108	22039100108	108	Table Rock	Rock	Table Rock	22-039S	22039	Table Rock (22-039)	Table Rock (22-039)	150.302	-22.0313	2	0		68	68	1	794.9	18830.4
4827	22069	22-069	100	22-069-100-102	22069100102	102	Tweed Island	Island	Tweed Island	22-069S	22069	Tweed Island (22-069)	Tweed Island (22-069)	150.645	-22.0067	2	0		68	68	1	2862.31	66655.1
4828	22069	22-069	100	22-069-100-104	22069100104	104	Tweed Reef	Reef	U/N Reef	22-069S	22069	Tweed Reef (22-069)	Tweed Reef (22-069)	150.645	-22.0065	2	0		68	68	1	5868.91	191338
5349			0			0		Reef						0	0	0	412	reef	68	68	1	1702.21	213001
5351			0			0		Reef						0	0	0	414	Blackbird Shoal	68	68	1	5491.43	977466
5352			0			0		Reef						0	0	0	415	reef	68	68	1	3900.22	565026
5354			0			0		Reef						0	0	0	417	0.2m reef	68	68	1	4123.06	718954
5355			0			0		Reef						0	0	0	418	Marsh Reef	68	68	1	748.728	42190.4
5356			0			0		Rock						0	0	0	419	rock	68	68	1	237.603	3803.65
5357			0			0		Rock						0	0	0	420	rock	68	68	1	239.823	4104.67
5358			0			0		Reef						0	0	0	421	Chevy Shoal	68	68	1	1812.56	252060
5359			0			0		Reef						0	0	0	422	4.8m reef	68	68	1	1613.69	198637
5360			0			0		Reef						0	0	0	423	4.2m reef	68	68	1	4878.05	936787
5361			0			0		Rock						0	0	0	424	rock	68	68	1	323.659	7426.17
5362			0			0		Reef						0	0	0	425	9.3m reef	68	68	1	2121.59	334406
5363			0			0		Reef						0	0	0	426	8.4m reef	68	68	1	2259.77	341762
5364			0			0		Reef						0	0	0	427	Boomerang Shoals	68	68	1	12035	3.21485e+06
5365			0			0		Reef						0	0	0	428	Bellingham Sand	68	68	1	5574.19	1.43798e+06
5366			0			0		Reef						0	0	0	429	Bamborough Shoal	68	68	1	4870.42	1.23349e+06
5489			0			0		Reef						0	0	0	552	reef	68	68	1	2296.43	305660
5492			0			0		Reef						0	0	0	555	reef	68	68	1	4039.77	1.23876e+06
5498			0			0		Reef						0	0	0	561	reef	68	68	1	4012.64	718422
5499			0			0		Reef						0	0	0	562	reef	68	68	1	4243.82	1.00843e+06
5500			0			0		Reef						0	0	0	563	reef	68	68	1	3391.19	774314
5501			0			0		Reef						0	0	0	564	reef	68	68	1	2565.59	366936
5502			0			0		Reef						0	0	0	565	Till Shoal	68	68	1	2073.97	332404
5503			0			0		Reef						0	0	0	566	4.9m reef	68	68	1	3417.5	463688
5504			0			0		Reef						0	0	0	567	Long Shoal	68	68	1	8948.03	1.83017e+06
5505			0			0		Rock						0	0	0	568	rock	68	68	1	780.739	46737.7
5506			0			0		Reef						0	0	0	569	6.1m reef	68	68	1	2097.82	337803
5507			0			0		Rock						0	0	0	570	rock	68	68	1	241.327	3599.56
5508			0			0		Rock						0	0	0	571	rock	68	68	1	1720.89	224263
5509			0			0		Rock						0	0	0	572	rock	68	68	1	1517.63	170293
5510			0			0		Rock						0	0	0	573	rock	68	68	1	1656.78	211664
5511			0			0		Reef						0	0	0	574	3.9m reef	68	68	1	1800.47	247537
5514			0			0		Rock						0	0	0	577	rock	68	68	1	569.169	18202.6
5516			0			0		Reef						0	0	0	579	Payne Shoal	68	68	1	7962.84	1.60423e+06
5624			0			0		Reef						0	0	0	691	reef	68	68	1	3610.2	575590
5626			0			0		Reef						0	0	0	693	reef	68	68	1	1117.97	87513.5
5627			0			0		Reef						0	0	0	694	reef	68	68	1	1587.49	171140
5628			0			0		Reef						0	0	0	695	reef	68	68	1	1714.7	225704
5629			0			0		Reef						0	0	0	696	reef	68	68	1	3023.52	651046
5630			0			0		Reef						0	0	0	697	reef	68	68	1	13259.7	6.6025e+06
5631			0			0		Reef						0	0	0	698	reef	68	68	1	1012.14	78877.3
5632			0			0		Reef						0	0	0	699	reef	68	68	1	2096.36	300589
5633			0			0		Reef						0	0	0	700	reef	68	68	1	3225.92	486403
5634			0			0		Reef						0	0	0	701	reef	68	68	1	606.089	27861.7
5635			0			0		Reef						0	0	0	702	reef	68	68	1	1382.83	111615
5636			0			0		Reef						0	0	0	703	reef	68	68	1	1807.64	199710
5637			0			0		Reef						0	0	0	704	reef	68	68	1	1956.21	188169
5638			0			0		Reef						0	0	0	705	reef	68	68	1	4897.18	635288
5639			0			0		Reef						0	0	0	706	reef	68	68	1	1187.25	102164
5640			0			0		Reef						0	0	0	707	reef	68	68	1	822.747	51282.4
5641			0			0		Reef						0	0	0	708	reef	68	68	1	1877.24	169825
5642			0			0		Reef						0	0	0	709	reef	68	68	1	1279.52	126608
5643			0			0		Reef						0	0	0	710	reef	68	68	1	771.811	43747.2
5644			0			0		Reef						0	0	0	711	reef	68	68	1	802.102	49536
5645			0			0		Reef						0	0	0	712	reef	68	68	1	4328.98	1.41775e+06
5646			0			0		Reef						0	0	0	713	reef	68	68	1	2251.62	346942
5647			0			0		Reef						0	0	0	714	reef	68	68	1	1320.1	129962
5648			0			0		Reef						0	0	0	715	reef	68	68	1	1240.18	83731.5
5649			0			0		Reef						0	0	0	716	reef	68	68	1	1192.34	110712
5650			0			0		Reef						0	0	0	717	reef	68	68	1	2396.55	347327
5651			0			0		Reef						0	0	0	718	reef	68	68	1	1291.7	118672
5652			0			0		Reef						0	0	0	719	reef	68	68	1	2927.97	632163
5653			0			0		Cay						0	0	0	720	cay_x000D_ cay	68	68	1	553.243	21765.1
5654			0			0		Cay						0	0	0	721	cay	68	68	1	396.975	6880.92
5655			0			0		Reef						0	0	0	722	reef	68	68	1	8200.13	4.71882e+06
5656			0			0		Reef						0	0	0	723	reef	68	68	1	2936.9	569572
5657			0			0		Reef						0	0	0	724	reef	68	68	1	5104.95	1.17025e+06
5658			0			0		Reef						0	0	0	725	reef	68	68	1	2727.02	541788
5659			0			0		Reef						0	0	0	726	reef	68	68	1	1055.2	76037.1
5660			0			0		Reef						0	0	0	727	reef	68	68	1	1781.57	214600
5661			0			0		Reef						0	0	0	728	reef	68	68	1	1430.11	153408
5662			0			0		Cay						0	0	0	729	cay	68	68	1	370.081	9894.71
5663			0			0		Cay						0	0	0	730	cay	68	68	1	1008.3	59696.4
5664			0			0		Cay						0	0	0	731	cay	68	68	1	1170.25	58100.2
5665			0			0		Cay						0	0	0	732	cay	68	68	1	429.024	13014.3
5666			0			0		Cay						0	0	0	734	cay	68	68	1	135.378	1358.4
5667			0			0		Reef						0	0	0	735	reef	68	68	1	8375.19	2.57351e+06
5668			0			0		Reef						0	0	0	736	reef	68	68	1	3909.21	861640
5669			0			0		Reef						0	0	0	737	reef	68	68	1	2743.67	515543
5670			0			0		Reef						0	0	0	738	reef	68	68	1	1839.46	232316
5671			0			0		Reef						0	0	0	739	reef	68	68	1	2540.87	326059
5672			0			0		Reef						0	0	0	740	reef	68	68	1	2928.99	448929
5673			0			0		Reef						0	0	0	741	reef	68	68	1	1373.57	129025
5674			0			0		Reef						0	0	0	742	reef	68	68	1	8074.2	4.34934e+06
5675			0			0		Reef						0	0	0	743	reef	68	68	1	1071.26	85302.7
5676			0			0		Reef						0	0	0	744	reef	68	68	1	1348.11	131306
5677			0			0		Reef						0	0	0	745	reef	68	68	1	1894.3	252918
5678			0			0		Reef						0	0	0	746	reef	68	68	1	2875.16	603391
5679			0			0		Reef						0	0	0	747	reef	68	68	1	624.102	27309.2
5680			0			0		Reef						0	0	0	748	reef	68	68	1	1792.66	183421
5681			0			0		Reef						0	0	0	749	reef	68	68	1	1313.39	120363
5682			0			0		Reef						0	0	0	750	reef	68	68	1	1185.14	92166.9
5683			0			0		Reef						0	0	0	751	reef	68	68	1	1250.85	110865
5684			0			0		Reef						0	0	0	752	reef	68	68	1	6486.66	2.51279e+06
5685			0			0		Cay						0	0	0	753	cay	68	68	1	373.867	8507.95
5687			0			0		Reef						0	0	0	755	reef	68	68	1	3510.21	934706
5689			0			0		Reef						0	0	0	757	reef	68	68	1	1845.02	259401
5692			0			0		Reef						0	0	0	760	reef	68	68	1	1982.79	233521
5693			0			0		Cay						0	0	0	761	cay	68	68	1	275.294	4354.68
5748			0			0		Cay						0	0	0	816	cay	68	68	1	273.337	4414.84
5749			0			0		Cay						0	0	0	817	cay	68	68	1	331.263	4560.74
5750			0			0		Cay						0	0	0	818	cay	68	68	1	165.917	2054.74
5751			0			0		Cay						0	0	0	819	cay	68	68	1	253.2	2739.18
5752			0			0		Cay						0	0	0	820	cay	68	68	1	381.344	6055.41
5753			0			0		Cay						0	0	0	821	cay	68	68	1	589.706	19965.4
5754			0			0		Cay						0	0	0	822	cay	68	68	1	175.352	2026.11
5755			0			0		Cay						0	0	0	823	cay	68	68	1	845.126	32958.7
5756			0			0		Cay						0	0	0	824	cay	68	68	1	426.227	10040.8
5757			0			0		Cay						0	0	0	825	cay	68	68	1	763.732	21710.5
5758			0			0		Cay						0	0	0	826	cay	68	68	1	256.889	4275.72
5759			0			0		Cay						0	0	0	827	cay	68	68	1	428.625	13249.5
3549	21501	21-501	100	21-501-100-103	21501100103	103	Recreation Cay	Cay	Recreation Cay	21-501S	21501	Recreation Cay (21-501)	Recreation Cay (21-501)	152.452	-21.6792	2	0		68	68	1	252.507	548.852
3550	21501	21-501	100	21-501-100-104	21501100104	104	Recreation Reef	Reef	U/N Reef	21-501S	21501	Recreation Reef (21-501)	Recreation Reef (21-501)	152.441	-21.6784	2	0		68	68	1	252.507	548.852
3883	21399	21-399	100	21-399-100-104	21399100104	104	East Spur Reef	Reef	U/N Reef	21-399S	21399	East Spur Reef (21-399)	East Spur Reef (21-399)	150.287	-21.6844	2	0		68	68	1	354.914	5912.98
5353			0			0		Rock						0	0	0	416	rock	68	68	1	354.914	5912.98

## Sheet: HoloFeatd8r26
FID_GBR_fe	SORT_GBR_I	LABEL_ID	SUB_NO	CODE	UNIQUE_ID	FEATURE_C	GBR_NAME	FEAT_NAME	QLD_NAME	X_LABEL	GBR_ID	LOC_NAME_S	LOC_NAME_L	X_COORD	Y_COORD	ACTION	ID	COMMENTS	FID_d8r26	Id_1	grid_code	Shape_Leng	Shape_Area
3427	22015	22-015	100	22-015-100-104	22015100104	104	McEwen Reef	Reef	U/N Reef	22-015S	22015	McEwen Reef (22-015)	McEwen Reef (22-015)	149.596	-22.143	2	0		383	383	1	25912.4	9.77785e+06
3428	22015	22-015a	101	22-015-101-102	22015101102	102	McEwen Island	Island	McEwen Island	22-015A	22015A	McEwen Island (22-015a)	McEwen Island (22-015a)	149.596	-22.1426	2	0		383	383	1	1289.47	23025.7
3429	22015	22-015b	102	22-015-102-102	22015102102	102	Flock Pigeon Island	Island	Flock Pigeon Island	22-015B	22015B	Flock Pigeon Island (22-015b)	Flock Pigeon Island (22-015b)	149.581	-22.1282	2	0		383	383	1	5676.96	152897
3430	22016	22-016	100	22-016-100-104	22016100104	104	Pilot Reef	Reef	Pilot Reef	22-016S	22016	Pilot Reef (22-016)	Pilot Reef (22-016)	149.606	-22.1531	2	0		383	383	1	2216.98	364475
3431	22017	22-017	100	22-017-100-104	22017100104	104	Boyle Reef	Reef	U/N Reef	22-017S	22017	Boyle Reef (22-017)	Boyle Reef (22-017)	149.843	-22.1379	2	0		383	383	1	4474.6	1.45175e+06
3432	22018	22-018	100	22-018-100-102	22018100102	102	Tide Island	Island	Tide Island	22-018S	22018	Tide Island (22-018)	Tide Island (22-018)	149.94	-22.138	2	0		383	383	1	2285.51	71899.9
3433	22018	22-018	100	22-018-100-104	22018100104	104	Tide Reef	Reef	U/N Reef	22-018S	22018	Tide Reef (22-018)	Tide Reef (22-018)	149.94	-22.1349	2	0		383	383	1	4766.66	678002
3434	22019	22-019	100	22-019-100-104	22019100104	104	Long Island Reef	Reef	U/N Reef	22-019S	22019	Long Island Reef (22-019)	Long Island Reef (22-019)	149.868	-22.213	1	0		37	37	1	1396.66	73009.2
3434	22019	22-019	100	22-019-100-104	22019100104	104	Long Island Reef	Reef	U/N Reef	22-019S	22019	Long Island Reef (22-019)	Long Island Reef (22-019)	149.868	-22.213	1	0		38	38	1	94.62	384.011
3434	22019	22-019	100	22-019-100-104	22019100104	104	Long Island Reef	Reef	U/N Reef	22-019S	22019	Long Island Reef (22-019)	Long Island Reef (22-019)	149.868	-22.213	1	0		41	41	1	13.2693	6.98265
3434	22019	22-019	100	22-019-100-104	22019100104	104	Long Island Reef	Reef	U/N Reef	22-019S	22019	Long Island Reef (22-019)	Long Island Reef (22-019)	149.868	-22.213	1	0		47	47	1	150.502	1132.81
3434	22019	22-019	100	22-019-100-104	22019100104	104	Long Island Reef	Reef	U/N Reef	22-019S	22019	Long Island Reef (22-019)	Long Island Reef (22-019)	149.868	-22.213	1	0		48	48	1	45.5364	95.2757
3434	22019	22-019	100	22-019-100-104	22019100104	104	Long Island Reef	Reef	U/N Reef	22-019S	22019	Long Island Reef (22-019)	Long Island Reef (22-019)	149.868	-22.213	1	0		54	54	1	444.452	6573.88
3434	22019	22-019	100	22-019-100-104	22019100104	104	Long Island Reef	Reef	U/N Reef	22-019S	22019	Long Island Reef (22-019)	Long Island Reef (22-019)	149.868	-22.213	1	0		60	60	1	856.821	24330
3434	22019	22-019	100	22-019-100-104	22019100104	104	Long Island Reef	Reef	U/N Reef	22-019S	22019	Long Island Reef (22-019)	Long Island Reef (22-019)	149.868	-22.213	1	0		69	69	1	1256.87	35128.8
3434	22019	22-019	100	22-019-100-104	22019100104	104	Long Island Reef	Reef	U/N Reef	22-019S	22019	Long Island Reef (22-019)	Long Island Reef (22-019)	149.868	-22.213	1	0		383	383	1	53030.9	1.70483e+07
3443	21553	21-553	100	21-553-100-104	21553100104	104	U/N Reef	Reef	U/N Reef	21-553S	21553	U/N Reef (21-553)	U/N Reef (21-553)	152.347	-21.9763	2	0		383	383	1	4449.58	1.14806e+06
3444	21554	21-554	100	21-554-100-104	21554100104	104	U/N Reef	Reef	U/N Reef	21-554S	21554	U/N Reef (21-554)	U/N Reef (21-554)	152.375	-21.9798	2	0		383	383	1	14018.2	6.44832e+06
3445	21555	21-555	100	21-555-100-104	21555100104	104	U/N Reef	Reef	U/N Reef	21-555S	21555	U/N Reef (21-555)	U/N Reef (21-555)	152.232	-21.979	2	0		383	383	1	8920.49	3.17274e+06
3446	21556	21-556	100	21-556-100-103	21556100103	103	Gannett Cay	Cay	Gannett Cay	21-556S	21556	Gannett Cay (21-556)	Gannett Cay (21-556)	152.474	-21.9809	2	0		383	383	1	1496.26	137209
3447	21556	21-556	100	21-556-100-104	21556100104	104	Gannett Cay Reef	Reef	U/N Reef	21-556S	21556	Gannett Cay Reef (21-556)	Gannett Cay Reef (21-556)	152.477	-21.9816	2	0		383	383	1	7752.14	2.55587e+06
3448	21557	21-557	100	21-557-100-104	21557100104	104	U/N Reef	Reef	U/N Reef	21-557S	21557	U/N Reef (21-557)	U/N Reef (21-557)	152.464	-21.9823	2	0		383	383	1	3837.79	655670
3455	22019	22-019e	105	22-019-105-102	22019105102	102	Long Island (No 4)	Island	Long Island	22-019A	22019E	Long Island (No 4) (22-019e)	Long Island (No 4) (22-019e)	149.875	-22.2057	1	0		37	37	1	274.751	2825.08
3455	22019	22-019e	105	22-019-105-102	22019105102	102	Long Island (No 4)	Island	Long Island	22-019A	22019E	Long Island (No 4) (22-019e)	Long Island (No 4) (22-019e)	149.875	-22.2057	1	0		383	383	1	967.742	45116.2
3456	22019	22-019f	106	22-019-106-102	22019106102	102	Long Island (No 5)	Island	Long Island	22-019A	22019F	Long Island (No 5) (22-019f)	Long Island (No 5) (22-019f)	149.872	-22.2311	1	0		383	383	1	1635.34	39520.7
3477	22019	22-019j	109	22-019-109-102	22019109102	102	Long Island (No 8)	Island	Long Island	22-019A	22019J	Long Island (No 8) (22-019j)	Long Island (No 8) (22-019j)	149.902	-22.2347	1	0		383	383	1	382.879	9050.88
3478	22019	22-019l	111	22-019-111-102	22019111102	102	Mangrove Island (No 3)	Island	Mangrove Island	22-019B	22019L	Mangrove Island (No 3) (22-019l)	Mangrove Island (No 3) (22-019l)	149.894	-22.2581	1	0		383	383	1	1718.75	41966.9
3479	22019	22-019m	112	22-019-112-102	22019112102	102	Mangrove Island (No 4)	Island	Mangrove Island	22-019B	22019M	Mangrove Island (No 4) (22-019m)	Mangrove Island (No 4) (22-019m)	149.89	-22.2663	1	0		69	69	1	1118.36	49298.8
3479	22019	22-019m	112	22-019-112-102	22019112102	102	Mangrove Island (No 4)	Island	Mangrove Island	22-019B	22019M	Mangrove Island (No 4) (22-019m)	Mangrove Island (No 4) (22-019m)	149.89	-22.2663	1	0		383	383	1	782.083	16102.4
3480	22020	22-020	100	22-020-100-102	22020100102	102	West Side Island	Island	West Side Island	22-020S	22020	West Side Island (22-020)	West Side Island (22-020)	149.851	-22.1476	2	0		383	383	1	610.76	5210.62
3481	22020	22-020	100	22-020-100-104	22020100104	104	West Side Reef	Reef	U/N Reef	22-020S	22020	West Side Reef (22-020)	West Side Reef (22-020)	149.85	-22.1487	2	0		383	383	1	5700.99	652595
3482	22021	22-021a	101	22-021-101-104	22021101104	104	Double Rocks Reef (North)	Reef	U/N Reef	22-021A	22021A	Double Rocks Reef (North) (22-021a)	Double Rocks Reef (North) (22-021a)	150.008	-22.0827	2	0		383	383	1	2306.63	107517
3483	22021	22-021a	101	22-021-101-106	22021101106	106	Double Rocks (North)	Rock	Double Rocks	22-021A	22021A	Double Rocks (North) (22-021a)	Double Rocks (North) (22-021a)	150.008	-22.0826	2	0		383	383	1	860.734	54239.9
3484	22021	22-021b	102	22-021-102-104	22021102104	104	Double Rocks Reef (South)	Reef	U/N Reef	22-021B	22021B	Double Rocks Reef (South) (22-021b)	Double Rocks Reef (South) (22-021b)	150.004	-22.0865	2	0		383	383	1	1718.45	102639
3485	22021	22-021b	102	22-021-102-106	22021102106	106	Double Rocks (South)	Rock	Double Rocks	22-021B	22021B	Double Rocks (South) (22-021b)	Double Rocks (South) (22-021b)	150.004	-22.0868	2	0		383	383	1	472.398	16432.2
3504	22022	22-022	100	22-022-100-106	22022100106	106	Narrows Rock	Rock	U/N Rock	22-022S	22022	Narrows Rock (22-022)	Narrows Rock (22-022)	149.942	-22.1228	2	0		383	383	1	389.322	11932.8
3505	22023	22-023	100	22-023-100-106	22023100106	106	Tail Rock	Rock	U/N Rock	22-023S	22023	Tail Rock (22-023)	Tail Rock (22-023)	149.862	-22.1027	2	0		383	383	1	390.014	11933.1
3506	22024	22-024	100	22-024-100-102	22024100102	102	Coal Island	Island	Coal Island	22-024S	22024	Coal Island (22-024)	Coal Island (22-024)	149.867	-22.1466	2	0		383	383	1	3413.06	113448
3507	22024	22-024	100	22-024-100-104	22024100104	104	Coal Reef	Reef	U/N Reef	22-024S	22024	Coal Reef (22-024)	Coal Reef (22-024)	149.865	-22.1441	2	0		383	383	1	4974.85	624246
3508	22025	22-025	100	22-025-100-106	22025100106	106	Black Swan Rock	Rock	U/N Rock	22-025S	22025	Black Swan Rock (22-025)	Black Swan Rock (22-025)	150	-22.0389	2	0		383	383	1	389.541	11882.3
3509	22026	22-026	100	22-026-100-104	22026100104	104	One Fathom Patch	Reef	One Fathom Patch	22-026S	22026	One Fathom Patch (22-026)	One Fathom Patch (22-026)	149.75	-22.2645	1	0		383	383	1	1892.11	256198
3510	22027	22-027	100	22-027-100-102	22027100102	102	Turtle Island	Island	Turtle Island	22-808S	22027	Turtle Island (22-027)	Turtle Island (22-027)	149.776	-22.3589	2	0		383	383	1	954.699	22786.7
3511	22027	22-027	100	22-027-100-104	22027100104	104	Turtle Island Reef	Reef	U/N Reef	22-027S	22027	Turtle Island Reef (22-027)	Turtle Island Reef (22-027)	149.776	-22.3592	2	0		383	383	1	4687.92	652849
3512	22028	22-028	100	22-028-100-104	22028100104	104	U/N Reef	Reef	U/N Reef	22-028S	22028	U/N Reef (22-028)	U/N Reef (22-028)	149.819	-22.3877	1	0		383	383	1	4454.43	730909
3513	22029	22-029	100	22-029-100-102	22029100102	102	Woods Island	Island	Woods Island	22-029S	22029	Woods Island (22-029)	Woods Island (22-029)	149.904	-22.471	2	0		383	383	1	1728.81	11270.1
3514	22029	22-029	100	22-029-100-104	22029100104	104	Woods Reef	Reef	U/N Reef	22-029S	22029	Woods Reef (22-029)	Woods Reef (22-029)	149.904	-22.4704	2	0		383	383	1	7992.38	702792
3591	21746	21-746	100	21-746-100-104	21746100104	104	U/N Reef	Reef		21-1223S	21746	U/N Reef (21-746)	U/N Reef (21-746)	152.323	-21.9882	2	0		383	383	1	3732.57	672504
3613	21586	21-586	100	21-586-100-104	21586100104	104	Follett Reef	Reef	Follett Reef	21-586S	21586	Follett Reef (21-586)	Follett Reef (21-586)	152.701	-21.9672	2	0		383	383	1	6754.88	2.29919e+06
3614	21587	21-587	100	21-587-100-103	21587100103	103	U/N Cay	Cay	U/N Cay	21-587S	21587	U/N Cay (21-587)	U/N Cay (21-587)	152.653	-21.9731	2	0		383	383	1	541.362	20980.5
3615	21587	21-587	100	21-587-100-104	21587100104	104	U/N Reef	Reef	U/N Reef	21-587S	21587	U/N Reef (21-587)	U/N Reef (21-587)	152.661	-21.9736	2	0		383	383	1	4615.74	1.06041e+06
3616	21588	21-588	100	21-588-100-104	21588100104	104	Wade Reef	Reef	Wade Reef	21-588S	21588	Wade Reef (21-588)	Wade Reef (21-588)	152.649	-21.9855	2	0		383	383	1	6278.03	2.57853e+06
3617	21589	21-589	100	21-589-100-104	21589100104	104	Littles Reef	Reef	Littles Reef	21-589S	21589	Littles Reef (21-589)	Littles Reef (21-589)	152.543	-21.9778	2	0		383	383	1	4122.64	1.22208e+06
3618	21590	21-590	100	21-590-100-104	21590100104	104	U/N Reef	Reef	U/N Reef	21-590S	21590	U/N Reef (21-590)	U/N Reef (21-590)	152.566	-21.9816	2	0		383	383	1	6164.4	2.06271e+06
3651	21768	21-768	100	21-768-100-104	21768100104	104	U/N Reef	Reef		21-1219S	21768	U/N Reef (21-768)	U/N Reef (21-768)	152.412	-21.9754	1	0		383	383	1	508.493	11894.9
3654	21773	21-773	100	21-773-100-104	21773100104	104	U/N Reef	Reef		21-1217S	21773	U/N Reef (21-773)	U/N Reef (21-773)	152.424	-21.9816	2	0		383	383	1	2278.63	284269
3655	21774	21-774	100	21-774-100-104	21774100104	104	U/N Reef	Reef		21-1216S	21774	U/N Reef (21-774)	U/N Reef (21-774)	152.428	-21.9745	2	0		383	383	1	739.302	22536.1
3827	22005	22-005	100	22-005-100-104	22005100104	104	Infelix Islets Reef	Reef	U/N Reef	22-005S	22005	Infelix Islets Reef (22-005)	Infelix Islets Reef (22-005)	149.831	-22.0242	2	0		383	383	1	2435.07	325636
3831	22006	22-006	100	22-006-100-106	22006100106	106	Comet Rocks	Rock	U/N Rock	22-006S	22006	Comet Rocks (22-006)	Comet Rocks (22-006)	149.875	-22.0724	2	0		383	383	1	389.939	11918.5
3854	22007	22-007	100	22-007-100-104	22007100104	104	North Point Cays Reef	Reef	U/N Reef	22-007S	22007	North Point Cays Reef (22-007)	North Point Cays Reef (22-007)	149.812	-22.0429	2	0		383	383	1	3044.34	567530
3857	22009	22-009	100	22-009-100-104	22009100104	104	Barren Island Reef	Reef	U/N Reef	22-009S	22009	Barren Island Reef (22-009)	Barren Island Reef (22-009)	149.97	-22.0324	2	0		383	383	1	156.612	188.072
3858	22010	22-010	100	22-010-100-102	22010100102	102	Roundish Island	Island	Roundish Island	22-010S	22010	Roundish Island (22-010)	Roundish Island (22-010)	149.614	-22.0536	2	0		383	383	1	1523.93	55408.9
3859	22010	22-010	100	22-010-100-104	22010100104	104	Roundish Reef	Reef	U/N Reef	22-010S	22010	Roundish Reef (22-010)	Roundish Reef (22-010)	149.614	-22.0558	2	0		383	383	1	5410.23	545497
3860	22011	22-011	100	22-011-100-106	22011100106	106	Gannett Rock	Rock	U/N Reef	22-011S	22011	Gannett Rock (22-011)	Gannett Rock (22-011)	149.879	-22.0517	2	0		383	383	1	1011.56	79587.8
3861	22012	22-012	100	22-012-100-102	22012100102	102	South Barren Island	Island	South Barren Island	22-012S	22012	South Barren Island (22-012)	South Barren Island (22-012)	149.989	-22.0559	2	0		383	383	1	2010.7	60603.7
3862	22012	22-012	100	22-012-100-104	22012100104	104	South Barren Reef	Reef	U/N Reef	22-012S	22012	South Barren Reef (22-012)	South Barren Reef (22-012)	149.988	-22.0534	2	0		383	383	1	9019.01	2.4008e+06
3863	22013	22-013	100	22-013-100-104	22013100104	104	Obstruction Shoals	Reef	Obstruction Shoals	22-013S	22013	Obstruction Shoals (22-013)	Obstruction Shoals (22-013)	149.932	-22.0622	2	0		383	383	1	4955.62	1.16238e+06
3864	22014	22-014	100	22-014-100-104	22014100104	104	U/N Reef	Reef	U/N Reef	22-014S	22014	U/N Reef (22-014)	U/N Reef (22-014)	149.567	-22.174	1	0		383	383	1	3653.45	333641
4466	22082	22-082	100	22-082-100-104	22082100104	104	Delcomyn Reef	Reef	U/N Reef	22-082S	22082	Delcomyn Reef (22-082)	Delcomyn Reef (22-082)	150.763	-22.4483	2	0		383	383	1	2809.98	105390
4468	22084	22-084	100	22-084-100-104	22084100104	104	U/N Reef	Reef	U/N Reef	22-084S	22084	U/N Reef (22-084)	U/N Reef (22-084)	152.465	-21.9997	2	0		383	383	1	5725.88	2.01714e+06
4469	22085	22-085	100	22-085-100-104	22085100104	104	U/N Reef	Reef	U/N Reef	22-085S	22085	U/N Reef (22-085)	U/N Reef (22-085)	152.346	-22.0167	2	0		383	383	1	8924.25	4.7574e+06
4470	22086	22-086	100	22-086-100-104	22086100104	104	Wilson Reef	Reef	Wilson Reef	22-086S	22086	Wilson Reef (22-086)	Wilson Reef (22-086)	152.448	-22.0174	2	0		383	383	1	9382.99	3.87168e+06
4472	22166	22-166	100	22-166-100-108	22166100108	108	Sunset Rock	Rock	Sunset Rock	22-166S	22166	Sunset Rock (22-166)	Sunset Rock (22-166)	150.243	-22.3153	2	0		383	383	1	899.152	60405.9
4473	22167	22-167	100	22-167-100-104	22167100104	104	Earl Banks	Reef	Earl Banks	22-167S	22167	Earl Banks (22-167)	Earl Banks (22-167)	150.405	-22.3266	2	0		383	383	1	7308.45	2.74885e+06
4474	22168	22-168	100	22-168-100-108	22168100108	108	U/N Rock	Rock	U/N Rock	22-1000S	22168	U/N Rock (22-168)	U/N Rock (22-168)	150.052	-22.1304	2	0		383	383	1	373.291	8986.25
4475	22802	22-802b	102	22-802-102-102	22802102102	102	U/N Island	Island		22-802B	22802B	U/N Island (22-802b)	U/N Island (22-802b)	149.933	-22.1618	1	0		383	383	1	1762.43	25020.8
4476	22803	22-803	100	22-803-100-102	22803100102	102	U/N Island	Island	U/N Island	22-803S	22803	U/N Island (22-803)	U/N Island (22-803)	149.933	-22.2038	1	0		383	383	1	1358.38	24107.8
4488	22087	22-087	100	22-087-100-104	22087100104	104	U/N Reef	Reef	U/N Reef	22-087S	22087	U/N Reef (22-087)	U/N Reef (22-087)	152.278	-22.0204	2	0		383	383	1	14923.7	1.28224e+07
4489	22088	22-088a	101	22-088-101-104	22088101104	104	U/N Reef	Reef	U/N Reef	22-088S	22088A	U/N Reef (22-088a)	U/N Reef (22-088a)	152.158	-22.0258	2	0		383	383	1	28164.7	2.21197e+07
4490	22088	22-088b	102	22-088-102-104	22088102104	104	U/N Reef	Reef	U/N Reef	22-1018S	22088B	U/N Reef (22-088b)	U/N Reef (22-088b)	152.14	-22.0152	2	0		383	383	1	2250.59	371645
4491	22089	22-089	100	22-089-100-104	22089100104	104	U/N Reef	Reef	U/N Reef	22-089S	22089	U/N Reef (22-089)	U/N Reef (22-089)	152.073	-22.0332	2	0		383	383	1	3366.1	880981
4492	22804	22-804	100	22-804-100-102	22804100102	102	Mangrove Island	Island	Mangrove Island	22-804S	22804	Mangrove Island (22-804)	Mangrove Island (22-804)	149.579	-22.2927	1	0		383	383	1	2914.62	175940
4493	22806	22-806	100	22-806-100-102	22806100102	102	Rocky Island	Island	Rocky Island	22-806S	22806	Rocky Island (22-806)	Rocky Island (22-806)	149.605	-22.2817	2	0		383	383	1	670.202	28005.8
4497	22814	22-814	100	22-814-100-108	22814100108	108	U/N Rock	Rock	U/N Rock	22-814S	22814	U/N Rock (22-814)	U/N Rock (22-814)	150.659	-22.3425	2	0		383	383	1	569.982	13661.6
4498	22816	22-816	100	22-816-100-104	22816100104	104	U/N Reef	Reef	U/N Reef	22-1022S	22816	U/N Reef (22-816)	U/N Reef (22-816)	152.474	-22.1731	2	0		383	383	1	3301.02	700665
4501	22817	22-817	100	22-817-100-104	22817100104	104	U/N Reef	Reef	U/N Reef	22-1036S	22817	U/N Reef (22-817)	U/N Reef (22-817)	152.497	-22.2387	2	0		383	383	1	5253.69	1.97368e+06
4516	22090	22-090	100	22-090-100-104	22090100104	104	Chesterman Reef	Reef	Chesterman Reef	22-090S	22090	Chesterman Reef (22-090)	Chesterman Reef (22-090)	152.429	-22.0401	2	0		383	383	1	15091.5	1.20036e+07
4517	22091	22-091	100	22-091-100-104	22091100104	104	U/N Reef	Reef	U/N Reef	22-091S	22091	U/N Reef (22-091)	U/N Reef (22-091)	152.331	-22.0578	2	0		383	383	1	5437.66	1.26653e+06
4518	22092	22-092	100	22-092-100-104	22092100104	104	U/N Reef	Reef	U/N Reef	22-092S	22092	U/N Reef (22-092)	U/N Reef (22-092)	152.477	-22.0773	2	0		383	383	1	6955.14	2.74987e+06
4519	22093	22-093	100	22-093-100-104	22093100104	104	Abrahams Reef	Reef	Abrahams Reef	22-093S	22093	Abrahams Reef (22-093)	Abrahams Reef (22-093)	152.487	-22.1008	2	0		383	383	1	16611.4	1.43238e+07
4520	22094	22-094	100	22-094-100-104	22094100104	104	Herald No 1	Reef	Herald Number One	22-094S	22094	Herald No 1 (22-094)	Herald No 1 (22-094)	152.255	-22.0948	2	0		383	383	1	9608.37	3.71431e+06
4521	22095	22-095	100	22-095-100-103	22095100103	103	U/N Cay	Cay	U/N Cay	22-095S	22095	U/N Cay (22-095)	U/N Cay (22-095)	152.351	-22.1039	2	0		383	383	1	458.813	10436.6
4522	22818	22-818	100	22-818-100-104	22818100104	104	U/N Reef	Reef	U/N Reef	22-1021S	22818	U/N Reef (22-818)	U/N Reef (22-818)	152.536	-22.1995	2	0		383	383	1	1821.93	227664
4523	22819	22-819	100	22-819-100-104	22819100104	104	U/N Reef	Reef	U/N Reef	22-1035S	22819	U/N Reef (22-819)	U/N Reef (22-819)	152.541	-22.2144	2	0		383	383	1	3046.38	454787
4524	22820	22-820	100	22-820-100-104	22820100104	104	U/N Reef	Reef	U/N Reef	22-1034S	22820	U/N Reef (22-820)	U/N Reef (22-820)	152.553	-22.2182	2	0		383	383	1	2607.57	362478
4525	22821	22-821	100	22-821-100-104	22821100104	104	U/N Reef	Reef	U/N Reef	22-1032S	22821	U/N Reef (22-821)	U/N Reef (22-821)	152.583	-22.2352	2	0		383	383	1	4074.62	983850
4526	22822	22-822	100	22-822-100-104	22822100104	104	U/N Reef	Reef	U/N Reef	22-1033S	22822	U/N Reef (22-822)	U/N Reef (22-822)	152.57	-22.2754	2	0		383	383	1	6437.25	2.67873e+06
4527	22823	22-823	100	22-823-100-104	22823100104	104	U/N Reef	Reef	U/N Reef	22-1031S	22823	U/N Reef (22-823)	U/N Reef (22-823)	152.623	-22.2767	2	0		383	383	1	6838.91	2.62068e+06
4528	22824	22-824	100	22-824-100-104	22824100104	104	U/N Reef	Reef	U/N Reef	22-1030S	22824	U/N Reef (22-824)	U/N Reef (22-824)	152.65	-22.2139	2	0		383	383	1	4255.66	944844
4529	22825	22-825	100	22-825-100-104	22825100104	104	U/N Reef	Reef	U/N Reef	22-1029S	22825	U/N Reef (22-825)	U/N Reef (22-825)	152.664	-22.2234	2	0		383	383	1	3661.47	628020
4530	22826	22-826	100	22-826-100-104	22826100104	104	U/N Reef	Reef	U/N Reef	22-1028S	22826	U/N Reef (22-826)	U/N Reef (22-826)	152.676	-22.215	2	0		383	383	1	2424.16	264564
4531	22827	22-827	100	22-827-100-104	22827100104	104	U/N Reef	Reef	U/N Reef	22-1027S	22827	U/N Reef (22-827)	U/N Reef (22-827)	152.708	-22.259	2	0		383	383	1	3695.41	908028
4542	22095	22-095	100	22-095-100-104	22095100104	104	U/N Reef	Reef	U/N Reef	22-095S	22095	U/N Reef (22-095)	U/N Reef (22-095)	152.36	-22.1038	2	0		383	383	1	8977.21	3.11784e+06
4543	22096	22-096	100	22-096-100-104	22096100104	104	U/N Reef	Reef	U/N Reef	22-096S	22096	U/N Reef (22-096)	U/N Reef (22-096)	152.287	-22.1092	2	0		383	383	1	4379.38	1.14853e+06
4544	22097	22-097	100	22-097-100-103	22097100103	103	U/N Cay	Cay	U/N Cay	22-097S	22097	U/N Cay (22-097)	U/N Cay (22-097)	152.438	-22.1737	2	0		383	383	1	582.304	16680.8
4545	22097	22-097	100	22-097-100-104	22097100104	104	U/N Reef	Reef	U/N Reef	22-097S	22097	U/N Reef (22-097)	U/N Reef (22-097)	152.449	-22.169	2	0		383	383	1	8450.52	4.01533e+06
4546	22098	22-098	100	22-098-100-104	22098100104	104	U/N Reef	Reef	U/N Reef	22-098S	22098	U/N Reef (22-098)	U/N Reef (22-098)	152.495	-22.2003	2	0		383	383	1	11747.4	8.81827e+06
4547	22828	22-828	100	22-828-100-104	22828100104	104	U/N Reef	Reef	U/N Reef	22-1017S	22828	U/N Reef (22-828)	U/N Reef (22-828)	152.287	-22.0043	1	0		383	383	1	2036.92	263018
4548	22829	22-829	100	22-829-100-104	22829100104	104	U/N Reef	Reef	U/N Reef	22-1016S	22829	U/N Reef (22-829)	U/N Reef (22-829)	152.299	-22.0719	2	0		383	383	1	3502.86	750366
4549	22830	22-830	100	22-830-100-104	22830100104	104	U/N Reef	Reef	U/N Reef	22-1026S	22830	U/N Reef (22-830)	U/N Reef (22-830)	152.314	-22.1242	2	0		383	383	1	6988.47	1.95288e+06
4550	22831	22-831	100	22-831-100-104	22831100104	104	U/N Reef	Reef	U/N Reef	22-1025S	22831	U/N Reef (22-831)	U/N Reef (22-831)	152.348	-22.1356	2	0		383	383	1	7825.63	1.53374e+06
4551	22832	22-832	100	22-832-100-104	22832100104	104	U/N Reef	Reef	U/N Reef	22-1015S	22832	U/N Reef (22-832)	U/N Reef (22-832)	152.332	-22.0805	2	0		383	383	1	4831	1.17905e+06
4552	22833	22-833	100	22-833-100-104	22833100104	104	U/N Reef	Reef	U/N Reef	22-1024S	22833	U/N Reef (22-833)	U/N Reef (22-833)	152.369	-22.1243	2	0		383	383	1	2415.82	386249
4553	22834	22-834	100	22-834-100-104	22834100104	104	U/N Reef	Reef	U/N Reef	22-1014S	22834	U/N Reef (22-834)	U/N Reef (22-834)	152.375	-22.062	2	0		383	383	1	9805.53	4.45359e+06
4554	22835	22-835	100	22-835-100-104	22835100104	104	U/N Reef	Reef	U/N Reef	22-1013S	22835	U/N Reef (22-835)	U/N Reef (22-835)	152.376	-22.0938	2	0		383	383	1	1968.23	226703
4555	22836	22-836	100	22-836-100-104	22836100104	104	U/N Reef	Reef	U/N Reef	22-1012S	22836	U/N Reef (22-836)	U/N Reef (22-836)	152.403	-22.0584	1	0		383	383	1	1367.05	124638
4556	22837	22-837	100	22-837-100-104	22837100104	104	U/N Reef	Reef	U/N Reef	22-1011S	22837	U/N Reef (22-837)	U/N Reef (22-837)	152.41	-22.0571	1	0		383	383	1	942.487	58253
4557	22838	22-838	100	22-838-100-104	22838100104	104	U/N Reef	Reef	U/N Reef	22-1023S	22838	U/N Reef (22-838)	U/N Reef (22-838)	152.401	-22.1367	2	0		383	383	1	4053.61	1.213e+06
4575	22099	22-099	100	22-099-100-104	22099100104	104	Hackie Reef	Reef	U/N Reef	22-099S	22099	Hackie Reef (22-099)	Hackie Reef (22-099)	152.414	-22.2619	2	0		383	383	1	34089	2.89371e+07
4576	22100	22-100	100	22-100-100-104	22100100104	104	U/N Reef	Reef	U/N Reef	22-100S	22100	U/N Reef (22-100)	U/N Reef (22-100)	152.503	-22.2994	2	0		383	383	1	9794.52	5.82939e+06
4577	22101	22-101	100	22-101-100-104	22101100104	104	U/N Reef	Reef	U/N Reef	22-101S	22101	U/N Reef (22-101)	U/N Reef (22-101)	152.627	-22.0029	2	0		383	383	1	10575.2	6.63473e+06
4578	22839	22-839	100	22-839-100-104	22839100104	104	U/N Reef	Reef	U/N Reef	22-1010S	22839	U/N Reef (22-839)	U/N Reef (22-839)	152.478	-22.054	2	0		383	383	1	9171.33	3.29357e+06
4579	22840	22-840	100	22-840-100-104	22840100104	104	U/N Reef	Reef	U/N Reef	22-1009S	22840	U/N Reef (22-840)	U/N Reef (22-840)	152.5	-22.0775	2	0		383	383	1	5163.19	1.35859e+06
4580	22841	22-841	100	22-841-100-104	22841100104	104	U/N Reef	Reef	U/N Reef	22-1008S	22841	U/N Reef (22-841)	U/N Reef (22-841)	152.518	-22.02	2	0		383	383	1	10878.7	5.88749e+06
4581	22842	22-842	100	22-842-100-104	22842100104	104	U/N Reef	Reef	U/N Reef	22-1007S	22842	U/N Reef (22-842)	U/N Reef (22-842)	152.541	-22.02	2	0		383	383	1	2757.93	517313
4582	22843	22-843	100	22-843-100-104	22843100104	104	U/N Reef	Reef	U/N Reef	22-1006S	22843	U/N Reef (22-843)	U/N Reef (22-843)	152.544	-22.0094	2	0		383	383	1	2743.16	513257
4583	22844	22-844	100	22-844-100-104	22844100104	104	U/N Reef	Reef	U/N Reef	22-1005S	22844	U/N Reef (22-844)	U/N Reef (22-844)	152.552	-22.0157	2	0		383	383	1	3257.48	791511
4584	22845	22-845	100	22-845-100-104	22845100104	104	U/N Reef	Reef	U/N Reef	22-1004S	22845	U/N Reef (22-845)	U/N Reef (22-845)	152.564	-22.0825	2	0		383	383	1	1840.97	252370
4585	22846	22-846	100	22-846-100-104	22846100104	104	U/N Reef	Reef	U/N Reef	22-1020S	22846	U/N Reef (22-846)	U/N Reef (22-846)	152.572	-22.1134	1	0		383	383	1	1123.12	73288.6
4586	22848	22-848	100	22-848-100-104	22848100104	104	U/N Reef	Reef	U/N Reef	22-1002S	22848	U/N Reef (22-848)	U/N Reef (22-848)	152.655	-22.0464	2	0		383	383	1	2412.19	325652
4587	22849	22-849	100	22-849-100-104	22849100104	104	U/N Reef	Reef	U/N Reef	22-1019S	22849	U/N Reef (22-849)	U/N Reef (22-849)	152.703	-22.1121	1	0		383	383	1	1635.98	182768
4601	22034	22-034	100	22-034-100-104	22034100104	104	Otterbourne Reef	Reef	U/N Reef	22-034S	22034	Otterbourne Reef (22-034)	Otterbourne Reef (22-034)	150.288	-22.0242	2	0		383	383	1	1565.44	75932.5
4605	22036	22-036	100	22-036-100-102	22036100102	102	Steep Island	Island	Steep Island	22-036S	22036	Steep Island (22-036)	Steep Island (22-036)	150.451	-22.0361	2	0		383	383	1	2869.27	69884
4606	22036	22-036	100	22-036-100-104	22036100104	104	Steep Reef	Reef	U/N Reef	22-036S	22036	Steep Reef (22-036)	Steep Reef (22-036)	150.451	-22.036	2	0		383	383	1	5355.83	172265
4607	22037	22-037	100	22-037-100-102	22037100102	102	Low Island	Island	Low Island	22-037S	22037	Low Island (22-037)	Low Island (22-037)	150.098	-22.0464	2	0		383	383	1	490.779	11851.4
4608	22037	22-037	100	22-037-100-104	22037100104	104	Low Island Reef	Reef	U/N Reef	22-037S	22037	Low Island Reef (22-037)	Low Island Reef (22-037)	150.098	-22.0464	2	0		383	383	1	1596.6	79423.2
4609	22038	22-038	100	22-038-100-102	22038100102	102	Clara Island	Island	Clara Island	22-038S	22038	Clara Island (22-038)	Clara Island (22-038)	150.229	-22.3072	2	0		383	383	1	271.664	3204.54
4610	22038	22-038	100	22-038-100-104	22038100104	104	Clara Island Reef	Reef	U/N Reef	22-038S	22038	Clara Island Reef (22-038)	Clara Island Reef (22-038)	150.229	-22.3072	2	0		383	383	1	7585.18	1.72029e+06
4611	22039	22-039	100	22-039-100-108	22039100108	108	Table Rock	Rock	Table Rock	22-039S	22039	Table Rock (22-039)	Table Rock (22-039)	150.302	-22.0313	2	0		383	383	1	326.465	4182.42
4612	22102	22-102	100	22-102-100-104	22102100104	104	Chinaman Reef	Reef	Chinaman Reef	22-102S	22102	Chinaman Reef (22-102)	Chinaman Reef (22-102)	152.658	-22.0052	2	0		383	383	1	7700.79	3.93934e+06
4613	22103	22-103	100	22-103-100-104	22103100104	104	Half Moon Reef	Reef	U/N Reef	22-103S	22103	Half Moon Reef (22-103)	Half Moon Reef (22-103)	152.726	-22.0113	2	0		383	383	1	11369.5	4.42401e+06
4614	22104	22-104a	101	22-104-101-104	22104101104	104	Horseshoe Reef (No 1)	Reef	Horseshoe Reef	22-104A	22104A	Horseshoe Reef (No 1) (22-104a)	Horseshoe Reef (No 1) (22-104a)	152.58	-22.0425	2	0		383	383	1	27961.3	2.30022e+07
4615	22104	22-104b	102	22-104-102-104	22104102104	104	Horseshoe Reef (No 2)	Reef	Horseshoe Reef	22-104B	22104B	Horseshoe Reef (No 2) (22-104b)	Horseshoe Reef (No 2) (22-104b)	152.565	-22.0443	2	0		383	383	1	5093.82	1.43421e+06
4616	22104	22-104c	103	22-104-103-104	22104103104	104	Horseshoe Reef (No 3)	Reef	Horseshoe Reef	22-104C	22104C	Horseshoe Reef (No 3) (22-104c)	Horseshoe Reef (No 3) (22-104c)	152.572	-22.0581	2	0		383	383	1	2365.16	301563
4617	22850	22-850	100	22-850-100-104	22850100104	104	U/N Reef	Reef	U/N Reef	22-1001S	22850	U/N Reef (22-850)	U/N Reef (22-850)	152.71	-22.0079	2	0		383	383	1	3078.7	595259
4618	22851	22-851	100	22-851-100-104	22851100104	104	U/N Reef	Reef	U/N Reef	22-1000S	22851	U/N Reef (22-851)	U/N Reef (22-851)	152.74	-22.0375	2	0		383	383	1	6180.29	1.20594e+06
4630	22040	22-040	100	22-040-100-104	22040100104	104	Donovan Shoal	Reef	Donovan Shoal	22-040S	22040	Donovan Shoal (22-040)	Donovan Shoal (22-040)	150.275	-22.1556	2	0		383	383	1	9641.58	3.12369e+06
4631	22041	22-041	100	22-041-100-104	22041100104	104	North Rock Reef	Reef	U/N Reef	22-041S	22041	North Rock Reef (22-041)	North Rock Reef (22-041)	150.356	-22.1799	2	0		383	383	1	2065.86	161880
4632	22041	22-041	100	22-041-100-108	22041100108	108	North Rock	Rock	North Rock	22-041S	22041	North Rock (22-041)	North Rock (22-041)	150.358	-22.1803	2	0		383	383	1	484.461	15250.9
4633	22042	22-042	100	22-042-100-104	22042100104	104	Mumford Reef	Reef	U/N Reef	22-042S	22042	Mumford Reef (22-042)	Mumford Reef (22-042)	150.361	-22.192	2	0		383	383	1	10296.4	1.77332e+06
4634	22042	22-042a	101	22-042-101-102	22042101102	102	Mumford Island (No 1)	Island	Mumford Island	22-042C	22042A	Mumford Island (No 1) (22-042a)	Mumford Island (No 1) (22-042a)	150.359	-22.1886	2	0		383	383	1	1174.59	29428.2
4635	22042	22-042b	102	22-042-102-102	22042102102	102	Mumford Island (No 2)	Island	U/N Island	22-042A	22042B	Mumford Island (No 2) (22-042b)	Mumford Island (No 2) (22-042b)	150.36	-22.1944	2	0		383	383	1	638.954	14482.9
4636	22042	22-042c	103	22-042-103-102	22042103102	102	U/N Island	Island	U/N Island	22-042B	22042C	U/N Island (22-042c)	U/N Island (22-042c)	150.363	-22.1914	2	0		383	383	1	489.361	14473.5
4637	22043	22-043	100	22-043-100-104	22043100104	104	White Rocks Reef	Reef	U/N Reef	22-043S	22043	White Rocks Reef (22-043)	White Rocks Reef (22-043)	150.251	-22.2028	2	0		383	383	1	4391.19	426390
4638	22043	22-043	100	22-043-100-108	22043100108	108	White Rocks	Rock	White Rocks	22-043S	22043	White Rocks (22-043)	White Rocks (22-043)	150.253	-22.2022	2	0		383	383	1	1493.83	128346
4639	22044	22-044	100	22-044-100-104	22044100104	104	Ten Pin Reef	Reef	U/N Reef	22-044S	22044	Ten Pin Reef (22-044)	Ten Pin Reef (22-044)	150.352	-22.2046	2	0		383	383	1	6944.77	2.35198e+06
4640	22044	22-044	100	22-044-100-108	22044100108	108	Ten Pin Rock	Rock	Ten Pin Rock	22-044S	22044	Ten Pin Rock (22-044)	Ten Pin Rock (22-044)	150.352	-22.2036	2	0		383	383	1	478.038	9432.12
4641	22045	22-045	100	22-045-100-102	22045100102	102	Holt Island	Island	Holt Island	22-045S	22045	Holt Island (22-045)	Holt Island (22-045)	150.373	-22.2065	2	0		383	383	1	1068.16	22042.3
4642	22045	22-045	100	22-045-100-104	22045100104	104	Holt Island Reef	Reef	U/N Reef	22-045S	22045	Holt Island Reef (22-045)	Holt Island Reef (22-045)	150.374	-22.2071	2	0		383	383	1	4200.48	646248
4643	22105	22-105	100	22-105-100-104	22105100104	104	U/N Reef	Reef	U/N Reef	22-105S	22105	U/N Reef (22-105)	U/N Reef (22-105)	152.505	-22.0587	2	0		383	383	1	8145.31	3.44012e+06
4644	22106	22-106	100	22-106-100-104	22106100104	104	U/N Reef	Reef	U/N Reef	22-106S	22106	U/N Reef (22-106)	U/N Reef (22-106)	152.738	-22.0566	2	0		383	383	1	7210.8	1.50883e+06
4645	22107	22-107	100	22-107-100-104	22107100104	104	U/N Reef	Reef	U/N Reef	22-107S	22107	U/N Reef (22-107)	U/N Reef (22-107)	152.776	-22.0535	2	0		383	383	1	4565.7	1.04873e+06
4646	22108	22-108	100	22-108-100-104	22108100104	104	Ron Isbel Reef	Reef	U/N Reef	22-108S	22108	Ron Isbel Reef (22-108)	Ron Isbel Reef (22-108)	152.631	-22.0657	2	0		383	383	1	9366.05	5.64384e+06
4647	22109	22-109	100	22-109-100-104	22109100104	104	Sanctuary Reef	Reef	Sanctuary Reef	22-109S	22109	Sanctuary Reef (22-109)	Sanctuary Reef (22-109)	152.676	-22.0668	2	0		383	383	1	12112.3	8.61138e+06
4648	22110	22-110	100	22-110-100-104	22110100104	104	U/N Reef	Reef	U/N Reef	22-110S	22110	U/N Reef (22-110)	U/N Reef (22-110)	152.596	-22.0659	2	0		383	383	1	3730.86	871366
4649	22111	22-111	100	22-111-100-104	22111100104	104	U/N Reef	Reef	U/N Reef	22-111S	22111	U/N Reef (22-111)	U/N Reef (22-111)	152.522	-22.0733	2	0		383	383	1	5755.83	2.31044e+06
4650	22112	22-112	100	22-112-100-104	22112100104	104	U/N Reef	Reef	U/N Reef	22-112S	22112	U/N Reef (22-112)	U/N Reef (22-112)	152.596	-22.0845	2	0		383	383	1	4708.77	1.47763e+06
4671	22046	22-046	100	22-046-100-102	22046100102	102	U/N Island	Island	U/N Island	22-046S	22046	U/N Island (22-046)	U/N Island (22-046)	150.37	-22.2159	2	0		383	383	1	541.765	5865.16
4672	22046	22-046	100	22-046-100-104	22046100104	104	U/N Reef	Reef	U/N Reef	22-046S	22046	U/N Reef (22-046)	U/N Reef (22-046)	150.371	-22.2169	2	0		383	383	1	3695.98	534880
4673	22047	22-047a	101	22-047-101-102	22047101102	102	Ripple Islands (No 1)	Island	Ripple Islands	22-047A	22047A	Ripple Islands (No 1) (22-047a)	Ripple Islands (No 1) (22-047a)	150.438	-22.2047	2	0		383	383	1	893.164	30860.9
4674	22047	22-047a	101	22-047-101-104	22047101104	104	Ripple Island Reef (No 1)	Reef	U/N Reef	22-047A	22047A	Ripple Island Reef (No 1) (22-047a)	Ripple Island Reef (No 1) (22-047a)	150.439	-22.2045	2	0		383	383	1	3657.83	508948
4675	22047	22-047b	102	22-047-102-102	22047102102	102	Ripple Islands (No 2)	Island	Ripple Islands	22-048C	22047B	Ripple Islands (No 2) (22-047b)	Ripple Islands (No 2) (22-047b)	150.422	-22.22	2	0		383	383	1	394.823	8662.1
4676	22047	22-047b	102	22-047-102-104	22047102104	104	Ripple Island Reef (No 2)	Reef	U/N Reef	22-048B	22047B	Ripple Island Reef (No 2) (22-047b)	Ripple Island Reef (No 2) (22-047b)	150.423	-22.2177	2	0		383	383	1	4207.78	710170
4677	22047	22-047c	103	22-047-103-102	22047103102	102	Ripple Islands (No 3)	Island	Ripple Islands	22-047B	22047C	Ripple Islands (No 3) (22-047c)	Ripple Islands (No 3) (22-047c)	150.438	-22.2148	2	0		383	383	1	170.28	1153.29
4678	22047	22-047c	103	22-047-103-104	22047103104	104	Ripple Island Reef (No 3)	Reef	U/N Reef	22-047B	22047C	Ripple Island Reef (No 3) (22-047c)	Ripple Island Reef (No 3) (22-047c)	150.438	-22.2144	2	0		383	383	1	1946.85	98952.2
4679	22048	22-048	100	22-048-100-104	22048100104	104	Harrison Reef	Reef	U/N Reef	22-048A	22048	Harrison Reef (22-048)	Harrison Reef (22-048)	150.412	-22.2174	2	0		383	383	1	5033.96	596031
4680	22048	22-048a	101	22-048-101-102	22048101102	102	Harrison Island (No 1)	Island	Harrison Island	22-048A	22048A	Harrison Island (No 1) (22-048a)	Harrison Island (No 1) (22-048a)	150.413	-22.2151	2	0		383	383	1	568.001	12174.6
4681	22048	22-048b	102	22-048-102-102	22048102102	102	Harrison Island (No 2)	Island	Harrison Island	22-048B	22048B	Harrison Island (No 2) (22-048b)	Harrison Island (No 2) (22-048b)	150.415	-22.2209	2	0		383	383	1	301.68	6375.84
4682	22113	22-113	100	22-113-100-104	22113100104	104	U/N Reef	Reef	U/N Reef	22-113S	22113	U/N Reef (22-113)	U/N Reef (22-113)	152.647	-22.0946	2	0		383	383	1	6514	1.97411e+06
4683	22114	22-114	100	22-114-100-104	22114100104	104	U/N Reef	Reef	U/N Reef	22-114S	22114	U/N Reef (22-114)	U/N Reef (22-114)	152.625	-22.1039	2	0		383	383	1	5187.96	1.35916e+06
4684	22115	22-115	100	22-115-100-104	22115100104	104	U/N Reef	Reef	U/N Reef	22-115S	22115	U/N Reef (22-115)	U/N Reef (22-115)	152.534	-22.1058	2	0		383	383	1	9218.04	5.3294e+06
4685	22116	22-116	100	22-116-100-104	22116100104	104	Hook Reef	Reef	Hook Reef	22-116S	22116	Hook Reef (22-116)	Hook Reef (22-116)	152.742	-22.0959	2	0		383	383	1	11776	4.97395e+06
4686	22117	22-117	100	22-117-100-104	22117100104	104	U/N Reef	Reef	U/N Reef	22-117S	22117	U/N Reef (22-117)	U/N Reef (22-117)	152.609	-22.1237	2	0		383	383	1	5079.36	1.58189e+06
4687	22118	22-118	100	22-118-100-104	22118100104	104	U/N Reef	Reef	U/N Reef	22-118S	22118	U/N Reef (22-118)	U/N Reef (22-118)	152.629	-22.1254	2	0		383	383	1	7401.37	3.21888e+06
4688	22119	22-119	100	22-119-100-104	22119100104	104	U/N Reef	Reef	U/N Reef	22-119S	22119	U/N Reef (22-119)	U/N Reef (22-119)	152.676	-22.121	2	0		383	383	1	5516.46	1.16004e+06
4689	22120	22-120	100	22-120-100-104	22120100104	104	U/N Reef	Reef	U/N Reef	22-120S	22120	U/N Reef (22-120)	U/N Reef (22-120)	152.801	-22.115	2	0		383	383	1	2466.39	444624
4703	22049	22-049	100	22-049-100-104	22049100104	104	Lingham Reef	Reef	U/N Reef	22-049S	22049	Lingham Reef (22-049)	Lingham Reef (22-049)	150.27	-22.2288	2	0		383	383	1	14569.2	4.33406e+06
4704	22050	22-050	100	22-050-100-104	22050100104	104	Turn Shoal	Reef	Turn Shoal	22-050S	22050	Turn Shoal (22-050)	Turn Shoal (22-050)	150.233	-22.2096	2	0		383	383	1	1634.3	197383
4705	22052	22-052	100	22-052-100-104	22052100104	104	Collins Reef	Reef	U/N Reef	22-052S	22052	Collins Reef (22-052)	Collins Reef (22-052)	150.308	-22.2367	2	0		383	383	1	22306.4	6.21523e+06
4706	22052	22-052a	101	22-052-101-102	22052101102	102	Annie Islet	Island	Annie Islet	22-052A	22052A	Annie Islet (22-052a)	Annie Islet (22-052a)	150.287	-22.2312	2	0		383	383	1	285.947	4441.29
4707	22052	22-052c	103	22-052-103-102	22052103102	102	Eliza Island	Island	Eliza Island	22-052C	22052C	Eliza Island (22-052c)	Eliza Island (22-052c)	150.289	-22.2364	2	0		383	383	1	479.955	8264.34
4708	22121	22-121	100	22-121-100-104	22121100104	104	Sinker Reef	Reef	U/N Reef	22-121S	22121	Sinker Reef (22-121)	Sinker Reef (22-121)	152.746	-22.117	2	0		383	383	1	7289.92	1.87807e+06
4709	22122	22-122	100	22-122-100-104	22122100104	104	Junior Reef	Reef	U/N Reef	22-122S	22122	Junior Reef (22-122)	Junior Reef (22-122)	152.532	-22.1482	2	0		383	383	1	9614.78	5.63286e+06
4710	22123	22-123	100	22-123-100-104	22123100104	104	U/N Reef	Reef	U/N Reef	22-123S	22123	U/N Reef (22-123)	U/N Reef (22-123)	152.598	-22.1498	2	0		383	383	1	12113.4	7.03734e+06
4711	22124	22-124	100	22-124-100-104	22124100104	104	Taiwan Reef	Reef	U/N Reef	22-124S	22124	Taiwan Reef (22-124)	Taiwan Reef (22-124)	152.761	-22.1502	2	0		383	383	1	11631.5	5.22676e+06
4712	22125	22-125	100	22-125-100-104	22125100104	104	U/N Reef	Reef	U/N Reef	22-125S	22125	U/N Reef (22-125)	U/N Reef (22-125)	152.553	-22.1554	2	0		383	383	1	5017.6	1.6045e+06
4713	22126	22-126	100	22-126-100-104	22126100104	104	U/N Reef	Reef	U/N Reef	22-126S	22126	U/N Reef (22-126)	U/N Reef (22-126)	152.652	-22.1617	2	0		383	383	1	10680.2	5.62026e+06
4724	22053	22-053	100	22-053-100-106	22053100106	106	U/N Rock	Rock	U/N Rock	22-053S	22053	U/N Rock (22-053)	U/N Rock (22-053)	150.426	-22.2489	2	0		383	383	1	376.612	4347.01
4725	22053	22-053a	101	22-053-101-104	22053101104	104	Leicester Island Reef (No 1)	Reef	U/N Reef	22-053A	22053A	Leicester Island Reef (No 1) (22-053a)	Leicester Island Reef (No 1) (22-053a)	150.434	-22.249	2	0		68	68	1	100.319	419.19
4725	22053	22-053a	101	22-053-101-104	22053101104	104	Leicester Island Reef (No 1)	Reef	U/N Reef	22-053A	22053A	Leicester Island Reef (No 1) (22-053a)	Leicester Island Reef (No 1) (22-053a)	150.434	-22.249	2	0		383	383	1	26387.1	7.02361e+06
4726	22053	22-053b	102	22-053-102-104	22053102104	104	Leicester Island Reef (No 2)	Reef	U/N Reef	22-053B	22053B	Leicester Island Reef (No 2) (22-053b)	Leicester Island Reef (No 2) (22-053b)	150.419	-22.2917	2	0		383	383	1	2912.63	374567
4727	22054	22-054	100	22-054-100-102	22054100102	102	Cape Island	Island	Cape Island		22054	Cape Island (22-054)	Cape Island (22-054)	150.473	-22.2066	2	0		383	383	1	325.056	2903.59
4728	22054	22-054	100	22-054-100-104	22054100104	104	Cape Island Reef	Reef	U/N Reef		22054	Cape Island Reef (22-054)	Cape Island Reef (22-054)	150.474	-22.2066	2	0		383	383	1	3173.63	234032
4729	22055	22-055	100	22-055-100-104	22055100104	104	White Shoal	Reef	White Shoal	22-055S	22055	White Shoal (22-055)	White Shoal (22-055)	150.284	-22.1948	2	0		383	383	1	2999.92	564316
4730	22056	22-056	100	22-056-100-102	22056100102	102	Osborn Island	Island	Osborn Island	22-056S	22056	Osborn Island (22-056)	Osborn Island (22-056)	150.229	-22.2862	2	0		383	383	1	824.137	10889.5
4731	22127	22-127	100	22-127-100-104	22127100104	104	U/N Reef	Reef	U/N Reef	22-127S	22127	U/N Reef (22-127)	U/N Reef (22-127)	152.523	-22.1793	2	0		383	383	1	6372.79	2.56403e+06
4732	22128	22-128	100	22-128-100-104	22128100104	104	U/N Reef	Reef	U/N Reef	22-128S	22128	U/N Reef (22-128)	U/N Reef (22-128)	152.604	-22.1871	2	0		383	383	1	7153.87	3.22651e+06
4733	22129	22-129	100	22-129-100-104	22129100104	104	U/N Reef	Reef	U/N Reef	22-129S	22129	U/N Reef (22-129)	U/N Reef (22-129)	152.627	-22.1847	2	0		383	383	1	10387.2	6.06237e+06
4734	22130	22-130	100	22-130-100-104	22130100104	104	Gater Reef	Reef	U/N Reef	22-130S	22130	Gater Reef (22-130)	Gater Reef (22-130)	152.698	-22.1705	2	0		383	383	1	21160.7	2.70881e+07
4735	22131	22-131	100	22-131-100-103	22131100103	103	U/N Cay	Cay	U/N Cay	22-131S	22131	U/N Cay (22-131)	U/N Cay (22-131)	152.758	-22.1856	2	0		383	383	1	777.197	40892.7
4736	22131	22-131	100	22-131-100-104	22131100104	104	Sunray Reef	Reef	U/N Reef	22-131S	22131	Sunray Reef (22-131)	Sunray Reef (22-131)	152.761	-22.1834	2	0		383	383	1	10336.3	3.01709e+06
4752	22056	22-056	100	22-056-100-104	22056100104	104	Osborn Reef	Reef	U/N Reef	22-056S	22056	Osborn Reef (22-056)	Osborn Reef (22-056)	150.229	-22.2856	2	0		383	383	1	5800.38	713606
4753	22057	22-057	100	22-057-100-104	22057100104	104	Blind Reef	Reef	U/N Reef	22-057S	22057	Blind Reef (22-057)	Blind Reef (22-057)	150.292	-22.2817	2	0		383	383	1	2916.51	339212
4754	22057	22-057	100	22-057-100-108	22057100108	108	Blind Rock	Rock	Blind Rock	22-057S	22057	Blind Rock (22-057)	Blind Rock (22-057)	150.292	-22.2798	2	0		383	383	1	666.118	32113.3
4755	22058	22-058	100	22-058-100-104	22058100104	104	Master Rocks Reef	Reef	U/N Reef	22-058S	22058	Master Rocks Reef (22-058)	Master Rocks Reef (22-058)	150.284	-22.337	2	0		383	383	1	3036.73	124824
4756	22058	22-058a	101	22-058-101-108	22058101108	108	Master Rocks (North)	Rock	Master Rocks	22-058A	22058A	Master Rocks (North) (22-058a)	Master Rocks (North) (22-058a)	150.282	-22.3353	2	0		383	383	1	528.187	19491.6
4757	22058	22-058b	102	22-058-102-108	22058102108	108	Master Rocks (South)	Rock	Master Rocks	22-058B	22058B	Master Rocks (South) (22-058b)	Master Rocks (South) (22-058b)	150.285	-22.3381	2	0		383	383	1	534.85	20833.5
4758	22059	22-059	100	22-059-100-108	22059100108	108	Bryant Rock	Rock	Bryant Rock	22-059S	22059	Bryant Rock (22-059)	Bryant Rock (22-059)	150.299	-22.3045	2	0		383	383	1	388.866	11932.6
4759	22060	22-060	100	22-060-100-102	22060100102	102	Edward Island	Island	Edward Island	22-060S	22060	Edward Island (22-060)	Edward Island (22-060)	150.302	-22.3083	2	0		383	383	1	545.729	16848.2
4760	22060	22-060	100	22-060-100-104	22060100104	104	Edward Island Reef	Reef	U/N Reef	22-060S	22060	Edward Island Reef (22-060)	Edward Island Reef (22-060)	150.302	-22.3083	2	0		383	383	1	1683.99	82540
4761	22061	22-061	100	22-061-100-102	22061100102	102	Sun Island	Island	Sun Island	22-061S	22061	Sun Island (22-061)	Sun Island (22-061)	150.24	-22.3094	2	0		383	383	1	688.577	14968.3
4762	22061	22-061	100	22-061-100-104	22061100104	104	Sun Reef	Reef	U/N Reef	22-061S	22061	Sun Reef (22-061)	Sun Reef (22-061)	150.24	-22.3094	2	0		383	383	1	2404.42	219447
4763	22062	22-062	100	22-062-100-102	22062100102	102	Swan Island	Island	Swan Island	22-062S	22062	Swan Island (22-062)	Swan Island (22-062)	150.205	-22.32	2	0		383	383	1	1054.78	24464.5
4764	22132	22-132	100	22-132-100-104	22132100104	104	U/N Reef	Reef	U/N Reef	22-132S	22132	U/N Reef (22-132)	U/N Reef (22-132)	152.555	-22.203	2	0		383	383	1	9918.42	3.61067e+06
4765	22133	22-133	100	22-133-100-103	22133100103	103	U/N Cay	Cay	U/N Cay	22-133S	22133	U/N Cay (22-133)	U/N Cay (22-133)	152.751	-22.2133	2	0		383	383	1	426.245	8683.19
4766	22133	22-133	100	22-133-100-104	22133100104	104	Sandshoe Reef	Reef	U/N Reef	22-133S	22133	Sandshoe Reef (22-133)	Sandshoe Reef (22-133)	152.757	-22.209	2	0		383	383	1	15925.6	6.87753e+06
4767	22134	22-134	100	22-134-100-103	22134100103	103	U/N Cay	Cay	U/N Cay	22-134S	22134	U/N Cay (22-134)	U/N Cay (22-134)	152.609	-22.2232	2	0		383	383	1	697.333	18109.4
4768	22134	22-134	100	22-134-100-104	22134100104	104	U/N Reef	Reef	U/N Reef	22-134S	22134	U/N Reef (22-134)	U/N Reef (22-134)	152.619	-22.2228	2	0		383	383	1	6622.71	1.90148e+06
4769	22135	22-135	100	22-135-100-104	22135100104	104	U/N Reef	Reef	U/N Reef	22-135S	22135	U/N Reef (22-135)	U/N Reef (22-135)	152.527	-22.2403	2	0		383	383	1	6009.83	2.68462e+06
4770	22136	22-136	100	22-136-100-103	22136100103	103	U/N Cay	Cay	U/N Cay	22-136S	22136	U/N Cay (22-136)	U/N Cay (22-136)	152.649	-22.2488	2	0		383	383	1	316.787	7276.5
4771	22136	22-136	100	22-136-100-104	22136100104	104	U/N Reef	Reef	U/N Reef	22-136S	22136	U/N Reef (22-136)	U/N Reef (22-136)	152.654	-22.2453	2	0		383	383	1	6078.14	1.9394e+06
4792	22062	22-062	100	22-062-100-104	22062100104	104	Swan Reef	Reef	U/N Reef	22-062S	22062	Swan Reef (22-062)	Swan Reef (22-062)	150.205	-22.3201	2	0		383	383	1	5825.76	411236
4793	22063	22-063	100	22-063-100-104	22063100104	104	Marquis Reef	Reef	U/N Reef	22-063S	22063	Marquis Reef (22-063)	Marquis Reef (22-063)	150.452	-22.3084	2	0		383	383	1	17425.8	3.37931e+06
4794	22064	22-064	100	22-064-100-102	22064100102	102	Bay Island	Island	Bay Island	22-064S	22064	Bay Island (22-064)	Bay Island (22-064)	150.314	-22.3276	2	0		383	383	1	517.303	5487.68
4795	22064	22-064	100	22-064-100-104	22064100104	104	Bay Island Reef	Reef	U/N Reef	22-064S	22064	Bay Island Reef (22-064)	Bay Island Reef (22-064)	150.314	-22.3276	2	0		383	383	1	2801.47	99777.1
4796	22065	22-065	100	22-065-100-104	22065100104	104	Round Rock Ledges	Reef	Round Rock Ledges	22-065S	22065	Round Rock Ledges (22-065)	Round Rock Ledges (22-065)	150.459	-22.3501	2	0		383	383	1	15180.3	2.92767e+06
4797	22063	22-063c	103	22-063-103-102	22063103102	102	Crane Island	Island	Crane Island	22-063C	22063C	Crane Island (22-063c)	Crane Island (22-063c)	150.449	-22.3235	2	0		383	383	1	327.704	5598.63
4798	22137	22-137	100	22-137-100-104	22137100104	104	U/N Reef	Reef	U/N Reef	22-137S	22137	U/N Reef (22-137)	U/N Reef (22-137)	152.682	-22.2437	2	0		383	383	1	4570.89	1.19971e+06
4799	22138	22-138	100	22-138-100-104	22138100104	104	U/N Reef	Reef	U/N Reef	22-138S	22138	U/N Reef (22-138)	U/N Reef (22-138)	152.561	-22.2568	2	0		383	383	1	7579.9	3.68489e+06
4800	22139	22-139	100	22-139-100-104	22139100104	104	U/N Reef	Reef	U/N Reef	22-139S	22139	U/N Reef (22-139)	U/N Reef (22-139)	152.605	-22.2644	2	0		383	383	1	10262.4	6.81931e+06
4801	22140	22-140	100	22-140-100-104	22140100104	104	Sweetlip Reef	Reef	U/N Reef	22-140S	22140	Sweetlip Reef (22-140)	Sweetlip Reef (22-140)	152.737	-22.2707	2	0		383	383	1	30482.2	2.31451e+07
4802	22141	22-141	100	22-141-100-104	22141100104	104	Dicks Reef	Reef	U/N Reef	22-141S	22141	Dicks Reef (22-141)	Dicks Reef (22-141)	152.663	-22.3079	2	0		383	383	1	9625.82	5.70782e+06
4822	22066	22-066	100	22-066-100-104	22066100104	104	Connor Rock Reef	Reef	U/N Reef	22-066S	22066	Connor Rock Reef (22-066)	Connor Rock Reef (22-066)	150.328	-22.3558	2	0		383	383	1	3457.83	415937
4823	22066	22-066	100	22-066-100-106	22066100106	102	Connor Rock	Island	Connor Rock	22-066S	22066	Connor Rock (22-066)	Connor Rock (22-066)	150.327	-22.3554	2	0		383	383	1	895.903	59175.1
4824	22067	22-067	100	22-067-100-102	22067100102	102	Akens Island	Island	Akens Island	22-067S	22067	Akens Island (22-067)	Akens Island (22-067)	150.267	-22.3588	1	0		383	383	1	5101.54	124732
4825	22067	22-067	100	22-067-100-104	22067100104	104	Akens Reef	Reef	U/N Reef	22-067S	22067	Akens Reef (22-067)	Akens Reef (22-067)	150.268	-22.3576	2	0		383	383	1	23142.4	5.01738e+06
4826	22068	22-068	100	22-068-100-104	22068100104	104	U/N Reef	Reef	U/N Reef	22-068S	22068	U/N Reef (22-068)	U/N Reef (22-068)	150.339	-22.4337	2	0		383	383	1	8705.2	2.527e+06
4829	22142	22-142	100	22-142-100-104	22142100104	104	U/N Reef	Reef	U/N Reef	22-142S	22142	U/N Reef (22-142)	U/N Reef (22-142)	152.737	-22.2989	2	0		383	383	1	6244.92	1.18858e+06
4830	22143	22-143	100	22-143-100-104	22143100104	104	U/N Reef	Reef	U/N Reef	22-143S	22143	U/N Reef (22-143)	U/N Reef (22-143)	152.729	-22.325	2	0		383	383	1	11404.8	8.97012e+06
4831	22144	22-144	100	22-144-100-104	22144100104	104	U/N Reef	Reef	U/N Reef	22-144S	22144	U/N Reef (22-144)	U/N Reef (22-144)	152.68	-22.332	2	0		383	383	1	9645.7	5.27683e+06
4832	22145	22-145	100	22-145-100-103	22145100103	103	Hixson Cay	Cay	Hixson Cay	22-145S	22145	Hixson Cay (22-145)	Hixson Cay (22-145)	152.723	-22.346	2	0		383	383	1	744.238	19832
4833	22145	22-145	100	22-145-100-104	22145100104	104	Hixson Cay Reef	Reef	U/N Reef	22-145S	22145	Hixson Cay Reef (22-145)	Hixson Cay Reef (22-145)	152.731	-22.3435	2	0		383	383	1	6311.61	1.57462e+06
4834	22146	22-146a	101	22-146-101-104	22146101104	104	Twins Reef (West)	Reef	U/N Reef	22-146A	22146A	Twins Reef (West) (22-146a)	Twins Reef (West) (22-146a)	152.545	-22.367	2	0		383	383	1	11925.9	7.97437e+06
4835	22146	22-146b	102	22-146-102-104	22146102104	104	Twins Reef (East)	Reef	U/N Reef	22-146B	22146B	Twins Reef (East) (22-146b)	Twins Reef (East) (22-146b)	152.561	-22.3799	2	0		383	383	1	7035.85	2.92434e+06
4849	22070	22-070	100	22-070-100-104	22070100104	104	Rothbury Reef	Reef	U/N Reef	22-070S	22070	Rothbury Reef (22-070)	Rothbury Reef (22-070)	150.65	-22.0291	2	0		383	383	1	4610.58	514941
4850	22070	22-070a	101	22-070-101-102	22070101102	102	Rothbury Island	Island	Rothbury Island	22-070A	22070A	Rothbury Island (22-070a)	Rothbury Island (22-070a)	150.649	-22.0278	2	0		383	383	1	888.772	23920.4
4851	22070	22-070b	102	22-070-102-102	22070102102	102	U/N Island	Island	U/N Island	22-070B	22070B	U/N Island (22-070b)	U/N Island (22-070b)	150.65	-22.0311	2	0		383	383	1	713.414	16644
4852	22071	22-071	100	22-071-100-104	22071100104	104	Cheviot Reef	Reef	U/N Reef	22-071S	22071	Cheviot Reef (22-071)	Cheviot Reef (22-071)	150.672	-22.0884	2	0		383	383	1	8278.1	350140
4853	22071	22-071a	101	22-071-101-102	22071101102	102	Cheviot Island	Island	Cheviot Island	22-071B	22071A	Cheviot Island (22-071a)	Cheviot Island (22-071a)	150.673	-22.0893	2	0		383	383	1	3140.19	84331.5
4854	22071	22-071b	102	22-071-102-108	22071102108	108	U/N Rock	Rock	U/N Rock	22-071A	22071B	U/N Rock (22-071b)	U/N Rock (22-071b)	150.67	-22.0811	2	0		383	383	1	206.344	3185.63
4855	22071	22-071c	103	22-071-103-108	22071103108	108	U/N Rock	Rock	U/N Rock	22-071C	22071C	U/N Rock (22-071c)	U/N Rock (22-071c)	150.676	-22.0919	2	0		383	383	1	176.537	1995.98
4856	22072	22-072	100	22-072-100-108	22072100108	108	Leake Rock	Rock	Leake Rock	22-072S	22072	Leake Rock (22-072)	Leake Rock (22-072)	150.667	-22.1727	2	0		383	383	1	389.291	11911.8
4857	22073	22-073	100	22-073-100-102	22073100102	102	Raynham Island	Island	Raynham Island	22-073S	22073	Raynham Island (22-073)	Raynham Island (22-073)	150.541	-22.266	2	0		383	383	1	1632.89	55822
4858	22073	22-073	100	22-073-100-104	22073100104	104	Raynham Reef	Reef	U/N Reef	22-073S	22073	Raynham Reef (22-073)	Raynham Reef (22-073)	150.541	-22.2659	2	0		383	383	1	3016.73	131245
4859	22074	22-074	100	22-074-100-104	22074100104	104	Pelican Rock Reef	Reef	U/N Reef	22-074S	22074	Pelican Rock Reef (22-074)	Pelican Rock Reef (22-074)	150.259	-22.3418	2	0		383	383	1	3507.69	397872
4860	22147	22-147	100	22-147-100-103	22147100103	103	South Hixson Cay	Cay	South Hixson Cay	22-147S	22147	South Hixson Cay (22-147)	South Hixson Cay (22-147)	152.717	-22.3591	2	0		383	383	1	360.794	8337.32
4861	22147	22-147a	101	22-147-101-104	22147101104	104	U/N Reef	Reef	U/N Reef	22-147A	22147A	U/N Reef (22-147a)	U/N Reef (22-147a)	152.706	-22.3608	2	0		383	383	1	7864.63	3.15995e+06
4862	22147	22-147b	102	22-147-102-104	22147102104	104	South Hixson Reef	Reef	U/N Reef	22-147B	22147B	South Hixson Reef (22-147b)	South Hixson Reef (22-147b)	152.72	-22.3561	2	0		383	383	1	7010.67	2.4522e+06
4863	22148	22-148a	101	22-148-101-104	22148101104	104	Howard Patch (No 1)	Reef	Howard Patch	22-148A	22148A	Howard Patch (No 1) (22-148a)	Howard Patch (No 1) (22-148a)	152.597	-22.3953	2	0		383	383	1	5871.41	2.08165e+06
4864	22148	22-148b	102	22-148-102-104	22148102104	104	Howard Patch (No 2)	Reef	Howard Patch	22-148B	22148B	Howard Patch (No 2) (22-148b)	Howard Patch (No 2) (22-148b)	152.653	-22.3807	2	0		383	383	1	29700	1.85834e+07
4865	22148	22-148c	103	22-148-103-104	22148103104	104	Howard Patch (No 3)	Reef	Howard Patch	22-148C	22148C	Howard Patch (No 3) (22-148c)	Howard Patch (No 3) (22-148c)	152.613	-22.3769	2	0		383	383	1	10992.9	6.15982e+06
4878	22074	22-074	100	22-074-100-106	22074100106	102	Pelican Rock	Island	Pelican Rock	22-074S	22074	Pelican Rock (22-074)	Pelican Rock (22-074)	150.259	-22.3413	2	0		383	383	1	430.743	11033.5
4879	22075	22-075	100	22-075-100-104	22075100104	104	Clara Group Reef	Reef	U/N Reef	22-075S	22075	Clara Group Reef (22-075)	Clara Group Reef (22-075)	150.716	-22.3378	2	0		383	383	1	6707.3	481590
4880	22075	22-075a	101	22-075-101-102	22075101102	102	Clara Group (No 1)	Island	Clara Group	22-075A	22075A	Clara Group (No 1) (22-075a)	Clara Group (No 1) (22-075a)	150.72	-22.3362	2	0		383	383	1	800.312	24053.7
4881	22075	22-075b	102	22-075-102-102	22075102102	102	Clara Group (No 2)	Island	Clara Group	22-075B	22075B	Clara Group (No 2) (22-075b)	Clara Group (No 2) (22-075b)	150.715	-22.3388	2	0		383	383	1	626.703	25092.5
4882	22075	22-075c	103	22-075-103-102	22075103102	102	Clara Group (No 3)	Island	Clara Group	22-075D	22075C	Clara Group (No 3) (22-075c)	Clara Group (No 3) (22-075c)	150.718	-22.3391	2	0		383	383	1	962.199	20261.4
4883	22075	22-075d	104	22-075-104-102	22075104102	102	Clara Group (No 4)	Island	Clara Group	22-075B	22075D	Clara Group (No 4) (22-075d)	Clara Group (No 4) (22-075d)	150.717	-22.3393	2	0		383	383	1	275.983	4156.25
4885	22076	22-076	100	22-076-100-104	22076100104	104	Brown Reef	Reef	U/N Reef	22-076S	22076	Brown Reef (22-076)	Brown Reef (22-076)	150.682	-22.358	2	0		383	383	1	1323.51	53435.9
4886	22076	22-076	100	22-076-100-106	22076100106	102	Brown Rock	Island	Brown Rock	22-076S	22076	Brown Rock (22-076)	Brown Rock (22-076)	150.682	-22.3581	2	0		383	383	1	360.001	8619.79
4887	22077	22-077	100	22-077-100-104	22077100104	104	Triangular Reef	Reef	U/N Reef	22-077S	22077	Triangular Reef (22-077)	Triangular Reef (22-077)	150.508	-22.3827	2	0		191	191	1	371.367	7411.1
4887	22077	22-077	100	22-077-100-104	22077100104	104	Triangular Reef	Reef	U/N Reef	22-077S	22077	Triangular Reef (22-077)	Triangular Reef (22-077)	150.508	-22.3827	2	0		383	383	1	19266.6	4.00961e+06
4888	22077	22-077c	103	22-077-103-102	22077103102	102	Triangular Islands (No 3)	Island	U/N Island	22-077A	22077C	Triangular Islands (No 3) (22-077c)	Triangular Islands (No 3) (22-077c)	150.515	-22.37	2	0		383	383	1	404.947	4557.13
4912	22077	22-077d	104	22-077-104-102	22077104102	102	Triangular Islands (No 4)	Island	U/N Island	22-077B	22077D	Triangular Islands (No 4) (22-077d)	Triangular Islands (No 4) (22-077d)	150.529	-22.3756	2	0		383	383	1	307.543	5008.81
4913	22078	22-078	100	22-078-100-102	22078100102	102	Island Head	Island	Island Head	22-078S	22078	Island Head (22-078)	Island Head (22-078)	150.66	-22.3339	2	0		114	114	1	423.643	8632.33
4913	22078	22-078	100	22-078-100-102	22078100102	102	Island Head	Island	Island Head	22-078S	22078	Island Head (22-078)	Island Head (22-078)	150.66	-22.3339	2	0		383	383	1	2413.29	59815.1
4914	22078	22-078	100	22-078-100-104	22078100104	104	Island Head Reef	Reef	U/N Reef	22-078S	22078	Island Head Reef (22-078)	Island Head Reef (22-078)	150.66	-22.3339	2	0		383	383	1	7435.47	304060
4915	22079	22-079	100	22-079-100-104	22079100104	104	Split Island Reef	Reef	U/N Reef	22-079S	22079	Split Island Reef (22-079)	Split Island Reef (22-079)	150.742	-22.4048	2	0		383	383	1	3795.61	146432
4916	22080	22-080	100	22-080-100-104	22080100104	104	Dome Reef	Reef	U/N Reef	22-080S	22080	Dome Reef (22-080)	Dome Reef (22-080)	150.746	-22.4115	2	0		383	383	1	4340.28	154124
4917	22081	22-081	100	22-081-100-104	22081100104	104	U/N Reef	Reef	U/N Reef	22-081S	22081	U/N Reef (22-081)	U/N Reef (22-081)	150.731	-22.431	2	0		383	383	1	10721.3	1.30777e+06
5512			0			0		Reef						0	0	0	575	3.2m reef	383	383	1	3668.77	419951
5513			0			0		Reef						0	0	0	576	0.8m reef	383	383	1	5349.83	1.00478e+06
5515			0			0		Rock						0	0	0	578	rock	383	383	1	888.006	54494.4
5517			0			0		Reef						0	0	0	580	Rat Tail Sand	383	383	1	14081.5	3.4114e+06
5518			0			0		Reef						0	0	0	581	Comet Ledge	383	383	1	14002.3	4.221e+06
5519			0			0		Reef						0	0	0	582	Crocodile Banks	383	383	1	11057.7	2.40159e+06
5520			0			0		Reef						0	0	0	583	Long Bank	383	383	1	18683.3	8.45131e+06
5521			0			0		Reef						0	0	0	584	Connor Banks	383	383	1	6567.4	1.44941e+06
5522			0			0		Reef						0	0	0	585	Connor Banks	383	383	1	8327.75	2.02808e+06
5523			0			0		Reef						0	0	0	586	Connor Banks	383	383	1	7766.96	1.70035e+06
5524			0			0		Reef						0	0	0	587	Curlew Sand	383	383	1	8578.57	1.20644e+06
5525			0			0		Reef						0	0	0	588	0.8m reef	383	383	1	9441.39	2.52227e+06
5526			0			0		Reef						0	0	0	589	1.4m reef	383	383	1	8024.46	2.58501e+06
5527			0			0		Rock						0	0	0	590	rock	383	383	1	1151.82	102575
5528			0			0		Reef						0	0	0	591	4.2m reef	383	383	1	8448.94	2.78656e+06
5529			0			0		Reef						0	0	0	592	7.8m reef	383	383	1	2553.02	500776
5530			0			0		Reef						0	0	0	593	reef	383	383	1	9979.08	3.4286e+06
5531			0			0		Reef						0	0	0	594	reef	383	383	1	5413.76	1.51488e+06
5532			0			0		Reef						0	0	0	595	reef	383	383	1	3694.72	771779
5533			0			0		Reef						0	0	0	596	2.1m reef	383	383	1	1743.38	229083
5534			0			0		Reef						0	0	0	597	3.7m reef	383	383	1	2842.93	437923
5535			0			0		Reef						0	0	0	598	Separation Banks	383	383	1	6476.4	1.88581e+06
5536			0			0		Reef						0	0	0	599	3.5m reef	383	383	1	2853.73	562723
5537			0			0		Reef						0	0	0	600	Alert Ridge	383	383	1	1874.44	252358
5538			0			0		Rock						0	0	0	601	rock	383	383	1	528.792	11508.7
5539			0			0		Reef						0	0	0	602	reef	383	383	1	6244.15	1.7724e+06
5540			0			0		Reef						0	0	0	603	0.9m reef	383	383	1	3680.83	851543
5541			0			0		Reef						0	0	0	604	3.4m reef	383	383	1	3488.45	878788
5542			0			0		Reef						0	0	0	605	3.4m reef	383	383	1	1948.88	295966
5543			0			0		Reef						0	0	0	606	Passage Patch	383	383	1	6531.2	1.88378e+06
5544			0			0		Reef						0	0	0	607	1.9m reef	383	383	1	2323.61	406042
5545			0			0		Reef						0	0	0	608	0.3m reef	383	383	1	4077.85	874961
5546			0			0		Reef						0	0	0	609	West Ridge Banks	383	383	1	21210.4	7.18213e+06
5547			0			0		Reef						0	0	0	610	East Ridge Banks	383	383	1	13692.7	4.4897e+06
5548			0			0		Reef						0	0	0	611	Peninsula Flats	383	383	1	11214.9	5.70657e+06
5549			0			0		Rock						0	0	0	612	rock	383	383	1	381.932	9800.49
5550			0			0		Rock						0	0	0	615	rock	383	383	1	301.059	6570.28
5551			0			0		Rock						0	0	0	616	rock	383	383	1	371.513	7153.06
5552			0			0		Island						0	0	0	617	Crane Island	383	383	1	263.333	5127.38
5553			0			0		Island						0	0	0	618	island	383	383	1	197.213	2708.71
5554			0			0		Reef						0	0	0	619	2.6m reef	383	383	1	2293.21	222717
5555			0			0		Reef						0	0	0	620	1.3m reef	383	383	1	3171.66	518680
5556			0			0		Reef						0	0	0	621	reef	383	383	1	2768.61	298515
5557			0			0		Rock						0	0	0	622	rock	383	383	1	1376.31	68917
5558			0			0		Rock						0	0	0	623	rock	383	383	1	954.882	47814.4
5559			0			0		Rock						0	0	0	624	rock	383	383	1	1360.89	79186.6
5560			0			0		Rock						0	0	0	625	rock	383	383	1	377.41	10635
5561			0			0		Rock						0	0	0	626	rock	383	383	1	785.039	20715
5562			0			0		Rock						0	0	0	627	rock	383	383	1	540.709	21447.5
5563			0			0		Rock						0	0	0	628	rock	383	383	1	760.229	17970.1
5564			0			0		Rock						0	0	0	629	rock	383	383	1	356.548	9192.13
5565			0			0		Rock						0	0	0	630	rock	383	383	1	523.243	18819.1
5566			0			0		Rock						0	0	0	631	rock	383	383	1	338.107	7346.04
5567			0			0		Rock						0	0	0	632	rock	383	383	1	686.615	28927
5568			0			0		Rock						0	0	0	633	rock	383	383	1	305.932	5251.46
5569			0			0		Rock						0	0	0	634	rock	383	383	1	233.362	3875.97
5570			0			0		Rock						0	0	0	635	rock	383	383	1	424.073	12389.4
5571			0			0		Rock						0	0	0	636	rock	383	383	1	475.075	14344.4
5572			0			0		Rock						0	0	0	637	rock	383	383	1	248.553	4581.8
5573			0			0		Rock						0	0	0	638	rock	383	383	1	188.415	2434.86
5574			0			0		Rock						0	0	0	639	rock	383	383	1	207.494	2814.49
5576			0			0		Rock						0	0	0	641	rock	383	383	1	163.567	1964.52
5577			0			0		Rock						0	0	0	642	rock	383	383	1	126.014	1143.01
5578			0			0		Rock						0	0	0	643	rock	383	383	1	384.702	8115.24
5579			0			0		Rock						0	0	0	644	rock	383	383	1	263.693	3875.88
5581			0			0		Rock						0	0	0	648	rock	383	383	1	150.601	1683.69
5686			0			0		Reef						0	0	0	754	reef	383	383	1	13400.2	5.46562e+06
5688			0			0		Reef						0	0	0	756	reef	383	383	1	2242.41	323028
5690			0			0		Reef						0	0	0	758	reef	383	383	1	1382.97	138105
5691			0			0		Reef						0	0	0	759	reef	383	383	1	3535.75	641078
5694			0			0		Cay						0	0	0	762	cay	383	383	1	449.038	14011.3
5695			0			0		Cay						0	0	0	763	cay	383	383	1	248.918	3478.71
5697			0			0		Reef						0	0	0	765	reef	383	383	1	3009.49	688850
5698			0			0		Reef						0	0	0	766	reef	383	383	1	2813.6	572644
5699			0			0		Reef						0	0	0	767	reef	383	383	1	1678.92	202969
5700			0			0		Reef						0	0	0	768	reef	383	383	1	2023.63	285327
5701			0			0		Reef						0	0	0	769	reef	383	383	1	1194.57	109428
5702			0			0		Reef						0	0	0	770	reef	383	383	1	1179.12	100059
5703			0			0		Reef						0	0	0	771	reef	383	383	1	1155	85262.5
5704			0			0		Reef						0	0	0	772	reef	383	383	1	1839.71	204036
5705			0			0		Reef						0	0	0	773	reef	383	383	1	1240.52	107754
5706			0			0		Reef						0	0	0	774	reef	383	383	1	1124.12	93577.6
5707			0			0		Reef						0	0	0	775	reef	383	383	1	3786.31	425962
5708			0			0		Cay						0	0	0	776	cay	383	383	1	227.289	3349.6
5709			0			0		Cay						0	0	0	777	cay	383	383	1	304.369	6637.32
5710			0			0		Cay						0	0	0	778	cay	383	383	1	348.019	8889.54
5711			0			0		Reef						0	0	0	779	reef	383	383	1	1246.82	117114
5712			0			0		Reef						0	0	0	780	reef	383	383	1	921.366	64436.2
5713			0			0		Reef						0	0	0	781	reef	383	383	1	1357.29	120252
5714			0			0		Reef						0	0	0	782	reef	383	383	1	930.475	53314.2
5715			0			0		Reef						0	0	0	783	reef	383	383	1	1736.12	219032
5716			0			0		Reef						0	0	0	784	reef	383	383	1	1155.86	79924.5
5717			0			0		Reef						0	0	0	785	reef	383	383	1	3782.28	926169
5718			0			0		Reef						0	0	0	786	reef	383	383	1	2190.64	342836
5719			0			0		Reef						0	0	0	787	reef	383	383	1	2057.32	264992
5720			0			0		Reef						0	0	0	788	reef	383	383	1	2660.72	477502
5721			0			0		Cay						0	0	0	789	cay	383	383	1	561.455	12636.9
5722			0			0		Cay						0	0	0	790	cay	383	383	1	321.723	5906.77
5723			0			0		Cay						0	0	0	791	cay	383	383	1	538.472	15236.3
5724			0			0		Cay						0	0	0	792	cay	383	383	1	550.474	20284.4
5725			0			0		Cay						0	0	0	793	cay	383	383	1	310.169	6887
5726			0			0		Reef						0	0	0	794	reef	383	383	1	1261.11	101603
5727			0			0		Reef						0	0	0	795	reef	383	383	1	1507.27	174652
5728			0			0		Reef						0	0	0	796	reef	383	383	1	1667.38	201274
5729			0			0		Reef						0	0	0	797	reef	383	383	1	1334.59	138074
5730			0			0		Reef						0	0	0	798	reef	383	383	1	1079.83	84501.1
5731			0			0		Reef						0	0	0	799	reef	383	383	1	1843.37	256421
5732			0			0		Cay						0	0	0	800	cay	383	383	1	579.377	13850.1
5733			0			0		Cay						0	0	0	801	cay	383	383	1	328.066	6858.18
5734			0			0		Cay						0	0	0	802	cay	383	383	1	159.202	1692.47
5735			0			0		Cay						0	0	0	803	cay	383	383	1	363.977	8060.74
5736			0			0		Cay						0	0	0	804	cay	383	383	1	132.221	1205.24
5737			0			0		Reef						0	0	0	805	reef	383	383	1	2597.13	303151
5738			0			0		Reef						0	0	0	806	reef	383	383	1	3216.23	589687
5739			0			0		Cay						0	0	0	807	cay	383	383	1	201.325	2874.75
5740			0			0		Reef						0	0	0	808	reef	383	383	1	1121.89	82168.2
5741			0			0		Reef						0	0	0	809	reef	383	383	1	3083.21	686836
5742			0			0		Reef						0	0	0	810	reef	383	383	1	4556.1	799092
4614	22104	22-104a	101	22-104-101-104	22104101104	104	Horseshoe Reef (No 1)	Reef	Horseshoe Reef	22-104A	22104A	Horseshoe Reef (No 1) (22-104a)	Horseshoe Reef (No 1) (22-104a)	152.58	-22.0425	2	0		383	383	1	111.204	122.781
4616	22104	22-104c	103	22-104-103-104	22104103104	104	Horseshoe Reef (No 3)	Reef	Horseshoe Reef	22-104C	22104C	Horseshoe Reef (No 3) (22-104c)	Horseshoe Reef (No 3) (22-104c)	152.572	-22.0581	2	0		383	383	1	111.204	122.781

## Sheet: HoloFeatd7r26
FID_GBR_fe	SORT_GBR_I	LABEL_ID	SUB_NO	CODE	UNIQUE_ID	FEATURE_C	GBR_NAME	FEAT_NAME	QLD_NAME	X_LABEL	GBR_ID	LOC_NAME_S	LOC_NAME_L	X_COORD	Y_COORD	ACTION	ID	COMMENTS	FID_d7r26	Id_1	grid_code	Shape_Leng	Shape_Area
4467	22083	22-083	100	22-083-100-104	22083100104	104	Entrance Island Reef	Reef	U/N Reef	22-083S	22083	Entrance Island Reef (22-083)	Entrance Island Reef (22-083)	150.774	-22.4793	2	0		306	306	1	4195.8	161208
4471	22165	22-165b	102	22-165-102-108	22165102108	108	Launch Rocks (South)	Rock	Launch Rocks	22-165B	22165B	Launch Rocks (South) (22-165b)	Launch Rocks (South) (22-165b)	150.785	-22.5286	2	0		306	306	1	211.209	2978.92
4494	22810	22-810	100	22-810-100-102	22810100102	102	U/N Island	Island	U/N Island	22-180S	22810	U/N Island (22-810)	U/N Island (22-810)	150.753	-22.4818	2	0		306	306	1	463.957	13358
4495	22812	22-812	100	22-812-100-102	22812100102	102	U/N Island	Island	U/N Island	22-812S	22812	U/N Island (22-812)	U/N Island (22-812)	150.792	-22.6449	2	0		306	306	1	413.342	11172.6
4496	22813	22-813	100	22-813-100-102	22813100102	102	U/N Island	Island	U/N Island	22-813S	22813	U/N Island (22-813)	U/N Island (22-813)	150.844	-22.6851	2	0		306	306	1	1424.38	31380.1
4499	22816	22-816a	101	22-816-101-108	22816101108	108	Observation Rock (No 1)	Rock	U/N Rock	22-163A	22816A	Observation Rock (No 1) (22-816a)	Observation Rock (No 1) (22-816a)	150.771	-22.5201	2	0		306	306	1	312.555	4830.91
4500	22816	22-816b	102	22-816-102-108	22816102108	108	Observation Rock (No 2)	Rock	U/N Rock	22-163B	22816B	Observation Rock (No 2) (22-816b)	Observation Rock (No 2) (22-816b)	150.77	-22.5209	2	0		306	306	1	159.404	1876.85
4502	22817	22-817	100	22-817-100-108	22817100108	108	Creek Rock	Rock	Creek Rock	23-817S	22817	Creek Rock (22-817)	Creek Rock (22-817)	150.756	-22.5383	2	0		306	306	1	132.54	1152.76
4866	22149	22-149	100	22-149-100-102	22149100102	102	Quoin Island	Island	Quoin Island	22-149S	22149	Quoin Island (22-149)	Quoin Island (22-149)	150.798	-22.5638	2	0		306	306	1	1732.85	37598
4889	22149	22-149	100	22-149-100-104	22149100104	104	Quoin Reef	Reef	U/N Reef	22-149S	22149	Quoin Reef (22-149)	Quoin Reef (22-149)	150.798	-22.5638	2	0		306	306	1	3182.21	98497.6
4890	22150	22-150	100	22-150-100-108	22150100108	108	Double Rock	Rock	Double Rock	22-150S	22150	Double Rock (22-150)	Double Rock (22-150)	150.812	-22.6235	2	0		306	306	1	302.533	6510.53
4891	22151	22-151	100	22-151-100-108	22151100108	108	Single Rock	Rock	Single Rock	22-151S	22151	Single Rock (22-151)	Single Rock (22-151)	150.79	-22.629	2	0		306	306	1	372.323	6922.47
4892	22152	22-152	100	22-152-100-102	22152100102	102	Perforated (Peak) Island	Island	Perforated (Peak) Island	22-152S	22152	Perforated (Peak) Island (22-152)	Perforated (Peak) Island (22-152)	150.96	-22.6561	2	0		306	306	1	1895.11	45138.5
4893	22152	22-152	100	22-152-100-104	22152100104	104	Perforated (Peak) Reef	Reef	U/N Reef	22-152S	22152	Perforated (Peak) Reef (22-152)	Perforated (Peak) Reef (22-152)	150.96	-22.6562	2	0		306	306	1	3331.95	118471
4894	22153	22-153	100	22-153-100-102	22153100102	102	Flat Island	Island	Flat Island	22-153S	22153	Flat Island (22-153)	Flat Island (22-153)	150.994	-22.7308	2	0		306	306	1	2670.4	59556.3
4895	22153	22-153	100	22-153-100-104	22153100104	104	Flat Island Reef	Reef	U/N Reef	22-153S	22153	Flat Island Reef (22-153)	Flat Island Reef (22-153)	150.994	-22.7305	2	0		306	306	1	6844.08	232047
4896	22154	22-154	100	22-154-100-102	22154100102	102	Five Rocks	Island	Five Rocks	22-154S	22154	Five Rocks (22-154)	Five Rocks (22-154)	150.812	-22.7977	2	0		306	306	1	1055.32	40241.1
4897	22154	22-154	100	22-154-100-104	22154100104	104	Five Rocks Reef	Reef	U/N Reef	22-154S	22154	Five Rocks Reef (22-154)	Five Rocks Reef (22-154)	150.812	-22.7978	2	0		306	306	1	2254.47	49554.1
4898	22155	22-155	100	22-155-100-104	22155100104	104	U/N Reef	Reef	U/N Reef	22-155S	22155	U/N Reef (22-155)	U/N Reef (22-155)	150.792	-22.9337	2	0		306	306	1	2356.25	316832
4918	22156	22-156	100	22-156-100-104	22156100104	104	Karamea Bank	Reef	Karamea Bank	22-156S	22156	Karamea Bank (22-156)	Karamea Bank (22-156)	151.54	-22.6443	2	0		306	306	1	4357.23	1.42316e+06
4919	22157	22-157	100	22-157-100-104	22157100104	104	Barcoo Bank	Reef	U/N Reef	22-157S	22157	Barcoo Bank (22-157)	Barcoo Bank (22-157)	151.659	-22.8559	2	0		306	306	1	8175.36	2.61151e+06
4920	22158	22-158	100	22-158-100-104	22158100104	104	Moresby Bank	Reef	U/N Reef	22-158S	22158	Moresby Bank (22-158)	Moresby Bank (22-158)	151.771	-22.8469	2	0		306	306	1	4660.58	1.64019e+06
4921	22159	22-159	100	22-159-100-104	22159100104	104	Edgell Bank	Reef	U/N Reef	22-159S	22159	Edgell Bank (22-159)	Edgell Bank (22-159)	151.775	-22.8831	2	0		306	306	1	5256.99	2.10854e+06
4923	22161	22-161	100	22-161-100-104	22161100104	104	Archer Shoal	Reef	Archer Shoal	22-161S	22161	Archer Shoal (22-161)	Archer Shoal (22-161)	152.674	-22.6134	2	0		306	306	1	7787.97	4.22984e+06
4924	22162	22-162	100	22-162-100-108	22162100108	108	Black Rock	Rock	Black Rock	22-162S	22162	Black Rock (22-162)	Black Rock (22-162)	150.748	-22.5139	2	0		306	306	1	527.124	21940.9
4925	22163	22-163	100	22-163-100-104	22163100104	104	Round Island Reef	Reef	U/N Reef	22-163S	22163	Round Island Reef (22-163)	Round Island Reef (22-163)	150.771	-22.5181	2	0		306	306	1	2252.31	70606.1
4926	22163	22-163a	101	22-163-101-102	22163101102	102	Round Island	Island	Round Island	22-163A	22163A	Round Island (22-163a)	Round Island (22-163a)	150.771	-22.518	2	0		306	306	1	787.931	29447.3
4927	22164	22-164	100	22-164-100-108	22164100108	108	Bullock Rock	Rock	Bullock Rock	22-164S	22164	Bullock Rock (22-164)	Bullock Rock (22-164)	150.752	-22.5309	2	0		306	306	1	155.993	1673.34
4928	22165	22-165a	101	22-165-101-108	22165101108	108	Launch Rocks (North)	Rock	Launch Rocks	22-165A	22165A	Launch Rocks (North) (22-165a)	Launch Rocks (North) (22-165a)	150.782	-22.5267	2	0		306	306	1	264.669	3970.1
5582			0			0		Rock						0	0	0	649	rock	306	306	1	175.333	2222.28
5583			0			0		Rock						0	0	0	650	rock	306	306	1	217.448	3486.37
5584			0			0		Rock						0	0	0	651	rock	306	306	1	152.252	1162.95
5585			0			0		Rock						0	0	0	652	rock	306	306	1	108.891	855.925
5586			0			0		Rock						0	0	0	653	rock	306	306	1	393.726	9037.23

## Sheet: HoloFeatd6r26
FID_GBR_fe	SORT_GBR_I	LABEL_ID	SUB_NO	CODE	UNIQUE_ID	FEATURE_C	GBR_NAME	FEAT_NAME	QLD_NAME	X_LABEL	GBR_ID	LOC_NAME_S	LOC_NAME_L	X_COORD	Y_COORD	ACTION	ID	COMMENTS	FID_d6r26	Id_1	grid_code	Shape_Leng	Shape_Area
4452	23050	23-050	100	23-050-100-104	23050100104	104	Wilson Island Reef	Reef	U/N Reef	23-050S	23050	Wilson Island Reef (23-050)	Wilson Island Reef (23-050)	151.89	-23.2905	2	0		66	66	1	29127.2	4.86056e+07
4453	23051	23-051	100	23-051-100-102	23051100102	102	Wreck Island	Island	Wreck Island	23-051S	23051	Wreck Island (23-051)	Wreck Island (23-051)	151.958	-23.3333	2	0		66	66	1	2036.63	115140
4454	23051	23-051	100	23-051-100-104	23051100104	104	Wreck Island Reef	Reef	U/N Reef	23-051S	23051	Wreck Island Reef (23-051)	Wreck Island Reef (23-051)	151.965	-23.3304	2	0		66	66	1	19430.9	1.06794e+07
4456	23822	23-822	100	23-822-100-108	23822100108	108	Passage Rocks	Rock	Passage Rocks	23-822S	23822	Passage Rocks (23-822)	Passage Rocks (23-822)	150.929	-23.1689	2	0		66	66	1	649.925	28774.7
4619	23001	23-001	100	23-001-100-104	23001100104	104	Conical Rocks Reef	Reef	U/N Reef	23-001S	23001	Conical Rocks Reef (23-001)	Conical Rocks Reef (23-001)	150.877	-23.0362	2	0		66	66	1	4310.37	672863
4620	23001	23-001	100	23-001-100-106	23001100106	106	Conical Rocks	Rock	Conical Rocks	23-001S	23001	Conical Rocks (23-001)	Conical Rocks (23-001)	150.877	-23.0377	2	0		66	66	1	703.389	17514.5
4621	23002	23-002	100	23-002-100-104	23002100104	104	Corroboree (Te-ri-mul) Reef	Reef	Corroboree (Te-ri-mul) Reef	23-002S	23002	Corroboree (Te-ri-mul) Reef (23-002)	Corroboree (Te-ri-mul) Reef (23-002)	150.88	-23.047	2	0		66	66	1	8673.47	1.46795e+06
4622	23002	23-002a	101	23-002-101-102	23002101102	102	Corroboree (Te-ri-mul) Island	Island	Corroboree (Te-ri-mul) Island	23-002A	23002A	Corroboree (Te-ri-mul) Island (23-002a)	Corroboree (Te-ri-mul) Island (23-002a)	150.887	-23.0495	2	0		66	66	1	1445.3	77214.2
4623	23002	23-002b	102	23-002-102-102	23002102102	102	Pleasant (Conical) Island	Island	Pleasant (Conical) Island	23-002B	23002B	Pleasant (Conical) Island (23-002b)	Pleasant (Conical) Island (23-002b)	150.88	-23.0473	2	0		66	66	1	769.157	14762.5
4624	23003	23-003	100	23-003-100-106	23003100106	106	Outer (O-nun) Rocks	Rock	Outer (O-nun) Rocks	23-003S	23003	Outer (O-nun) Rocks (23-003)	Outer (O-nun) Rocks (23-003)	150.953	-23.0645	2	0		66	66	1	1081.43	37759.7
4651	23004	23-004a	101	23-004-101-104	23004101104	104	North Keppel (Ko-no-mie) Island Reef (No 1)	Reef	North Keppel (Ko-no-mie) Island Reef (No 1)	23-004A	23004A	North Keppel (Ko-no-mie) Island Rf (No 1) 23-004a	North Keppel (Ko-no-mie) Island Reef (No 1) (23-004a)	150.9	-23.0635	2	0		29	29	1	171.796	946.495
4651	23004	23-004a	101	23-004-101-104	23004101104	104	North Keppel (Ko-no-mie) Island Reef (No 1)	Reef	North Keppel (Ko-no-mie) Island Reef (No 1)	23-004A	23004A	North Keppel (Ko-no-mie) Island Rf (No 1) 23-004a	North Keppel (Ko-no-mie) Island Reef (No 1) (23-004a)	150.9	-23.0635	2	0		66	66	1	15869.6	2.48692e+06
4652	23004	23-004b	102	23-004-102-104	23004102104	104	North Keppel (Ko-no-mie) Island Reef (No 2)	Reef	North Keppel (Ko-no-mie) Island Reef (No 2)	23-004B	23004B	North Keppel (Ko-no-mie) Island Rf (No 2) 23-004b	North Keppel (Ko-no-mie) Island Reef (No 2) (23-004b)	150.893	-23.0824	2	0		66	66	1	7051.26	1.2496e+06
4653	23005	23-005	100	23-005-100-104	23005100104	104	Pumpkin Reef	Reef	U/N Reef	23-005S	23005	Pumpkin Reef (23-005)	Pumpkin Reef (23-005)	150.899	-23.0947	2	0		66	66	1	7019.24	755193
4654	23005	23-005a	101	23-005-101-102	23005101102	102	U/N Island	Island	U/N Island	23-005A	23005A	U/N Island (23-005a)	U/N Island (23-005a)	150.905	-23.0908	2	0		66	66	1	1556.53	47443.7
4655	23005	23-005b	102	23-005-102-102	23005102102	102	Pumpkin Island (No 2)	Island	Pumpkin Island	23-005B	23005B	Pumpkin Island (No 2) (23-005b)	Pumpkin Island (No 2) (23-005b)	150.901	-23.0924	2	0		66	66	1	988.404	21112.8
4656	23005	23-005c	103	23-005-103-102	23005103102	102	Pumpkin Island (No 3)	Island	Pumpkin Island	23-005C	23005C	Pumpkin Island (No 3) (23-005c)	Pumpkin Island (No 3) (23-005c)	150.901	-23.0949	2	0		66	66	1	403.284	5007.48
4657	23006	23-006	100	23-006-100-104	23006100104	104	Square Rocks Reef	Reef	U/N Reef	23-006S	23006	Square Rocks Reef (23-006)	Square Rocks Reef (23-006)	150.885	-23.0968	2	0		66	66	1	3313.88	409811
4658	23006	23-006a	101	23-006-101-106	23006101106	106	Square Rocks (North)	Rock	Square Rocks	23-006A	23006A	Square Rocks (North) (23-006a)	Square Rocks (North) (23-006a)	150.885	-23.0986	1	0		66	66	1	419.01	11356.5
4659	23006	23-006b	102	23-006-102-106	23006102106	106	Square Rocks (South)	Rock	Square Rocks	23-006B	23006B	Square Rocks (South) (23-006b)	Square Rocks (South) (23-006b)	150.886	-23.0999	1	0		66	66	1	424.166	11841.8
4660	23007	23-007	100	23-007-100-102	23007100102	102	Sloping Island	Island	Sloping Island	23-007S	23007	Sloping Island (23-007)	Sloping Island (23-007)	150.899	-23.0994	2	0		66	66	1	1210.72	18398.1
4661	23007	23-007	100	23-007-100-104	23007100104	104	Sloping Reef	Reef	U/N Reef	23-007S	23007	Sloping Reef (23-007)	Sloping Reef (23-007)	150.897	-23.0982	2	0		66	66	1	3414.4	276979
4690	23008	23-008	100	23-008-100-104	23008100104	104	Man And Wife (Ban-ka-boo-la-re) Rocks Reef	Reef	Man And Wife (Ban-ka-boo-la-re) Rocks Reef	23-008S	23008	Man and Wife (Ban-ka-boo-la-re) Rcks Rf 23-008	Man And Wife (Ban-ka-boo-la-re) Rocks Reef (23-008)	150.992	-23.1175	2	0		66	66	1	2433.2	81084
4691	23008	23-008a	101	23-008-101-108	23008101108	108	Man and Wife (Ban-ka-boo-la-re) Rocks (North)	Rock	Man and Wife Rocks	23-008A	23008A	Man and Wife (Ban-ka-boo-la-re) Rcks (Nth) 23-008a	Man and Wife (Ban-ka-boo-la-re) Rocks (North) (23-008a)	150.993	-23.1165	1	0		66	66	1	471.956	13105
4692	23008	23-008b	102	23-008-102-108	23008102108	108	Man and Wife (Ban-ka-boo-la-re) Rocks (South)	Rock	Man and Wife Rocks	23-008B	23008B	Man and Wife (Ban-ka-boo-la-re) Rcks (Sth) 23-008b	Man and Wife (Ban-ka-boo-la-re) Rocks (South) (23-008b)	150.992	-23.1182	1	0		66	66	1	632.394	15956.5
4693	23009	23-009	100	23-009-100-102	23009100102	102	Miall (Ma-ma-lon-bi) Island	Island	Miall (Ma-ma-lon-bi) Island	23-009S	23009	Miall (Ma-ma-lon-bi) Island (23-009)	Miall (Ma-ma-lon-bi) Island (23-009)	150.904	-23.1524	1	0		66	66	1	1790.3	64455.2
4694	23009	23-009	100	23-009-100-104	23009100104	104	Miall (Ma-ma-lon-bi) Reef	Reef	Miall (Ma-ma-lon-bi) Reef	23-009S	23009	Miall (Ma-ma-lon-bi) Reef (23-009)	Miall (Ma-ma-lon-bi) Reef (23-009)	150.905	-23.1496	2	0		66	66	1	6812.47	991921
4695	23010	23-010	100	23-010-100-102	23010100102	102	Middle (Ba-la-ba) Island	Island	Middle (Ba-la-ba) Island	23-010S	23010	Middle (Ba-la-ba) Island (23-010)	Middle (Ba-la-ba) Island (23-010)	150.919	-23.1663	1	0		66	66	1	3222.92	82929.6
4696	23010	23-010	100	23-010-100-104	23010100104	104	Middle (Ba-la-ba) Island Reef	Reef	Middle (Ba-la-ba) Island Reef	23-010S	23010	Middle (Ba-la-ba) Island Reef (23-010)	Middle (Ba-la-ba) Island Reef (23-010)	150.916	-23.1678	2	0		66	66	1	8871.9	1.03094e+06
4697	23011	23-011	100	23-011-100-104	23011100104	104	Bluff Rock Reef	Reef	U/N Reef	23-011S	23011	Bluff Rock Reef (23-011)	Bluff Rock Reef (23-011)	150.804	-23.1728	2	0		66	66	1	1684.57	57349.2
4698	23011	23-011	100	23-011-100-108	23011100108	108	Bluff Rock	Rock	Bluff Rock	23-011S	23011	Bluff Rock (23-011)	Bluff Rock (23-011)	150.804	-23.1728	2	0		66	66	1	815.64	30150.4
4699	23012	23-012a	101	23-012-101-104	23012101104	104	Great Keppel (Wop-pa) Island Reef (No 1)	Reef	Great Keppel (Wop-pa) Island Reef (No 1)	23-012A	23012A	Great Keppel (Wop-pa) Island Reef (No 1) (23-012a)	Great Keppel (Wop-pa) Island Reef (No 1) (23-012a)	150.958	-23.1575	2	0		66	66	1	5509.93	931341
4700	23012	23-012a	101	23-012-101-108	23012101108	108	Bald Rock	Rock	Bald Rock	23-012A	23012A	Bald Rock (23-012a)	Bald Rock (23-012a)	150.993	-23.1702	2	0		66	66	1	558.314	17629.7
4714	23012	23-012b	102	23-012-102-104	23012102104	104	Great Keppel (Wop-pa) Island Reef (No 2)	Reef	Great Keppel (Wop-pa) Island Reef (No 2)	23-012B	23012B	Great Keppel (Wop-pa) Island Reef (No 2) (23-012b)	Great Keppel (Wop-pa) Island Reef (No 2) (23-012b)	150.976	-23.1511	1	0		66	66	1	5529.3	797568
4715	23012	23-012c	103	23-012-103-104	23012103104	104	Great Keppel (Wop-pa) Island Reef (No 3)	Reef	Great Keppel (Wop-pa) Island Reef (No 3)	23-012C	23012C	Great Keppel (Wop-pa) Island Reef (No 3) (23-012c)	Great Keppel (Wop-pa) Island Reef (No 3) (23-012c)	150.986	-23.1725	2	0		66	66	1	5948.1	1.32097e+06
4716	23012	23-012d	104	23-012-104-104	23012104104	104	Great Keppel (Wop-pa) Island Reef (No 4)	Reef	Great Keppel (Wop-pa) Island Reef (No 4)	23-012D	23012D	Great Keppel (Wop-pa) Island Reef (No 4) (23-012d)	Great Keppel (Wop-pa) Island Reef (No 4) (23-012d)	150.966	-23.1892	2	0		66	66	1	7424.64	589932
4717	23012	23-012e	105	23-012-105-104	23012105104	104	Great Keppel (Wop-pa) Island Reef (No 5)	Reef	Great Keppel (Wop-pa) Island Reef (No 5)	23-012E	23012E	Great Keppel (Wop-pa) Island Reef (No 5) (23-012e)	Great Keppel (Wop-pa) Island Reef (No 5) (23-012e)	150.935	-23.1886	2	0		66	66	1	4668.09	661229
4718	23013	23-013	100	23-013-100-108	23013100108	108	Creek Rock	Rock	Creek Rock	23-013S	23013	Creek Rock (23-013)	Creek Rock (23-013)	150.803	-23.2014	1	0		66	66	1	565.041	16441.6
4737	23014	23-014	100	23-014-100-102	23014100102	102	Halfway Island	Island	Halfway Island	23-014S	23014	Halfway Island (23-014)	Halfway Island (23-014)	150.972	-23.1991	2	0		66	66	1	1704.85	34755
4738	23014	23-014	100	23-014-100-104	23014100104	104	Halfway Island Reef	Reef	U/N Reef	23-014S	23014	Halfway Island Reef (23-014)	Halfway Island Reef (23-014)	150.97	-23.2001	2	0		66	66	1	4601.46	410684
4739	23015	23-015	100	23-015-100-106	23015100106	106	Hannah Rock	Rock	Hannah Rock	23-015S	23015	Hannah Rock (23-015)	Hannah Rock (23-015)	151.004	-23.2015	1	0		66	66	1	824.287	51416.5
4740	23016	23-016	100	23-016-100-102	23016100102	102	Humpy (Bur-ye-Bur-ye) Island	Island	Humpy (Bur-ye-Bur-ye) Island	23-016S	23016	Humpy (Bur-ye-Bur-ye) Island (23-016)	Humpy (Bur-ye-Bur-ye) Island (23-016)	150.971	-23.2142	2	0		66	66	1	5571.57	218147
4741	23016	23-016	100	23-016-100-104	23016100104	104	Humpy (Bur-ye-Bur-ye) Reef	Reef	Humpy (Bur-ye-Bur-ye) Reef	23-016S	23016	Humpy (Bur-ye-Bur-ye) Reef (23-016)	Humpy (Bur-ye-Bur-ye) Reef (23-016)	150.968	-23.2112	2	0		66	66	1	3565.08	432057
4742	23017	23-017	100	23-017-100-104	23017100104	104	Pelican Island Reef	Reef	U/N Reef	23-017S	23017	Pelican Island Reef (23-017)	Pelican Island Reef (23-017)	150.873	-23.2431	2	0		66	66	1	8441.37	747645
4743	23017	23-017a	101	23-017-101-102	23017101102	102	Pelican Island	Island	Pelican Island	23-017A	23017A	Pelican Island (23-017a)	Pelican Island (23-017a)	150.874	-23.2414	2	0		66	66	1	2227.87	52863.1
4744	23017	23-017b	102	23-017-102-108	23017102108	108	Pelican Rock	Rock	Pelican Rock	23-017B	23017B	Pelican Rock (23-017b)	Pelican Rock (23-017b)	150.869	-23.2444	2	0		66	66	1	396.251	10618.3
4745	23018	23-018	100	23-018-100-104	23018100104	104	U/N Reef	Reef	U/N Reef	23-018S	23018	U/N Reef (23-018)	U/N Reef (23-018)	150.798	-23.178	1	0		66	66	1	4422.45	574293
4746	23019	23-019	100	23-019-100-102	23019100102	102	Wedge Island	Island	Wedge Island	23-019S	23019	Wedge Island (23-019)	Wedge Island (23-019)	150.887	-23.2782	2	0		66	66	1	3361.6	83434.6
4772	23019	23-019	100	23-019-100-104	23019100104	104	Wedge Island Reef	Reef	U/N Reef	23-019S	23019	Wedge Island Reef (23-019)	Wedge Island Reef (23-019)	150.886	-23.2775	2	0		66	66	1	8885.13	1.07695e+06
4773	23020	23-020	100	23-020-100-102	23020100102	102	Mother Macgregor Island	Island	Mother Macgregor Is	23-020S	23020	Mother Macgregor Island (23-020)	Mother Macgregor Island (23-020)	150.834	-23.2861	2	0		66	66	1	831.225	19987.4
4774	23020	23-020	100	23-020-100-104	23020100104	104	Mother Macgregor Reef	Reef	U/N Reef	23-020S	23020	Mother Macgregor Reef (23-020)	Mother Macgregor Reef (23-020)	150.826	-23.2847	1	0		66	66	1	3943.21	702755
4775	23021	23-021	100	23-021-100-108	23021100108	108	Entrance Rocks	Rock	Entrance Rocks	23-021S	23021	Entrance Rocks (23-021)	Entrance Rocks (23-021)	150.832	-23.2937	2	0		66	66	1	391.429	11967
4776	23022	23-022	100	23-022-100-104	23022100104	104	Round Rock Reef	Reef	U/N Reef	23-022S	23022	Round Rock Reef (23-022)	Round Rock Reef (23-022)	150.83	-23.3009	2	0		66	66	1	3620.26	437793
4777	23022	23-022	100	23-022-100-108	23022100108	108	Round Rock	Rock	Round Rock	23-022S	23022	Round Rock (23-022)	Round Rock (23-022)	150.832	-23.299	2	0		66	66	1	436.384	10990.1
4778	23023	23-023	100	23-023-100-104	23023100104	104	Divided Reef	Reef	U/N Reef	23-023S	23023	Divided Reef (23-023)	Divided Reef (23-023)	150.922	-23.303	2	0		66	66	1	6590.52	958417
4780	23023	23-023b	102	23-023-102-102	23023102102	102	Divided Island (No 2)	Island	Divided Island	23-023B	23023B	Divided Island (No 2) (23-023b)	Divided Island (No 2) (23-023b)	150.922	-23.3007	2	0		66	66	1	594.165	9385.21
4781	23024	23-024	100	23-024-100-104	23024100104	104	Flat Rock Reef	Reef	U/N Reef	23-024S	23024	Flat Rock Reef (23-024)	Flat Rock Reef (23-024)	150.849	-23.314	2	0		66	66	1	3197.38	171302
4782	23024	23-024	100	23-024-100-108	23024100108	108	Flat Rock	Rock	Flat Rock	23-024S	23024	Flat Rock (23-024)	Flat Rock (23-024)	150.849	-23.314	2	0		66	66	1	1133.32	23762.2
4783	23025	23-025	100	23-025-100-104	23025100104	104	Split Rock Reef	Reef	U/N Reef	23-025S	23025	Split Rock Reef (23-025)	Split Rock Reef (23-025)	150.93	-23.3321	2	0		66	66	1	1186.96	29899.9
4784	23025	23-025	100	23-025-100-106	23025100106	106	Split Rock	Rock	Split Rock	23-025S	23025	Split Rock (23-025)	Split Rock (23-025)	150.93	-23.3322	2	0		66	66	1	429.05	13153.2
4787	23083	23-083a	101	23-083-101-104	23083101104	104	U/N Reef	Reef	U/N Reef	23-083A	23083A	U/N Reef (23-083a)	U/N Reef (23-083a)	150.816	-23.2234	2	0		66	66	1	6980.3	1.25919e+06
4788	23083	23-083b	102	23-083-102-104	23083102104	104	U/N Reef	Reef	U/N Reef	23-083B	23083B	U/N Reef (23-083b)	U/N Reef (23-083b)	150.825	-23.2347	2	0		66	66	1	3140.01	396982
4803	23026	23-026	100	23-026-100-104	23026100104	104	Peak Reef	Reef	U/N Reef	23-026S	23026	Peak Reef (23-026)	Peak Reef (23-026)	150.938	-23.349	2	0		66	66	1	10183	1.4684e+06
4804	23026	23-026a	101	23-026-101-102	23026101102	102	Peak Island	Island	Peak Island	23-026A	23026A	Peak Island (23-026a)	Peak Island (23-026a)	150.936	-23.3425	2	0		66	66	1	391.251	2846.88
4805	23026	23-026b	102	23-026-102-102	23026102102	102	U/N Island	Island	U/N Island	23-026B	23026B	U/N Island (23-026b)	U/N Island (23-026b)	150.94	-23.3521	2	0		66	66	1	593.817	22702.2
4806	23026	23-026c	103	23-026-103-102	23026103102	102	U/N Island	Island	U/N Island	23-026C	23026C	U/N Island (23-026c)	U/N Island (23-026c)	150.933	-23.3384	2	0		66	66	1	410.516	11552.4
4807	23027	23-027	100	23-027-100-104	23027100104	104	Arch Reef	Reef	U/N Reef	23-027S	23027	Arch Reef (23-027)	Arch Reef (23-027)	150.943	-23.3607	2	0		66	66	1	2042.13	104341
4808	23027	23-027	100	23-027-100-106	23027100106	106	Arch Rock	Rock	Arch Rock	23-027S	23027	Arch Rock (23-027)	Arch Rock (23-027)	150.943	-23.3606	2	0		66	66	1	698.303	31977.3
4809	23028	23-028	100	23-028-100-102	23028100102	102	Girt Island	Island	Girt Island	23-028S	23028	Girt Island (23-028)	Girt Island (23-028)	150.814	-23.3562	2	0		59	59	1	423.643	8632.33
4809	23028	23-028	100	23-028-100-102	23028100102	102	Girt Island	Island	Girt Island	23-028S	23028	Girt Island (23-028)	Girt Island (23-028)	150.814	-23.3562	2	0		66	66	1	883.342	14478.1
4810	23028	23-028	100	23-028-100-104	23028100104	104	Girt Reef	Reef	U/N Reef	23-028S	23028	Girt Reef (23-028)	Girt Reef (23-028)	150.814	-23.3575	2	0		66	66	1	5759.31	593804
4813	23030	23-030	100	23-030-100-102	23030100102	102	The Child	Island	The Child	23-030S	23030	The Child (23-030)	The Child (23-030)	151.085	-23.1547	2	0		66	66	1	624.392	7578.46
4814	23030	23-030	100	23-030-100-104	23030100104	104	The Child Reef	Reef	U/N Reef	23-030S	23030	The Child Reef (23-030)	The Child Reef (23-030)	151.085	-23.1546	2	0		66	66	1	2391.58	77553.5
4815	23031	23-031	100	23-031-100-102	23031100102	102	Barren (A-rum-mi) (First Lump) Island	Island	Barren (A-rum-mi) (First Lump) Island	23-031S	23031	Barren (A-rum-mi) (First Lump) Island (23-031)	Barren (A-rum-mi) (First Lump) Island (23-031)	151.076	-23.1594	2	0		66	66	1	2123.63	56347.8
4836	23031	23-031a	101	23-031-101-104	23031101104	104	Barren (A-rum-mi) (First Lump) Reef (No 1)	Reef	Barren (A-rum-mi) (First Lump) Reef (No 1)	23-031A	23031A	Barren (A-rum-mi) (First Lump) Rf (No 1) 23-031a	Barren (A-rum-mi) (First Lump) Reef (No 1) (23-031a)	151.071	-23.1627	2	0		66	66	1	852.013	22072.2
4837	23031	23-031b	102	23-031-102-104	23031102104	104	Barren (A-rum-mi) (First Lump) Reef (No 2)	Reef	Barren (A-rum-mi) (First Lump) Reef (No 2)	23-031B	23031B	Barren (A-rum-mi) (First Lump) Rf (No 2) 23-031b	Barren (A-rum-mi) (First Lump) Reef (No 2) (23-031b)	151.079	-23.1633	2	0		66	66	1	2384.85	90948.2
4838	23032	23-032	100	23-032-100-106	23032100106	106	Sykes Rock	Rock	Sykes Rock	23-032S	23032	Sykes Rock (23-032)	Sykes Rock (23-032)	151.002	-23.1766	1	0		66	66	1	297.611	4806.08
4839	23033	23-033	100	23-033-100-104	23033100104	104	Egg Reef	Reef	U/N Reef	23-033A	23033	Egg Reef (23-033)	Egg Reef (23-033)	151.1	-23.1978	2	0		66	66	1	3029.41	184600
4840	23033	23-033a	101	23-033-101-108	23033101108	108	Egg Rock (No 1)	Rock	Egg Rock	23-033C	23033A	Egg Rock (No 1) (23-033a)	Egg Rock (No 1) (23-033a)	151.099	-23.199	2	0		66	66	1	406.245	10253.2
4841	23033	23-033b	102	23-033-102-108	23033102108	108	Egg Rock (No 2)	Rock	Egg Rock	23-033C	23033B	Egg Rock (No 2) (23-033b)	Egg Rock (No 2) (23-033b)	151.101	-23.1992	2	0		66	66	1	279.555	5655.15
4842	23033	23-033c	103	23-033-103-108	23033103108	108	Egg Rock (No 3)	Rock	Egg Rock	23-033B	23033C	Egg Rock (No 3) (23-033c)	Egg Rock (No 3) (23-033c)	151.102	-23.198	2	0		66	66	1	282.677	5670.64
4843	23034	23-034	100	23-034-100-104	23034100104	104	Lisa Jane Shoals	Reef	Lisa Jane Shoals	23-034S	23034	Lisa Jane Shoals (23-034)	Lisa Jane Shoals (23-034)	151.086	-23.2911	2	0		66	66	1	2826.69	596612
4844	23035	23-035	100	23-035-100-104	23035100104	104	Jabiru Shoals	Reef	Jabiru Shoals	23-035S	23035	Jabiru Shoals (23-035)	Jabiru Shoals (23-035)	151.069	-23.3467	2	0		66	66	1	11546.8	6.63386e+06
4873	23041	23-041	100	23-041-100-104	23041100104	104	Innamincka Shoal	Reef	Innamincka Shoal	23-041S	23041	Innamincka Shoal (23-041)	Innamincka Shoal (23-041)	151.833	-23.0055	2	0		66	66	1	7717.37	3.12673e+06
4874	23042	23-042a	101	23-042-101-104	23042101104	104	Haberfield Shoal	Reef	U/N Reef	23-042A	23042A	Haberfield Shoal (23-042a)	Haberfield Shoal (23-042a)	151.778	-23.0322	1	0		66	66	1	21346.6	1.46797e+07
4875	23801	23-801	100	23-801-100-108	23801100108	108	U/N Rock	Rock	U/N Rock	23-801S	23801	U/N Rock (23-801)	U/N Rock (23-801)	150.889	-23.054	2	0		66	66	1	100.391	714.706
4876	23802	23-802a	101	23-802-101-106	23802101106	106	Half Tide Rocks (West)	Rock	Half Tide Rocks	23-802A	23802A	Half Tide Rocks (West) (23-802a)	Half Tide Rocks (West) (23-802a)	150.938	-23.1526	1	0		66	66	1	243.565	2796.54
4877	23802	23-802b	102	23-802-102-106	23802102106	106	Half Tide Rocks (East)	Rock	Half Tide Rocks	23-802B	23802B	Half Tide Rocks (East) (23-802b)	Half Tide Rocks (East) (23-802b)	150.938	-23.1535	1	0		66	66	1	288.735	3703.01
4898	22155	22-155	100	22-155-100-104	22155100104	104	U/N Reef	Reef	U/N Reef	22-155S	22155	U/N Reef (22-155)	U/N Reef (22-155)	150.792	-22.9337	2	0		1	1	1	264.119	1698.86
4898	22155	22-155	100	22-155-100-104	22155100104	104	U/N Reef	Reef	U/N Reef	22-155S	22155	U/N Reef (22-155)	U/N Reef (22-155)	150.792	-22.9337	2	0		66	66	1	12916.1	1.19283e+06
4899	23042	23-042b	102	23-042-102-104	23042102104	104	Guthrie Shoal	Reef	Guthrie Shoal	23-042B	23042B	Guthrie Shoal (23-042b)	Guthrie Shoal (23-042b)	151.843	-23.0494	2	0		66	66	1	9941.82	3.87493e+06
4900	23043	23-043	100	23-043-100-104	23043100104	104	Johnson Patch	Reef	Johnson Patch	23-043S	23043	Johnson Patch (23-043)	Johnson Patch (23-043)	151.597	-23.0777	2	0		66	66	1	2603.71	475535
4901	23044	23-044	100	23-044-100-104	23044100104	104	Douglas Shoal	Reef	Douglas Shoal	23-044S	23044	Douglas Shoal (23-044)	Douglas Shoal (23-044)	151.667	-23.0914	2	0		66	66	1	28969	2.92384e+07
4902	23045	23-045	100	23-045-100-102	23045100102	102	North Reef Island	Island	North Reef Island	23-045S	23045	North Reef Island (23-045)	North Reef Island (23-045)	151.904	-23.1856	2	0		66	66	1	802.583	31604.8
4903	23045	23-045a	101	23-045-101-104	23045101104	104	North Reef (North)	Reef	North Reef	23-045A	23045A	North Reef (North) (23-045a)	North Reef (North) (23-045a)	151.904	-23.1851	2	0		66	66	1	14049	5.88813e+06
4922	22160	22-160	100	22-160-100-104	22160100104	104	Goodwin Shoal	Reef	Goodwin Shoal	22-160S	22160	Goodwin Shoal (22-160)	Goodwin Shoal (22-160)	151.724	-22.9107	2	0		66	66	1	5935.41	1.4823e+06
4929	23045	23-045b	102	23-045-102-104	23045102104	104	North Reef (South)	Reef	North Reef	23-045B	23045B	North Reef (South) (23-045b)	North Reef (South) (23-045b)	151.888	-23.2053	1	0		66	66	1	2011.52	310401
4930	23046	23-046	100	23-046-100-102	23046100102	102	Tryon Island	Island	Tryon Island	23-046S	23046	Tryon Island (23-046)	Tryon Island (23-046)	151.778	-23.2475	2	0		66	66	1	1662.31	69398.9
4931	23046	23-046	100	23-046-100-104	23046100104	104	Tryon Reef	Reef	U/N Reef	23-046S	23046	Tryon Reef (23-046)	Tryon Reef (23-046)	151.783	-23.2459	2	0		66	66	1	10707.5	4.66485e+06
4932	23047	23-047	100	23-047-100-104	23047100104	104	Brew Shoal	Reef	Brew Shoal	23-047S	23047	Brew Shoal (23-047)	Brew Shoal (23-047)	151.762	-23.2572	1	0		66	66	1	9601.33	4.29209e+06
4933	23048	23-048	100	23-048-100-103	23048100103	103	U/N Cay	Cay	U/N Cay	23-048S	23048	U/N Cay (23-048)	U/N Cay (23-048)	151.934	-23.2628	2	0		66	66	1	2848.09	236923
4934	23048	23-048	100	23-048-100-104	23048100104	104	Broomfield Reef	Reef	Broomfield Reef	23-048S	23048	Broomfield Reef (23-048)	Broomfield Reef (23-048)	151.94	-23.2695	2	0		66	66	1	17941.2	1.47267e+07
4935	23049	23-049	100	23-049-100-102	23049100102	102	North West Island	Island	North West Island	23-049S	23049	North West Island (23-049)	North West Island (23-049)	151.708	-23.2968	2	0		66	66	1	4262.51	183004
4936	23049	23-049	100	23-049-100-104	23049100104	104	North West Island Reef	Reef	U/N Reef	23-049S	23049	North West Island Reef (23-049)	North West Island Reef (23-049)	151.771	-23.2951	2	0		66	66	1	56496.8	8.89303e+07
4937	23050	23-050	100	23-050-100-102	23050100102	102	Wilson Island	Island	Wilson Island	23-050S	23050	Wilson Island (23-050)	Wilson Island (23-050)	151.916	-23.3054	2	0		66	66	1	1305.25	50514.5
5760			0			0		Reef						0	0	0	828	16.4m reef	66	66	1	2913.46	664528
5761			0			0		Reef						0	0	0	829	16.7m reef	66	66	1	2833.31	526634
5762			0			0		Cay						0	0	0	830	cay	66	66	1	950.377	10253.5
5763			0			0		Rock						0	0	0	831	rock	66	66	1	354.041	8166.46
5764			0			0		Rock						0	0	0	832	rock	66	66	1	325.087	7251.26
5766			0			0		Reef						0	0	0	834	reef	66	66	1	598.067	3753.09
5791			0			0		Reef						0	0	0	869	21.9m reef	66	66	1	7044.47	2.00475e+06
5792			0			0		Reef						0	0	0	870	reef	66	66	1	5393.89	902993

## Sheet: HoloFeatd5r26
FID_GBR_fe	SORT_GBR_I	LABEL_ID	SUB_NO	CODE	UNIQUE_ID	FEATURE_C	GBR_NAME	FEAT_NAME	QLD_NAME	X_LABEL	GBR_ID	LOC_NAME_S	LOC_NAME_L	X_COORD	Y_COORD	ACTION	ID	COMMENTS	FID_d5r26	Id_1	grid_code	Shape_Leng	Shape_Area
4454	23051	23-051	100	23-051-100-104	23051100104	104	Wreck Island Reef	Reef	U/N Reef	23-051S	23051	Wreck Island Reef (23-051)	Wreck Island Reef (23-051)	151.965	-23.3304	2	0		1576	1576	1	7495.74	500327
4455	23052	23-052	100	23-052-100-102	23052100102	102	Heron Island	Island	Heron Island	23-052S	23052	Heron Island (23-052)	Heron Island (23-052)	151.915	-23.4429	2	0		1576	1576	1	2372.51	119707
4477	23052	23-052a	101	23-052-101-104	23052101104	104	Heron Reef	Reef	U/N Reef	23-052S	23052A	Heron Reef (23-052a)	Heron Reef (23-052a)	151.971	-23.4462	2	0		1576	1576	1	42394	6.75341e+07
4478	23052	23-052b	102	23-052-102-104	23052102104	104	U/N Reef	Reef	U/N Reef	23-1002S	23052B	U/N Reef (23-052b)	U/N Reef (23-052b)	151.994	-23.4762	2	0		1576	1576	1	2333.45	315720
4479	23053	23-053	100	23-053-100-104	23053100104	104	Wistari Reef	Reef	Wistari Reef	23-053S	23053	Wistari Reef (23-053)	Wistari Reef (23-053)	151.877	-23.4699	2	0		1576	1576	1	33529.1	3.95218e+07
4503	23054	23-054	100	23-054-100-104	23054100104	104	Sykes Reef	Reef	Sykes Reef	23-054S	23054	Sykes Reef (23-054)	Sykes Reef (23-054)	152.034	-23.4332	2	0		1576	1576	1	22156.1	2.10773e+07
4504	23055	23-055	100	23-055-100-102	23055100102	102	One Tree Island	Island	One Tree Island	23-055S	23055	One Tree Island (23-055)	One Tree Island (23-055)	152.091	-23.5081	2	0		1576	1576	1	1778.12	63910.7
4505	23055	23-055a	101	23-055-101-104	23055101104	104	One Tree Island Reef	Reef	U/N Reef	23-055S	23055A	One Tree Island Reef (23-055a)	One Tree Island Reef (23-055a)	152.061	-23.4957	2	0		1576	1576	1	37154	3.20637e+07
4506	23055	23-055b	102	23-055-102-104	23055102104	104	U/N Reef	Reef	U/N Reef	23-1001S	23055B	U/N Reef (23-055b)	U/N Reef (23-055b)	152.047	-23.4759	2	0		1576	1576	1	1435.94	108815
4507	23055	23-055c	103	23-055-103-104	23055103104	104	U/N Reef	Reef	U/N Reef	23-1000S	23055C	U/N Reef (23-055c)	U/N Reef (23-055c)	152.079	-23.4732	2	0		1576	1576	1	1535.26	177362
4508	23056	23-056	100	23-056-100-104	23056100104	104	Rundle Reef	Reef	U/N Reef	23-056S	23056	Rundle Reef (23-056)	Rundle Reef (23-056)	151.276	-23.534	2	0		1576	1576	1	11366.9	3.28969e+06
4532	23056	23-056a	101	23-056-101-102	23056101102	102	Rundle Island (East)	Island	Rundle Island	23-056A	23056A	Rundle Island (East) (23-056a)	Rundle Island (East) (23-056a)	151.277	-23.5332	2	0		1576	1576	1	808.809	23216.6
4533	23056	23-056b	102	23-056-102-102	23056102102	102	Rundle Island (West)	Island	Rundle Island	23-056B	23056B	Rundle Island (West) (23-056b)	Rundle Island (West) (23-056b)	151.271	-23.5361	2	0		1576	1576	1	632.744	6701.81
4534	23057	23-057	100	23-057-100-104	23057100104	104	Bass Shoals	Reef	Bass Shoals	23-057S	23057	Bass Shoals (23-057)	Bass Shoals (23-057)	151.271	-23.5573	2	0		1576	1576	1	4836.17	1.78252e+06
4535	23058	23-058	100	23-058-100-104	23058100104	104	Keppel Rocks Reef	Reef	U/N Reef	23-058A	23058	Keppel Rocks Reef (23-058)	Keppel Rocks Reef (23-058)	151.05	-23.43	2	0		1576	1576	1	4917.02	193064
4536	23058	23-058a	101	23-058-101-108	23058101108	108	Keppel Rocks (No 1)	Rock	Keppel Rocks	23-058A	23058A	Keppel Rocks (No 1) (23-058a)	Keppel Rocks (No 1) (23-058a)	151.049	-23.4289	2	0		1576	1576	1	778.032	19353.9
4537	23058	23-058b	102	23-058-102-108	23058102108	108	Keppel Rocks (No 2)	Rock	Keppel Rocks	23-058B	23058B	Keppel Rocks (No 2) (23-058b)	Keppel Rocks (No 2) (23-058b)	151.055	-23.4351	2	0		1576	1576	1	525.108	19705
4538	23058	23-058c	103	23-058-103-106	23058103106	106	Keppel Rocks (No 3)	Rock	Keppel Rocks	23-058C	23058C	Keppel Rocks (No 3) (23-058c)	Keppel Rocks (No 3) (23-058c)	151.06	-23.4427	1	0		1576	1576	1	390.038	11941.4
4539	23059	23-059a	101	23-059-101-104	23059101104	104	Curtis Island Reef (No 1)	Reef	U/N Reef	23-059A	23059A	Curtis Island Reef (No 1) (23-059a)	Curtis Island Reef (No 1) (23-059a)	151.02	-23.4504	2	0		1576	1576	1	3587.64	378867
4540	23059	23-059b	102	23-059-102-104	23059102104	104	Curtis Island Reef (No 2)	Reef	U/N Reef	23-059B	23059B	Curtis Island Reef (No 2) (23-059b)	Curtis Island Reef (No 2) (23-059b)	151.062	-23.4491	1	0		1576	1576	1	3581.17	348724
4541	23059	23-059c	103	23-059-103-104	23059103104	104	Curtis Island Reef (No 3)	Reef	U/N Reef	23-059C	23059C	Curtis Island Reef (No 3) (23-059c)	Curtis Island Reef (No 3) (23-059c)	151.281	-23.6757	1	0		1576	1576	1	10296.9	1.45681e+06
4558	23059	23-059d	104	23-059-104-104	23059104104	104	Curtis Island Reef (No 4)	Reef	U/N Reef	23-059D	23059D	Curtis Island Reef (No 4) (23-059d)	Curtis Island Reef (No 4) (23-059d)	151.308	-23.7481	2	0		1576	1576	1	7950.16	2.01052e+06
4559	23060	23-060	100	23-060-100-104	23060100104	104	Rat Reef	Reef	U/N Reef	23-060S	23060	Rat Reef (23-060)	Rat Reef (23-060)	151.318	-23.7648	2	0		1576	1576	1	3031.96	125345
4560	23060	23-060a	101	23-060-101-102	23060101102	102	Rat Island (No 1)	Island	Rat Island	23-060A	23060A	Rat Island (No 1) (23-060a)	Rat Island (No 1) (23-060a)	151.318	-23.7645	2	0		1576	1576	1	260.789	4275.43
4561	23060	23-060b	102	23-060-102-102	23060102102	102	Rat Island (No 2)	Island	Rat Island	23-060B	23060B	Rat Island (No 2) (23-060b)	Rat Island (No 2) (23-060b)	151.317	-23.7644	2	0		1576	1576	1	242.38	3411.8
4562	23061	23-061a	101	23-061-101-104	23061101104	104	North Point Reef (Facing Island Reef)	Reef	U/N Reef	23-061A	23061A	North Point Reef (Facing Island Reef) (23-061a)	North Point Reef (Facing Island Reef) (23-061a)	151.334	-23.7542	2	0		1576	1576	1	4381.17	588422
4563	23061	23-061b	102	23-061-102-104	23061102104	104	Facing Island Reef (No 2)	Reef	U/N Reef	23-061B	23061B	Facing Island Reef (No 2) (23-061b)	Facing Island Reef (No 2) (23-061b)	151.327	-23.7652	2	0		1576	1576	1	1745.52	213924
4564	23061	23-061c	103	23-061-103-104	23061103104	104	Pearl Ledge (Facing Island Reef No 3)	Reef	Pearl Ledge	23-061C	23061C	Pearl Ledge (Facing Island Reef No 3) (23-061c)	Pearl Ledge (Facing Island Reef No 3) (23-061c)	151.364	-23.8014	2	0		1576	1576	1	6459.52	1.23879e+06
4625	23068	23-068	100	23-068-100-102	23068100102	102	Erskine Island	Island	Erskine Island	23-068S	23068	Erskine Island (23-068)	Erskine Island (23-068)	151.772	-23.5029	2	0		1576	1576	1	1118.38	30527.2
4626	23068	23-068	100	23-068-100-104	23068100104	104	Erskine Reef	Reef	U/N Reef	23-068S	23068	Erskine Reef (23-068)	Erskine Reef (23-068)	151.774	-23.5019	2	0		1576	1576	1	14697.3	7.26446e+06
4627	23069	23-069	100	23-069-100-102	23069100102	102	Mast Head Island	Island	Mast Head Island	23-069S	23069	Mast Head Island (23-069)	Mast Head Island (23-069)	151.726	-23.5391	2	0		1576	1576	1	3187.25	175421
4628	23069	23-069	100	23-069-100-104	23069100104	104	Mast Head Reef	Reef	U/N Reef	23-069S	23069	Mast Head Reef (23-069)	Mast Head Reef (23-069)	151.727	-23.5269	2	0		1576	1576	1	38058	4.05373e+07
4629	23070	23-070	100	23-070-100-104	23070100104	104	Irving Reef	Reef	Irving Reef	23-070S	23070	Irving Reef (23-070)	Irving Reef (23-070)	151.627	-23.5388	2	0		1576	1576	1	20094.1	2.25549e+07
4662	23071	23-071	100	23-071-100-104	23071100104	104	Polmaise Reef	Reef	Polmaise Reef	23-071S	23071	Polmaise Reef (23-071)	Polmaise Reef (23-071)	151.678	-23.5559	2	0		1576	1576	1	22093.3	2.86322e+07
4663	23072	23-072	100	23-072-100-104	23072100104	104	Rock Cod Shoal	Reef	Rock Cod Shoal	23-072S	23072	Rock Cod Shoal (23-072)	Rock Cod Shoal (23-072)	151.618	-23.6743	2	0		1576	1576	1	39987.9	6.35671e+07
4701	23076	23-076	100	23-076-100-104	23076100104	104	Lamont Reef	Reef	Lamont Reef	23-076S	23076	Lamont Reef (23-076)	Lamont Reef (23-076)	152.027	-23.5987	2	0		1576	1576	1	23379.7	1.76799e+07
4702	23077	23-077	100	23-077-100-104	23077100104	104	Fitzroy Reef	Reef	Fitzroy Reef	23-077S	23077	Fitzroy Reef (23-077)	Fitzroy Reef (23-077)	152.147	-23.6331	2	0		1576	1576	1	33692.4	3.9686e+07
4719	23078	23-078	100	23-078-100-104	23078100104	104	Llewellyn Reef	Reef	Llewellyn Reef	23-078S	23078	Llewellyn Reef (23-078)	Llewellyn Reef (23-078)	152.181	-23.6946	2	0		1576	1576	1	23883.9	2.38039e+07
4720	23079	23-079	100	23-079-100-104	23079100104	104	Boult Reef	Reef	Boult Reef	23-079S	23079	Boult Reef (23-079)	Boult Reef (23-079)	152.272	-23.7575	2	0		1576	1576	1	20890.5	1.06233e+07
4789	23084	23-084	100	23-084-100-104	23084100104	104	Farmers Reef	Reef	Farmers Reef	23-084S	23084	Farmers Reef (23-084)	Farmers Reef (23-084)	151.318	-23.7718	2	0		1576	1576	1	1083.54	85097.8
4790	23085	23-085	100	23-085-100-104	23085100104	104	Turtle Island Reef	Reef	U/N Reef	23-085S	23085	Turtle Island Reef (23-085)	Turtle Island Reef (23-085)	151.265	-23.7985	2	0		1576	1576	1	4116.56	221803
4811	23029	23-029	100	23-029-100-104	23029100104	104	Quartz Reef	Reef	U/N Reef	23-029S	23029	Quartz Reef (23-029)	Quartz Reef (23-029)	150.858	-23.422	2	0		1576	1576	1	763.879	28270.5
4812	23029	23-029	100	23-029-100-108	23029100108	108	Quartz Rock	Rock	Quartz Rock	23-029S	23029	Quartz Rock (23-029)	Quartz Rock (23-029)	150.858	-23.422	2	0		1576	1576	1	137.506	1335.26
4817	23087	23-087	100	23-087-100-104	23087100104	104	U/N Reef	Reef		23-1004S	23087	U/N Reef (23-087)	U/N Reef (23-087)	151.595	-23.4273	2	0		1576	1576	1	10331.7	2.95808e+06
4818	23088	23-088a	101	23-088-101-104	23088101104	104	U/N Reef	Reef	U/N Reef	23-1003S	23088A	U/N Reef (23-088a)	U/N Reef (23-088a)	151.816	-23.4999	2	0		1576	1576	1	6041.76	1.66184e+06
4819	23088	23-088b	102	23-088-102-104	23088102104	104	U/N Reef	Reef	U/N Reef	23-1005S	23088B	U/N Reef (23-088b)	U/N Reef (23-088b)	151.817	-23.5095	2	0		1576	1576	1	3143.55	429826
4820	23089	23-089	100	23-089-100-104	23089100104	104	U/N Reef	Reef	U/N Reef	23-1006S	23089	U/N Reef (23-089)	U/N Reef (23-089)	152.087	-23.6795	2	0		1576	1576	1	9946.67	2.70431e+06
4844	23035	23-035	100	23-035-100-104	23035100104	104	Jabiru Shoals	Reef	Jabiru Shoals	23-035S	23035	Jabiru Shoals (23-035)	Jabiru Shoals (23-035)	151.069	-23.3467	2	0		1576	1576	1	1992.82	135124
4845	23036	23-036	100	23-036-100-102	23036100102	102	Hummocky Island	Island	Hummocky Island	23-036S	23036	Hummocky Island (23-036)	Hummocky Island (23-036)	151.155	-23.4004	2	0		1576	1576	1	3140.55	94331.4
4846	23036	23-036	100	23-036-100-104	23036100104	104	Hummocky Reef	Reef	U/N Reef	23-036S	23036	Hummocky Reef (23-036)	Hummocky Reef (23-036)	151.154	-23.4001	2	0		1576	1576	1	11394.6	1.06779e+06
4867	23037	23-037	100	23-037-100-104	23037100104	104	Ship Rock Reef	Reef	U/N Reef	23-037S	23037	Ship Rock Reef (23-037)	Ship Rock Reef (23-037)	151.184	-23.4079	2	0		1576	1576	1	1857.03	68206.7
4868	23037	23-037	100	23-037-100-108	23037100108	108	Ship Rock	Rock	Ship Rock	23-037S	23037	Ship Rock (23-037)	Ship Rock (23-037)	151.184	-23.4083	2	0		1576	1576	1	773.689	22307.4
4869	23038	23-038	100	23-038-100-104	23038100104	104	Fairway Rock Reef	Reef	U/N Reef	23-038S	23038	Fairway Rock Reef (23-038)	Fairway Rock Reef (23-038)	151.169	-23.4172	2	0		1576	1576	1	2846.83	206485
4870	23038	23-038	100	23-038-100-108	23038100108	108	Fairway Rock	Rock	Fairway Rock	23-038S	23038	Fairway Rock (23-038)	Fairway Rock (23-038)	151.17	-23.4177	2	0		1576	1576	1	189.733	1934.67
4871	23039	23-039	100	23-039-100-104	23039100104	104	Timandra Bank	Reef	Timandra Bank	23-039S	23039	Timandra Bank (23-039)	Timandra Bank (23-039)	151.025	-23.4293	2	0		1576	1576	1	5794.09	1.64117e+06
4872	23040	23-040	100	23-040-100-106	23040100106	106	Boat Rock	Rock	Boat Rock	23-040S	23040	Boat Rock (23-040)	Boat Rock (23-040)	151.104	-23.4519	1	0		1576	1576	1	743.995	43243.1
4904	23808	23-808	100	23-808-100-102	23808100102	102	Camp Island	Island	Camp Island	23-808S	23808	Camp Island (23-808)	Camp Island (23-808)	151.255	-23.7814	2	0		1576	1576	1	294.087	5591.84
4905	23811	23-811	100	23-811-100-102	23811100102	102	Tide Island	Island	Tide Island	23-811S	23811	Tide Island (23-811)	Tide Island (23-811)	151.229	-23.801	2	0		1576	1576	1	942.628	34562.7
4906	23812	23-812	100	23-812-100-108	23812100108	108	Ripple Rock	Rock	Ripple Rock	23-812S	23812	Ripple Rock (23-812)	Ripple Rock (23-812)	151.226	-23.8029	1	0		1576	1576	1	156.772	1804.44
4907	23813	23-813	100	23-813-100-102	23813100102	102	Witt Island	Island	Witt Island	23-813S	23813	Witt Island (23-813)	Witt Island (23-813)	151.242	-23.803	2	0		1576	1576	1	375.918	6305.97
4908	23815	23-815	100	23-815-100-108	23815100108	108	Roma Rock	Rock	Roma Rock	23-815S	23815	Roma Rock (23-815)	Roma Rock (23-815)	151.258	-23.8097	1	0		1576	1576	1	351.001	8756.68
4909	23818	23-818	100	23-818-100-108	23818100108	108	Mina Rock	Rock	Mina Rock	23-818S	23818	Mina Rock (23-818)	Mina Rock (23-818)	151.244	-23.8059	1	0		1576	1576	1	143.991	1540.32
5765			0			0		Reef						0	0	0	833	12.4m reef	1576	1576	1	6477.42	2.09555e+06
5766			0			0		Reef						0	0	0	834	reef	1576	1576	1	4088.95	1.29194e+06
5767			0			0		Reef						0	0	0	835	20.5m reef	1576	1576	1	7608.83	3.40047e+06
5768			0			0		Reef						0	0	0	836	reef	1576	1576	1	3827.23	584138
5769			0			0		Rock						0	0	0	837	rock	1576	1576	1	513.297	19391.6
5770			0			0		Reef						0	0	0	840	Centre Bank	1576	1576	1	5903.49	2.54978e+06
5771			0			0		Reef						0	0	0	843	East Bank	1576	1576	1	7254.74	2.248e+06
5772			0			0		Reef						0	0	0	844	12.3m reef	1576	1576	1	18175.6	1.44353e+07
5774			0			0		Island						0	0	0	846	Mud Island	1576	1576	1	494.881	12811.3
5779			0			0		Reef						0	0	0	854	0.8m reef	1576	1576	1	1396.2	85877.3
5780			0			0		Reef						0	0	0	855	0.2m reef	1576	1576	1	1940.96	148831
5781			0			0		Reef						0	0	0	856	Picnic Is reef	1576	1576	1	3893.85	229388
5782			0			0		Reef						0	0	0	857	Mina Rock reef	1576	1576	1	1239.69	52742.3
5783			0			0		Rock						0	0	0	858	rock	1576	1576	1	128.525	1229.62
5784			0			0		Reef						0	0	0	859	2.0m reef	1576	1576	1	1665.75	147265
5785			0			0		Reef						0	0	0	860	Witt Is reef	1576	1576	1	2688.84	138559
5786			0			0		Reef						0	0	0	861	Diamantina Is reef	1576	1576	1	2833.07	122008
5787			0			0		Reef						0	0	0	862	Tide Is reef	1576	1576	1	2990.06	103725
5793			0			0		Reef						0	0	0	871	reef	1576	1576	1	4553.32	763147
5794			0			0		Reef						0	0	0	872	reef	1576	1576	1	2785.04	407563
5795			0			0		Reef						0	0	0	873	27.9m reef	1576	1576	1	1892.44	277722
5796			0			0		Reef						0	0	0	874	23.8m reef	1576	1576	1	4510.83	1.52478e+06
5797			0			0		Reef						0	0	0	875	16.9m reef	1576	1576	1	4707.59	1.64727e+06
5798			0			0		Reef						0	0	0	876	26.1m reef	1576	1576	1	3112.19	734292
5801			0			0		Reef						0	0	0	879	26.5m reef	1576	1576	1	3737.99	670464

## Sheet: HoloFeatd4r26
FID_GBR_fe	SORT_GBR_I	LABEL_ID	SUB_NO	CODE	UNIQUE_ID	FEATURE_C	GBR_NAME	FEAT_NAME	QLD_NAME	X_LABEL	GBR_ID	LOC_NAME_S	LOC_NAME_L	X_COORD	Y_COORD	ACTION	ID	COMMENTS	FID_d4r26	Id_1	grid_code	Shape_Leng	Shape_Area
4457	23823	23-823	100	23-823-100-108	23823100108	108	Oyster Rock	Rock	Oyster Rosk		23823	Oyster Rock (23-823)	Oyster Rock (23-823)	151.378	-23.8823	2	0		329	329	1	409.404	11284.5
4458	24001	24-001	100	24-001-100-106	24001100106	106	Creek Rocks	Rock	Creek Rocks	24-001S	24001	Creek Rocks (24-001)	Creek Rocks (24-001)	151.515	-24.007	1	0		329	329	1	1088.24	74942.3
4459	24002	24-002	100	24-002-100-106	24002100106	106	Jansen Rock	Rock	Jansen Rock	24-002S	24002	Jansen Rock (24-002)	Jansen Rock (24-002)	151.722	-24.0034	2	0		329	329	1	1212.45	106099
4460	24003	24-003	100	24-003-100-104	24003100104	104	U/N Reef	Reef	U/N Reef	24-003S	24003	U/N Reef (24-003)	U/N Reef (24-003)	151.736	-24.0055	1	0		329	329	1	4674.4	1.07371e+06
4461	24004	24-004a	101	24-004-101-106	24004101106	106	Middle Rocks (No 1)	Rock	Middle Rocks		24004A	Middle Rocks (No 1) (24-004a)	Middle Rocks (No 1) (24-004a)	151.775	-23.9957	2	0		329	329	1	135.943	1398.99
4462	24004	24-004b	102	24-004-102-106	24004102106	106	Middle Rocks (No 2)	Rock	Middle Rocks		24004B	Middle Rocks (No 2) (24-004b)	Middle Rocks (No 2) (24-004b)	151.776	-23.997	2	0		329	329	1	357.119	7448.95
4463	24005	24-005	100	24-005-100-108	24005100108	108	Inner Rocks	Rock	Inner Rocks		24005	Inner Rocks (24-005)	Inner Rocks (24-005)	151.768	-24.0127	2	0		329	329	1	584.713	16266.9
4480	24008	24-008	100	24-008-100-102	24008100102	102	Lady Elliot Island	Island	Lady Elliot Island	24-008S	24008	Lady Elliot Island (24-008)	Lady Elliot Island (24-008)	152.714	-24.1129	2	0		299	299	1	423.643	8632.33
4480	24008	24-008	100	24-008-100-102	24008100102	102	Lady Elliot Island	Island	Lady Elliot Island	24-008S	24008	Lady Elliot Island (24-008)	Lady Elliot Island (24-008)	152.714	-24.1129	2	0		329	329	1	3201.66	124909
4481	24008	24-008	100	24-008-100-104	24008100104	104	Lady Elliot Island Reef	Reef	U/N Reef	24-008S	24008	Lady Elliot Island Reef (24-008)	Lady Elliot Island Reef (24-008)	152.715	-24.1133	2	0		329	329	1	12834.6	2.55107e+06
4482	24009	24-009a	101	24-009-101-104	24009101104	104	Herald Patches (No 1)	Reef	Herald Patches	24-009A	24009A	Herald Patches (No 1) (24-009a)	Herald Patches (No 1) (24-009a)	152.667	-24.2096	2	0		329	329	1	25333.1	2.74046e+07
4483	24009	24-009b	102	24-009-102-104	24009102104	104	Herald Patches (No 2)	Reef	Herald Patches	24-009B	24009B	Herald Patches (No 2) (24-009b)	Herald Patches (No 2) (24-009b)	152.742	-24.2057	2	0		329	329	1	5738.65	2.18147e+06
4484	24009	24-009c	103	24-009-103-104	24009103104	104	Herald Patches (No 3)	Reef	Herald Patches	24-009C	24009C	Herald Patches (No 3) (24-009c)	Herald Patches (No 3) (24-009c)	152.751	-24.2154	2	0		329	329	1	7779.49	3.837e+06
4487	24013	24-013	100	24-013-100-102	24013100102	102	Bird Island	Island	Bird Island	24-1021S	24013	Bird Island (24-013)	Bird Island (24-013)	151.63	-24.0235	1	0		329	329	1	3069.21	131653
4509	24015	24-015a	101	24-015-101-102	24015101102	102	Mangrove Islands (No 1)	Island	Mangrove Islands	24-1019S	24015A	Mangrove Islands (No 1) (24-015a)	Mangrove Islands (No 1) (24-015a)	151.642	-24.034	1	0		329	329	1	686.885	5835.34
4510	24015	24-015b	102	24-015-102-102	24015102102	102	Mangrove Islands (No 2)	Island	Mangrove Islands	24-1017S	24015B	Mangrove Islands (No 2) (24-015b)	Mangrove Islands (No 2) (24-015b)	151.648	-24.038	1	0		329	329	1	1518.19	47415.8
4511	24015	24-015c	103	24-015-103-102	24015103102	102	Mangrove Islands (No 3)	Island	Mangrove Islands	24-1015S	24015C	Mangrove Islands (No 3) (24-015c)	Mangrove Islands (No 3) (24-015c)	151.654	-24.0406	1	0		329	329	1	1570.34	31693.5
4512	24015	24-015d	104	24-015-104-102	24015104102	102	Mangrove Islands (No 4)	Island	Mangrove Islands	24-1016S	24015D	Mangrove Islands (No 4) (24-015d)	Mangrove Islands (No 4) (24-015d)	151.658	-24.0472	1	0		329	329	1	4158.84	69071.7
4513	24015	24-015e	105	24-015-105-102	24015105102	102	Mangrove Islands (No 5)	Island	Mangrove Islands	24-1014S	24015E	Mangrove Islands (No 5) (24-015e)	Mangrove Islands (No 5) (24-015e)	151.665	-24.0514	1	0		329	329	1	789.892	10673.8
4514	24015	24-015f	106	24-015-106-102	24015106102	102	Mangrove Islands (No 6)	Island	Mangrove Islands	24-1013S	24015F	Mangrove Islands (No 6) (24-015f)	Mangrove Islands (No 6) (24-015f)	151.67	-24.0539	1	0		329	329	1	977.164	54629.7
4515	24015	24-015g	107	24-015-107-102	24015107102	102	Mangrove Islands (No 7)	Island	Mangrove Islands	24-1012S	24015G	Mangrove Islands (No 7) (24-015g)	Mangrove Islands (No 7) (24-015g)	151.675	-24.0557	1	0		329	329	1	1578.46	115832
4564	23061	23-061c	103	23-061-103-104	23061103104	104	Pearl Ledge (Facing Island Reef No 3)	Reef	Pearl Ledge	23-061C	23061C	Pearl Ledge (Facing Island Reef No 3) (23-061c)	Pearl Ledge (Facing Island Reef No 3) (23-061c)	151.364	-23.8014	2	0		329	329	1	576.2	17335.1
4565	23061	23-061d	104	23-061-104-104	23061104104	104	Facing Island Reef (No 4)	Reef	U/N Reef	23-061D	23061D	Facing Island Reef (No 4) (23-061d)	Facing Island Reef (No 4) (23-061d)	151.382	-23.8303	2	0		329	329	1	4016.22	566179
4588	23061	23-061e	105	23-061-105-104	23061105104	104	East Point Ledge (Facing Island Reef)	Reef	East Point Ledge	23-061E	23061E	East Point Ledge (Facing Island Reef) (23-061e)	East Point Ledge (Facing Island Reef) (23-061e)	151.393	-23.8571	2	0		329	329	1	4452.6	941245
4589	23061	23-061f	106	23-061-106-104	23061106104	104	Facing Island Reef (No 6)	Reef	U/N Reef	23-061F	23061F	Facing Island Reef (No 6) (23-061f)	Facing Island Reef (No 6) (23-061f)	151.378	-23.8797	2	0		329	329	1	5184.84	398624
4590	23062	23-062	100	23-062-100-104	23062100104	104	Manning Reef	Reef	Manning Reef	23-062S	23062	Manning Reef (23-062)	Manning Reef (23-062)	151.356	-23.8557	2	0		329	329	1	2604.66	363376
4591	23064	23-064	100	23-064-100-104	23064100104	104	Sable Chief Rocks Reef	Reef	U/N Reef	23-064S	23064	Sable Chief Rocks Reef (23-064)	Sable Chief Rocks Reef (23-064)	151.388	-23.8138	2	0		329	329	1	2391.33	314725
4592	23064	23-064	100	23-064-100-108	23064100108	108	Sable Chief Rocks	Rock	Sable Chief Rocks	23-064S	23064	Sable Chief Rocks (23-064)	Sable Chief Rocks (23-064)	151.388	-23.8138	1	0		329	329	1	315.849	5286.23
4593	23065	23-065a	101	23-065-101-104	23065101104	104	East Banks (East)	Reef	East Banks	23-065A	23065A	East Banks (East) (23-065a)	East Banks (East) (23-065a)	151.393	-23.9006	2	0		329	329	1	8100.2	2.91076e+06
4594	23065	23-065b	102	23-065-102-104	23065102104	104	East Banks (West)	Reef	East Banks	23-065B	23065B	East Banks (West) (23-065b)	East Banks (West) (23-065b)	151.415	-23.8966	2	0		329	329	1	8891.72	1.84074e+06
4595	23066	23-066	100	23-066-100-104	23066100104	104	Curtis Rock Reef	Reef	U/N Reef	23-066S	23066	Curtis Rock Reef (23-066)	Curtis Rock Reef (23-066)	151.481	-23.9328	2	0		329	329	1	1523.31	62651.1
4596	23066	23-066	100	23-066-100-106	23066100106	106	Curtis Rock	Rock	Curtis Rock	23-066S	23066	Curtis Rock (23-066)	Curtis Rock (23-066)	151.481	-23.933	1	0		329	329	1	487.463	17901.2
4598	23067	23-067a	101	23-067-101-104	23067101104	104	Seal Rocks Reef (No 1)	Reef	U/N Reef	23-067A	23067A	Seal Rocks Reef (No 1) (23-067a)	Seal Rocks Reef (No 1) (23-067a)	151.494	-23.9501	2	0		329	329	1	3149.87	701368
4599	23067	23-067b	102	23-067-102-104	23067102104	104	Seal Rocks Reef (No 2)	Reef	U/N Reef		23067B	Seal Rocks Reef (No 2) (23-067b)	Seal Rocks Reef (No 2) (23-067b)	151.485	-23.9621	2	0		329	329	1	6759.8	2.03354e+06
4600	23067	23-067c	103	23-067-103-104	23067103104	104	Seal Rocks Reef (No 3)	Reef	U/N Reef	23-067C	23067C	Seal Rocks Reef (No 3) (23-067c)	Seal Rocks Reef (No 3) (23-067c)	151.482	-23.9742	2	0		329	329	1	2670.2	511580
4664	23073	23-073	100	23-073-100-108	23073100108	108	Ethel Rocks	Rock	Ethel Rocks	23-073S	23073	Ethel Rocks (23-073)	Ethel Rocks (23-073)	151.623	-23.9691	2	0		329	329	1	389.993	11917.7
4665	23074	23-074a	101	23-074-101-104	23074101104	104	U/N Reef	Reef	U/N Reef	23-074A	23074A	U/N Reef (23-074a)	U/N Reef (23-074a)	151.625	-23.9725	1	0		329	329	1	2250.07	292993
4666	23074	23-074b	102	23-074-102-104	23074102104	104	U/N Reef	Reef	U/N Reef	23-074B	23074B	U/N Reef (23-074b)	U/N Reef (23-074b)	151.644	-23.9755	1	0		329	329	1	3162.61	441538
4667	23074	23-074c	103	23-074-103-104	23074103104	104	U/N Reef	Reef	U/N Reef	23-074C	23074C	U/N Reef (23-074c)	U/N Reef (23-074c)	151.657	-23.9813	1	0		329	329	1	2562.25	295331
4668	23074	23-074d	104	23-074-104-104	23074104104	104	U/N Reef	Reef	U/N Reef	23-074D	23074D	U/N Reef (23-074d)	U/N Reef (23-074d)	151.675	-23.9882	1	0		329	329	1	3264.37	509479
4669	23075	23-075a	101	23-075-101-106	23075101106	106	Outer Rocks (No 1)	Rock	Outer Rocks		23075A	Outer Rocks (No 1) (23-075a)	Outer Rocks (No 1) (23-075a)	151.774	-23.9794	2	0		329	329	1	134.287	1349.12
4670	23075	23-075b	102	23-075-102-106	23075102106	106	Outer Rocks (No 2)	Rock	Outer Rocks		23075B	Outer Rocks (No 2) (23-075b)	Outer Rocks (No 2) (23-075b)	151.775	-23.978	2	0		329	329	1	204.666	3106.72
4721	23080	23-080	100	23-080-100-104	23080100104	104	Hoskyn Islands Reef	Reef	U/N Reef	23-080S	23080	Hoskyn Islands Reef (23-080)	Hoskyn Islands Reef (23-080)	152.287	-23.8078	2	0		329	329	1	22688.5	8.65382e+06
4722	23080	23-080a	101	23-080-101-102	23080101102	102	Hoskyn Islands (West)	Island	Hoskyn Islands	23-080A	23080A	Hoskyn Islands (West) (23-080a)	Hoskyn Islands (West) (23-080a)	152.29	-23.8074	2	0		329	329	1	1743.54	78856.7
4723	23080	23-080b	102	23-080-102-102	23080102102	102	Hoskyn Islands (East)	Island	Hoskyn Islands	23-080B	23080B	Hoskyn Islands (East) (23-080b)	Hoskyn Islands (East) (23-080b)	152.3	-23.8015	2	0		329	329	1	495.142	7515.57
4747	23081	23-081	100	23-081-100-104	23081100104	104	Fairfax Islands Reef	Reef	U/N Reef	23-081S	23081	Fairfax Islands Reef (23-081)	Fairfax Islands Reef (23-081)	152.361	-23.8666	2	0		329	329	1	25221.2	1.48684e+07
4748	23081	23-081a	101	23-081-101-102	23081101102	102	Fairfax Islands (No 1)	Island	Fairfax Islands	23-081A	23081A	Fairfax Islands (No 1) (23-081a)	Fairfax Islands (No 1) (23-081a)	152.369	-23.8577	2	0		329	329	1	1445.32	69867
4749	23081	23-081b	102	23-081-102-102	23081102102	102	Fairfax Islands (No 2)	Island	Fairfax Islands	23-081B	23081B	Fairfax Islands (No 2) (23-081b)	Fairfax Islands (No 2) (23-081b)	152.377	-23.8547	2	0		329	329	1	2693.18	195376
4750	23081	23-081c	103	23-081-103-102	23081103102	102	Fairfax Islands (No 3)	Island	Fairfax Islands	23-081C	23081C	Fairfax Islands (No 3) (23-081c)	Fairfax Islands (No 3) (23-081c)	152.367	-23.8637	2	0		329	329	1	743.989	29825.8
4751	23082	23-082	100	23-082-100-102	23082100102	102	Lady Musgrave Island	Island	Lady Musgrave Island	23-082S	23082	Lady Musgrave Island (23-082)	Lady Musgrave Island (23-082)	152.393	-23.9073	2	0		329	329	1	2009.3	147714
4785	23082	23-082a	101	23-082-101-104	23082101104	104	Lady Musgrave Reef	Reef	U/N Reef	23-082S	23082A	Lady Musgrave Reef (23-082a)	Lady Musgrave Reef (23-082a)	152.387	-23.9018	2	0		329	329	1	35000.6	3.11341e+07
4786	23082	23-082b	102	23-082-102-104	23082102104	104	U/N Reef	Reef	U/N Reef	23-1009S	23082B	U/N Reef (23-082b)	U/N Reef (23-082b)	152.397	-23.9211	2	0		329	329	1	1161.39	81081.5
4816	23086	23-086	100	23-086-100-104	23086100104	104	Bushy Island Reef	Reef	U/N Reef	23-086S	23086	Bushy Island Reef (23-086)	Bushy Island Reef (23-086)	151.338	-23.8342	2	0		329	329	1	543.946	9156.35
4821	23090	23-090	100	23-090-100-104	23090100104	104	Stuart Shoal	Reef	U/N Reef	23-1007S	23090	Stuart Shoal (23-090)	Stuart Shoal (23-090)	152.465	-23.871	2	0		329	329	1	4857.13	1.80821e+06
4848	23097	23-097	100	23-097-100-102	23097100102	102	Wiggins Islands	Island	Wiggins Islands	23-1035S	23097	Wiggins Islands (23-097)	Wiggins Islands (23-097)	151.219	-23.8178	2	0		6	6	1	307.72	3571.45
4848	23097	23-097	100	23-097-100-102	23097100102	102	Wiggins Islands	Island	Wiggins Islands	23-1035S	23097	Wiggins Islands (23-097)	Wiggins Islands (23-097)	151.219	-23.8178	2	0		10	10	1	423.639	8632.18
4910	23819	23-819	100	23-819-100-106	23819100106	106	Rich Rocks	Rock	Rich Rocks	23-819S	23819	Rich Rocks (23-819)	Rich Rocks (23-819)	151.276	-23.8319	1	0		329	329	1	293.219	6462.48
4911	23820	23-820	100	23-820-100-102	23820100102	102	She Oak Island	Island	She Oak Island	23-820S	23820	She Oak Island (23-820)	She Oak Island (23-820)	151.339	-23.8287	2	0		329	329	1	834.899	15464.3
5775			0			0		Island						0	0	0	850	Bushy Islet	329	329	1	310.826	7045.55
5776			0			0		Reef						0	0	0	851	East Banks	329	329	1	3152.92	573862
5777			0			0		Reef						0	0	0	852	East Banks	329	329	1	2849.65	528515
5778			0			0		Reef						0	0	0	853	Bushy Islet reef	329	329	1	1545.56	63470
5788			0			0		Reef						0	0	0	863	Jenny Lind Banks	329	329	1	4144.14	992987
5789			0			0		Reef						0	0	0	864	Tongue Spit	329	329	1	17733.2	6.32702e+06
5790			0			0		Rock						0	0	0	865	rock	329	329	1	200.131	2861.19
5799			0			0		Reef						0	0	0	877	18.0m reef	329	329	1	5461.93	1.70993e+06
5800			0			0		Reef						0	0	0	878	16.0m reef	329	329	1	5143.86	1.62189e+06
5802			0			0		Reef						0	0	0	880	Boat Entrance	329	329	1	3256.47	462731
5803			0			0		Reef						0	0	0	881	19.5m reef	329	329	1	4218.97	1.3426e+06
5804			0			0		Reef						0	0	0	882	19.3m reef	329	329	1	6395.47	2.60842e+06
5805			0			0		Reef						0	0	0	883	14.6m reef	329	329	1	7569.11	4.1412e+06
5806			0			0		Reef						0	0	0	884	reef	329	329	1	5567.84	962181
5807			0			0		Reef						0	0	0	885	23.1m reef	329	329	1	6565.49	1.27596e+06
4747	23081	23-081	100	23-081-100-104	23081100104	104	Fairfax Islands Reef	Reef	U/N Reef	23-081S	23081	Fairfax Islands Reef (23-081)	Fairfax Islands Reef (23-081)	152.361	-23.8666	2	0		329	329	1	128.701	208.519
4748	23081	23-081a	101	23-081-101-102	23081101102	102	Fairfax Islands (No 1)	Island	Fairfax Islands	23-081A	23081A	Fairfax Islands (No 1) (23-081a)	Fairfax Islands (No 1) (23-081a)	152.369	-23.8577	2	0		329	329	1	128.701	208.519
4747	23081	23-081	100	23-081-100-104	23081100104	104	Fairfax Islands Reef	Reef	U/N Reef	23-081S	23081	Fairfax Islands Reef (23-081)	Fairfax Islands Reef (23-081)	152.361	-23.8666	2	0		329	329	1	321.164	377.894
4749	23081	23-081b	102	23-081-102-102	23081102102	102	Fairfax Islands (No 2)	Island	Fairfax Islands	23-081B	23081B	Fairfax Islands (No 2) (23-081b)	Fairfax Islands (No 2) (23-081b)	152.377	-23.8547	2	0		329	329	1	321.164	377.894
4747	23081	23-081	100	23-081-100-104	23081100104	104	Fairfax Islands Reef	Reef	U/N Reef	23-081S	23081	Fairfax Islands Reef (23-081)	Fairfax Islands Reef (23-081)	152.361	-23.8666	2	0		329	329	1	208.715	205.551
4750	23081	23-081c	103	23-081-103-102	23081103102	102	Fairfax Islands (No 3)	Island	Fairfax Islands	23-081C	23081C	Fairfax Islands (No 3) (23-081c)	Fairfax Islands (No 3) (23-081c)	152.367	-23.8637	2	0		329	329	1	208.715	205.551
4751	23082	23-082	100	23-082-100-102	23082100102	102	Lady Musgrave Island	Island	Lady Musgrave Island	23-082S	23082	Lady Musgrave Island (23-082)	Lady Musgrave Island (23-082)	152.393	-23.9073	2	0		329	329	1	575.184	653.202
4785	23082	23-082a	101	23-082-101-104	23082101104	104	Lady Musgrave Reef	Reef	U/N Reef	23-082S	23082A	Lady Musgrave Reef (23-082a)	Lady Musgrave Reef (23-082a)	152.387	-23.9018	2	0		329	329	1	575.184	653.202

## Sheet: HoloFeatd3r26
FID_GBR_fe	SORT_GBR_I	LABEL_ID	SUB_NO	CODE	UNIQUE_ID	FEATURE_C	GBR_NAME	FEAT_NAME	QLD_NAME	X_LABEL	GBR_ID	LOC_NAME_S	LOC_NAME_L	X_COORD	Y_COORD	ACTION	ID	COMMENTS	FID_d3r26	Id_1	grid_code	Shape_Leng	Shape_Area
4464	24006	24-006	100	24-006-100-104	24006100104	104	Red Rocks Reef	Reef	U/N Reef	24-006S	24006	Red Rocks Reef (24-006)	Red Rocks Reef (24-006)	151.951	-24.2617	2	0		77	77	1	4569.21	812848
4465	24007	24-007	100	24-007-100-106	24007100106	106	Wreck Rocks	Rock	Wreck Rocks	24-007S	24007	Wreck Rocks (24-007)	Wreck Rocks (24-007)	151.965	-24.3111	2	0		77	77	1	1684.19	138392
4482	24009	24-009a	101	24-009-101-104	24009101104	104	Herald Patches (No 1)	Reef	Herald Patches	24-009A	24009A	Herald Patches (No 1) (24-009a)	Herald Patches (No 1) (24-009a)	152.667	-24.2096	2	0		77	77	1	24572.7	1.15456e+07
4483	24009	24-009b	102	24-009-102-104	24009102104	104	Herald Patches (No 2)	Reef	Herald Patches	24-009B	24009B	Herald Patches (No 2) (24-009b)	Herald Patches (No 2) (24-009b)	152.742	-24.2057	2	0		77	77	1	3231.66	388367
4485	24010	24-010	100	24-010-100-104	24010100104	104	U/N Reef	Reef	U/N Reef	24-010S	24010	U/N Reef (24-010)	U/N Reef (24-010)	153.104	-24.3882	2	0		77	77	1	36096.8	4.5359e+07
4486	24012	24-012	100	24-012-100-104	24012100104	104	Long Shoal	Reef	U/N Reef	24-1000S	24012	Long Shoal (24-012)	Long Shoal (24-012)	153.125	-24.5252	2	0		77	77	1	35640.1	2.8302e+07
5808			0			0		Reef						0	0	0	886	14.1m reef	77	77	1	4801.63	1.65417e+06
5809			0			0		Reef						0	0	0	887	Breaksea Spit	77	77	1	75283.6	2.27574e+08
5810			0			0		Reef						0	0	0	888	14.5m reef	77	77	1	18250.3	1.71195e+07
5811			0			0		Reef						0	0	0	889	15.5m reef	77	77	1	5838.94	1.20995e+06
5903			0			0		Reef						0	0	0	982	19.5m shoal	77	77	1	4434.72	702976

## Sheet: HoloFeatd35r26
FID_GBR_fe	SORT_GBR_I	LABEL_ID	SUB_NO	CODE	UNIQUE_ID	FEATURE_C	GBR_NAME	FEAT_NAME	QLD_NAME	X_LABEL	GBR_ID	LOC_NAME_S	LOC_NAME_L	X_COORD	Y_COORD	ACTION	ID	COMMENTS	FID_d35r26	Id_1	grid_code	Shape_Leng	Shape_Area

## Sheet: HoloFeatd34r26
FID_GBR_fe	SORT_GBR_I	LABEL_ID	SUB_NO	CODE	UNIQUE_ID	FEATURE_C	GBR_NAME	FEAT_NAME	QLD_NAME	X_LABEL	GBR_ID	LOC_NAME_S	LOC_NAME_L	X_COORD	Y_COORD	ACTION	ID	COMMENTS	FID_d34r26	Id_1	grid_code	Shape_Leng	Shape_Area
19	10313	10-313	100	10-313-100-108	10313100108	108	Sextant Rock	Rock	Sextant Rock	10-313S	10313	Sextant Rock (10-313)	Sextant Rock (10-313)	142.549	-10.6951	1	0		22	22	1	559.249	23339.6
20	10314	10-314	100	10-314-100-102	10314100102	102	Ida Island	Island	Ida Island	10-314S	10314	Ida Island (10-314)	Ida Island (10-314)	142.558	-10.7096	2	0		22	22	1	1760.81	54250.6
21	10314	10-314	100	10-314-100-104	10314100104	104	Ida Reef	Reef	U/N Reef	10-314S	10314	Ida Reef (10-314)	Ida Reef (10-314)	142.559	-10.71	2	0		22	22	1	4527.91	182104
22	10315	10-315	100	10-315-100-108	10315100108	108	Sana Rock	Rock	Sana Rock	10-315S	10315	Sana Rock (10-315)	Sana Rock (10-315)	142.601	-10.6997	2	0		22	22	1	357.566	9808.59
23	10316	10-316	100	10-316-100-102	10316100102	102	Tree Island	Island	Tree Island	10-316S	10316	Tree Island (10-316)	Tree Island (10-316)	142.597	-10.7043	2	0		22	22	1	889.275	17793.9
24	10316	10-316	100	10-316-100-104	10316100104	104	Tree Reef	Reef	U/N Reef	10-316S	10316	Tree Reef (10-316)	Tree Reef (10-316)	142.597	-10.7043	2	0		22	22	1	1953.45	84721.2
25	10317	10-317	100	10-317-100-102	10317100102	102	Bush Islet	Island	Bush Islet	10-317S	10317	Bush Islet (10-317)	Bush Islet (10-317)	142.598	-10.7089	2	0		22	22	1	808.457	21278.1
26	10317	10-317	100	10-317-100-104	10317100104	104	Brush Islet Reef	Reef	U/N Reef	10-317S	10317	Brush Islet Reef (10-317)	Brush Islet Reef (10-317)	142.598	-10.7089	2	0		22	22	1	1908.3	42221.4
27	10318	10-318a	101	10-318-101-104	10318101104	104	Albany Island Reef (No 1)	Reef	U/N Reef	10-318A	10318A	Albany Island Reef (No 1) (10-318a)	Albany Island Reef (No 1) (10-318a)	142.593	-10.7153	2	0		22	22	1	6369.79	425070
28	10318	10-318b	102	10-318-102-104	10318102104	104	Albany Island Reef (No 2)	Reef	U/N Reef	10-318B	10318B	Albany Island Reef (No 2) (10-318b)	Albany Island Reef (No 2) (10-318b)	142.618	-10.7283	2	0		22	22	1	5577.87	237868
30	10318	10-318d	104	10-318-104-104	10318104104	104	Albany Island Reef (No 4)	Reef	U/N Reef	10-318C	10318D	Albany Island Reef (No 4) (10-318d)	Albany Island Reef (No 4) (10-318d)	142.605	-10.7389	2	0		22	22	1	2682.55	114325
31	10320	10-320	100	10-320-100-102	10320100102	102	Mai Islet	Island	Mai Islet	10-320A	10320	Mai Islet (10-320)	Mai Islet (10-320)	142.625	-10.7215	1	0		22	22	1	888.513	6872.85
32	10320	10-320	100	10-320-100-104	10320100104	104	Mai Reef	Reef	U/N Reef	10-320S	10320	Mai Reef (10-320)	Mai Reef (10-320)	142.625	-10.724	2	0		22	22	1	8276.01	628208
33	10320	10-320	100	10-320-100-108	10320100108	108	Pitt Rock	Rock	Pitt rock	10-320B	10320	Pitt Rock (10-320)	Pitt Rock (10-320)	142.623	-10.7276	2	0		22	22	1	593.031	19646.2
34	10321	10-321	100	10-321-100-104	10321100104	104	Albany Rock Reef	Reef	U/N Reef	10-321S	10321	Albany Rock Reef (10-321)	Albany Rock Reef (10-321)	142.63	-10.7188	2	0		22	22	1	2275.97	78518.5
35	10321	10-321	100	10-321-100-106	10321100106	102	Albany Rock	Island	Albany Rock	10-321S	10321	Albany Rock (10-321)	Albany Rock (10-321)	142.63	-10.7192	2	0		22	22	1	437.133	10263.8
36	10322	10-322	100	10-322-100-104	10322100104	104	North Brother Reef	Reef	U/N Reef	10-322S	10322	North Brother Reef (10-322)	North Brother Reef (10-322)	142.673	-10.7008	2	0		22	22	1	1575.04	114827
37	10322	10-322	100	10-322-100-106	10322100106	106	North Brother Rock	Rock	North Brother Rock	10-322S	10322	North Brother Rock (10-322)	North Brother Rock (10-322)	142.67	-10.7041	2	0		22	22	1	280.384	5049.58
38	10323	10-323	100	10-323-100-102	10323100102	102	Middle Brother	Island	Middle Brother	10-323S	10323	Middle Brother (10-323)	Middle Brother (10-323)	142.682	-10.7106	2	0		22	22	1	264.74	4781.72
39	10323	10-323	100	10-323-100-104	10323100104	104	Middle Brother Reef	Reef	U/N Reef	10-323S	10323	Middle Brother Reef (10-323)	Middle Brother Reef (10-323)	142.685	-10.7118	2	0		22	22	1	3092.95	546206
40	10324	10-324	100	10-324-100-104	10324100104	104	South Brother Reef	Reef	U/N Reef	10-324S	10324	South Brother Reef (10-324)	South Brother Reef (10-324)	142.692	-10.7167	2	0		22	22	1	3726.5	445015
41	10324	10-324	100	10-324-100-106	10324100106	106	South Brother Rock	Rock	South Brother Rock	10-324S	10324	South Brother Rock (10-324)	South Brother Rock (10-324)	142.688	-10.7187	1	0		22	22	1	209.778	2847.56
42	10325	10-325	100	10-325-100-104	10325100104	104	North Ledge	Reef	North Ledge	10-325S	10325	North Ledge (10-325)	North Ledge (10-325)	142.738	-10.6803	2	0		22	22	1	14713.5	8.6575e+06
43	10326	10-326	100	10-326-100-104	10326100104	104	Meggi-Damun Reef	Reef	U/N Reef	10-326S	10326	Meggi-Damun Reef (10-326)	Meggi-Damun Reef (10-326)	142.786	-10.6825	2	0		22	22	1	8977.42	5.41322e+06
44	10327	10-327	100	10-327-100-104	10327100104	104	South Ledge	Reef	South Ledge	10-327S	10327	South Ledge (10-327)	South Ledge (10-327)	142.732	-10.7054	2	0		22	22	1	30705.4	3.48995e+07
45	10327	10-327b	102	10-327-102-102	10327102102	102	Tetley Islets	Island	Tetley Islets	10-327B	10327B	Tetley Islets (10-327b)	Tetley Islets (10-327b)	142.728	-10.7264	2	0		22	22	1	502.249	8691.38
62	10348	10-348	100	10-348-100-104	10348100104	104	U/N Reef	Reef	U/N Reef	10-348S	10348	U/N Reef (10-348)	U/N Reef (10-348)	143.252	-10.6837	2	0		22	22	1	4796.01	1.66082e+06
63	10349	10-349	100	10-349-100-104	10349100104	104	U/N Reef	Reef	U/N Reef	10-349S	10349	U/N Reef (10-349)	U/N Reef (10-349)	143.434	-10.6971	2	0		22	22	1	8963.58	4.62569e+06
64	10350	10-350	100	10-350-100-104	10350100104	104	U/N Reef	Reef	U/N Reef	10-350S	10350	U/N Reef (10-350)	U/N Reef (10-350)	143.466	-10.6966	2	0		22	22	1	5089.36	1.6074e+06
65	10351	10-351	100	10-351-100-104	10351100104	104	U/N Reef	Reef	U/N Reef	10-351S	10351	U/N Reef (10-351)	U/N Reef (10-351)	143.19	-10.7318	2	0		22	22	1	11085.5	5.79202e+06
66	10352	10-352	100	10-352-100-104	10352100104	104	U/N Reef	Reef	U/N Reef	10-352S	10352	U/N Reef (10-352)	U/N Reef (10-352)	143.337	-10.7347	2	0		22	22	1	8612.99	4.20052e+06
95	10381	10-381	100	10-381-100-104	10381100104	104	U/N Reef	Reef	U/N Reef	10-381S	10381	U/N Reef (10-381)	U/N Reef (10-381)	143.964	-10.6879	2	0		22	22	1	17687.3	1.05996e+07
96	10382	10-382	100	10-382-100-104	10382100104	104	U/N Reef	Reef	U/N Reef	10-382S	10382	U/N Reef (10-382)	U/N Reef (10-382)	143.787	-10.7029	2	0		22	22	1	6411.04	1.75268e+06
97	10384	10-384	100	10-384-100-104	10384100104	104	U/N Reef	Reef	U/N Reef	10-384S	10384	U/N Reef (10-384)	U/N Reef (10-384)	143.964	-10.7097	2	0		22	22	1	14729.7	9.38222e+06
98	10385	10-385	100	10-385-100-104	10385100104	104	U/N Reef	Reef	U/N Reef	10-385S	10385	U/N Reef (10-385)	U/N Reef (10-385)	143.959	-10.725	2	0		22	22	1	5781.87	1.36275e+06
99	10386	10-386	100	10-386-100-104	10386100104	104	U/N Reef	Reef	U/N Reef	10-386S	10386	U/N Reef (10-386)	U/N Reef (10-386)	143.98	-10.7232	2	0		22	22	1	8996.55	4.64007e+06
100	10387	10-387	100	10-387-100-104	10387100104	104	U/N Reef	Reef	U/N Reef	10-387S	10387	U/N Reef (10-387)	U/N Reef (10-387)	143.521	-10.6933	2	0		22	22	1	10307.4	5.40387e+06
101	10389	10-389	100	10-389-100-104	10389100104	104	U/N Reef	Reef	U/N Reef	10-389S	10389	U/N Reef (10-389)	U/N Reef (10-389)	143.965	-10.7344	2	0		22	22	1	4840.18	915111
102	10390	10-390	100	10-390-100-104	10390100104	104	U/N Reef	Reef	U/N Reef	10-390S	10390	U/N Reef (10-390)	U/N Reef (10-390)	143.973	-10.7404	2	0		22	22	1	7888.9	3.24312e+06
103	10391	10-391	100	10-391-100-104	10391100104	104	Triangle Reef	Reef	Triangle Reef	10-391S	10391	Triangle Reef (10-391)	Triangle Reef (10-391)	143.982	-10.7554	2	0		22	22	1	13026	5.67914e+06
104	10392	10-392	100	10-392-100-104	10392100104	104	U/N Reef	Reef	U/N Reef	10-392S	10392	U/N Reef (10-392)	U/N Reef (10-392)	143.607	-10.742	2	0		22	22	1	29833.4	5.06342e+07
105	10393	10-393	100	10-393-100-104	10393100104	104	U/N Reef	Reef	U/N Reef	10-393S	10393	U/N Reef (10-393)	U/N Reef (10-393)	143.744	-10.7423	2	0		22	22	1	31025.1	1.39989e+07
117	10429	10-429	100	10-429-100-104	10429100104	104	U/N Reef	Reef	U/N Reef	10-429S	10429	U/N Reef (10-429)	U/N Reef (10-429)	142.566	-10.7222	2	0		22	22	1	1216.7	74387.9
118	10430	10-430	100	10-430-100-104	10430100104	104	U/N Reef	Reef	U/N Reef	10-430S	10430	U/N Reef (10-430)	U/N Reef (10-430)	142.577	-10.7299	2	0		22	22	1	1579.32	75288.8
130	10443	10-443	100	10-443-100-104	10443100104	104	U/N Reef	Reef	U/N Reef	10-1140S	10443	U/N Reef (10-443)	U/N Reef (10-443)	143.956	-10.7417	2	0		22	22	1	632.309	27588.4
136	10805	10-805	100	10-805-100-106	10805100106	106	U/N Rock	Rock	U/N Rock	10-805S	10805	U/N Rock (10-805)	U/N Rock (10-805)	142.785	-10.725	2	0		22	22	1	838.719	45022.4
137	10807	10-807	100	10-807-100-104	10807100104	104	U/N Reef	Reef	U/N Reef	10-807S	10807	U/N Reef (10-807)	U/N Reef (10-807)	143.953	-10.6852	1	0		22	22	1	1889.26	226498
4354	99462	99-462b	102	99-462-102-102	99462102102	102	Round Island	Island	Round Island	10-1019S	99462B	Round Island (99-462b)	Round Island (99-462b)	142.191	-10.5414	1	0		22	22	1	411.839	5740.65
4355	99469	99-469a	101	99-469-101-102	99469101102	102	Tuesday Islets (No 1)	Island	Tuesday Islets	10-1013A	99469A	Tuesday Islets (No 1) (99-469a)	Tuesday Islets (No 1) (99-469a)	142.354	-10.5454	1	0		22	22	1	1032.2	18154.5
4356	99469	99-469b	102	99-469-102-102	99469102102	102	Tuesday Islets (No 2)	Island	Tuesday Islets	10-1014B	99469B	Tuesday Islets (No 2) (99-469b)	Tuesday Islets (No 2) (99-469b)	142.346	-10.5517	1	0		22	22	1	2217.39	41067.3
4357	99470	99-470	100	99-470-100-106	99470100106	106	Bourne Rock	Rock	Bourne Rock	10-1083S	99470	Bourne Rock (99-470)	Bourne Rock (99-470)	142.378	-10.5505	1	0		22	22	1	125.83	1237.8
4358	99479	99-479	100	99-479-100-102	99479100102	102	Thursday (Wai-Ben) Island	Island	Thursday (Wai-Ben) Island	10-1018S	99479	Thursday (Wai-Ben) Island (99-479)	Thursday (Wai-Ben) Island (99-479)	142.22	-10.5789	1	0		22	22	1	693.284	5173.58
4360	99486	99-486	100	99-486-100-102	99486100102	102	Little Adolphus Island	Island	Little Adolphus Island	10-1012S	99486	Little Adolphus Island (99-486)	Little Adolphus Island (99-486)	142.618	-10.5957	1	0		22	22	1	5458.51	180341
4361	99490	99-490	100	99-490-100-102	99490100102	102	Salter Island	Island	Salter Island	10-1011S	99490	Salter Island (99-490)	Salter Island (99-490)	142.637	-10.5982	1	0		22	22	1	982.661	32426.4
4365	99496	99-496	100	99-496-100-104	99496100104	104	U/N Reef	Reef		10-1068S	99496	U/N Reef (99-496)	U/N Reef (99-496)	143.683	-10.6066	2	0		22	22	1	28179.4	1.24686e+07
4366	99497	99-497	100	99-497-100-104	99497100104	104	U/N Reef	Reef	U/N Reef	10-1134S	99497	U/N Reef (99-497)	U/N Reef (99-497)	142.613	-10.6097	2	0		8	8	1	120.613	607.877
4366	99497	99-497	100	99-497-100-104	99497100104	104	U/N Reef	Reef	U/N Reef	10-1134S	99497	U/N Reef (99-497)	U/N Reef (99-497)	142.613	-10.6097	2	0		22	22	1	6123.98	417256
4367	99497	99-497a	101	99-497-101-102	99497101102	102	Lacey Island (West)	Island	Lacey Island	10-1027S	99497A	Lacey Island (West) (99-497a)	Lacey Island (West) (99-497a)	142.61	-10.6117	2	0		8	8	1	613.774	16616.3
4367	99497	99-497a	101	99-497-101-102	99497101102	102	Lacey Island (West)	Island	Lacey Island	10-1027S	99497A	Lacey Island (West) (99-497a)	Lacey Island (West) (99-497a)	142.61	-10.6117	2	0		22	22	1	836.291	9356.43
4368	99497	99-497b	102	99-497-102-102	99497102102	102	Lacey Island (East)	Island	Lacey Island	10-1026S	99497B	Lacey Island (East) (99-497b)	Lacey Island (East) (99-497b)	142.616	-10.6083	2	0		22	22	1	2161.98	95237
4369	99498	99-498	100	99-498-100-104	99498100104	104	U/N Reef	Reef		10-1127S	99498	U/N Reef (99-498)	U/N Reef (99-498)	143.297	-10.6113	2	0		22	22	1	4284.47	1.36101e+06
4370	99300	99-300	100	99-300-101-100	99300101100	104	Alpha Reef	Reef	U/N Reef	10-300S	99300	Alpha Reef (99-300)	Alpha Reef (99-300)	142.519	-10.6123	2	0		22	22	1	1029.92	81359.9
4371	99302	99-302	100	99-302-100-104	99302100104	104	Kagar Reef	Reef	Kagar Reef	10-302S	99302	Kagar Reef (99-302)	Kagar Reef (99-302)	142.913	-10.5995	2	0		22	22	1	26075.2	4.10167e+07
4372	99303	99-303a	101	99-303-101-104	99303101104	104	Mount Adolphus (Mori) Island Reef (No 1)	Reef	U/N Reef	10-303A	99303A	Mount Adolphus (Mori) Island Reef (No 1) (99-303a)	Mount Adolphus (Mori) Island Reef (No 1) (99-303a)	142.646	-10.6229	2	0		22	22	1	10763.7	987708
4373	99303	99-303b	102	99-303-102-102	99303102102	102	Nicklin Islet	Island	Nicklin Islet	10-1024S	99303B	Nicklin Islet (99-303b)	Nicklin Islet (99-303b)	142.654	-10.6222	2	0		22	22	1	717.928	16113
4374	99303	99-303b	102	99-303-102-104	99303102104	104	Mount Adolphus (Mori) Island Reef (No 2)	Reef	U/N Reef	10-303B	99303B	Mount Adolphus (Mori) Island Reef (No 2) (99-303b)	Mount Adolphus (Mori) Island Reef (No 2) (99-303b)	142.653	-10.6502	2	0		22	22	1	10156	600298
4375	99303	99-303c	103	99-303-103-104	99303103104	104	Mount Adolphus (Mori) Island Reef (No 3)	Reef	U/N Reef	10-303C	99303C	Mount Adolphus (Mori) Island Reef (No 3) (99-303c)	Mount Adolphus (Mori) Island Reef (No 3) (99-303c)	142.645	-10.6381	2	0		22	22	1	7859.85	734036
4376	99499	99-499	100	99-499-100-104	99499100104	104	U/N Reef	Reef		10-1120S	99499	U/N Reef (99-499)	U/N Reef (99-499)	143.91	-10.6116	2	0		22	22	1	8360.13	3.15979e+06
4377	99500	99-500	100	99-500-100-104	99500100104	104	U/N Reef	Reef	U/N Reef	10-1133S	99500	U/N Reef (99-500)	U/N Reef (99-500)	142.626	-10.6125	2	0		22	22	1	2337.37	348988
4378	99501	99-501	100	99-501-100-104	99501100104	104	U/N Reef	Reef		10-1116S	99501	U/N Reef (99-501)	U/N Reef (99-501)	143.924	-10.6135	2	0		22	22	1	5813.72	1.71491e+06
4379	99502	99-502	100	99-502-100-108	99502100108	108	Jardine Rock	Rock	U/N Rock	10-1132S	99502	Jardine Rock (99-502)	Jardine Rock (99-502)	142.652	-10.6151	2	0		22	22	1	970.497	68546.6
4380	99503	99-503	100	99-503-100-104	99503100104	104	U/N Reef	Reef		10-1111S	99503	U/N Reef (99-503)	U/N Reef (99-503)	143.945	-10.6175	2	0		22	22	1	7668.62	2.53983e+06
4381	99504	99-504	100	99-504-100-104	99504100104	104	U/N Reef	Reef		10-1121S	99504	U/N Reef (99-504)	U/N Reef (99-504)	143.763	-10.6201	2	0		22	22	1	2001.75	308769
4382	99505	99-505	100	99-505-100-104	99505100104	104	U/N Reef	Reef		10-1117S	99505	U/N Reef (99-505)	U/N Reef (99-505)	143.913	-10.6212	2	0		22	22	1	627.894	27709.2
4383	99507	99-507	100	99-507-100-104	99507100104	104	U/N Reef	Reef		10-1119S	99507	U/N Reef (99-507)	U/N Reef (99-507)	143.901	-10.623	2	0		22	22	1	1989.79	235964
4384	99508	99-508	100	99-508-100-104	99508100104	104	U/N Reef	Reef		10-1125S	99508	U/N Reef (99-508)	U/N Reef (99-508)	143.438	-10.6235	2	0		22	22	1	8515.9	4.03226e+06
4385	99509	99-509	100	99-509-100-104	99509100104	104	U/N Reef	Reef		10-1124S	99509	U/N Reef (99-509)	U/N Reef (99-509)	143.472	-10.6241	2	0		22	22	1	3716.07	1.01765e+06
4386	99510	99-510	100	99-510-100-104	99510100104	104	U/N Reef	Reef		10-1118S	99510	U/N Reef (99-510)	U/N Reef (99-510)	143.908	-10.6242	2	0		22	22	1	996.959	60580.4
4387	99511	99-511	100	99-511-100-104	99511100104	104	U/N Reef	Reef		10-1112S	99511	U/N Reef (99-511)	U/N Reef (99-511)	143.933	-10.6364	2	0		22	22	1	351.45	8671.12
4388	99304	99-304	100	99-304-100-104	99304100104	104	Morilug Reef	Reef	U/N Reef	10-304S	99304	Morilug Reef (99-304)	Morilug Reef (99-304)	142.682	-10.6434	2	0		22	22	1	3822.12	382984
4389	99305	99-305	100	99-305-100-104	99305100104	104	Kai-Damun Reef	Reef	U/N Reef	10-305S	99305	Kai-Damun Reef (99-305)	Kai-Damun Reef (99-305)	142.85	-10.6522	2	0		22	22	1	20889.5	2.82757e+07
4390	99306	99-306	100	99-306-100-102	99306100102	102	Johnson Islet	Island	Johnson Islet	10-306S	99306	Johnson Islet (99-306)	Johnson Islet (99-306)	142.754	-10.6579	2	0		22	22	1	1315.96	55212.9
4391	99306	99-306	100	99-306-100-104	99306100104	104	U/N Reef	Reef	U/N Reef	10-1130S	99306	U/N Reef (99-306)	U/N Reef (99-306)	142.754	-10.6592	2	0		22	22	1	5667.09	1.1865e+06
4392	99307	99-307	100	99-307-100-102	99307100102	102	York Island	Island	York Island	10-307S	99307	York Island (99-307)	York Island (99-307)	142.529	-10.6836	2	0		22	22	1	1033.79	44605.8
4393	99308	99-308	100	99-308-100-102	99308100102	102	Eborac Island	Island	Eborac Island	10-308S	99308	Eborac Island (99-308)	Eborac Island (99-308)	142.534	-10.6824	2	0		22	22	1	1198.8	34773.4
4394	99309	99-309	100	99-309-100-106	99309100106	106	Mid Rock	Rock	Mid Rock	10-309S	99309	Mid Rock (99-309)	Mid Rock (99-309)	142.598	-10.6768	2	0		22	22	1	1784.89	244899
4395	99310	99-310	100	99-310-100-106	99310100106	106	Quetta Rock	Rock	Quetta Rock	10-310S	99310	Quetta Rock (99-310)	Quetta Rock (99-310)	142.63	-10.6703	2	0		22	22	1	1768.89	239253
4396	99311	99-311	100	99-311-100-102	99311100102	102	Akone Islet	Island	Akone Islet	10-311S	99311	Akone Islet (99-311)	Akone Islet (99-311)	142.67	-10.6673	2	0		22	22	1	511.009	19428.3
4397	99311	99-311	100	99-311-100-104	99311100104	104	Akone Reef	Reef	U/N Reef	10-311S	99311	Akone Reef (99-311)	Akone Reef (99-311)	142.67	-10.6678	2	0		22	22	1	2546.34	246809
4398	99312	99-312	100	99-312-100-104	99312100104	104	U/N Reef	Reef	U/N Reef	10-1131S	99312	U/N Reef (99-312)	U/N Reef (99-312)	142.684	-10.6678	2	0		22	22	1	3950.57	750037
4399	99345	99-345	100	99-345-100-104	99345100104	104	U/N Reef	Reef	U/N Reef	10-1126S	99345	U/N Reef (99-345)	U/N Reef (99-345)	143.375	-10.6232	2	0		22	22	1	7064.37	3.13401e+06
4400	99346	99-346	100	99-346-100-104	99346100104	104	U/N Reef	Reef	U/N Reef	10-1128S	99346	U/N Reef (99-346)	U/N Reef (99-346)	143.223	-10.6366	2	0		22	22	1	15362.1	7.57543e+06
4401	99512	99-512	100	99-512-100-104	99512100104	104	U/N Reef	Reef		10-1114S	99512	U/N Reef (99-512)	U/N Reef (99-512)	143.941	-10.6371	2	0		22	22	1	17983.9	7.00046e+06
4402	99513	99-513	100	99-513-100-104	99513100104	104	U/N Reef	Reef		10-1113S	99513	U/N Reef (99-513)	U/N Reef (99-513)	143.928	-10.6394	2	0		22	22	1	341.064	8457.28
4403	99514	99-514	100	99-514-100-104	99514100104	104	U/N Reef	Reef	U/N Reef	10-1115S	99514	U/N Reef (99-514)	U/N Reef (99-514)	143.95	-10.6531	2	0		22	22	1	18731.4	7.78753e+06
4404	99515	99-515	100	99-515-100-102	99515100102	102	U/N Island	Island		10-1030S	99515	U/N Island (99-515)	U/N Island (99-515)	142.281	-10.689	1	0		22	22	1	337.007	7141.6
4405	99516	99-516	100	99-516-100-102	99516100102	102	Murangi Islet	Island	Murangi Islet	10-1028S	99516	Murangi Islet (99-516)	Murangi Islet (99-516)	142.493	-10.6954	1	0		22	22	1	664.944	25944.7
4406	99517	99-517	100	99-517-100-102	99517100102	102	Meddler Island	Island	Meddler Island	10-1037S	99517	Meddler Island (99-517)	Meddler Island (99-517)	142.383	-10.7022	1	0		22	22	1	1234.4	45419.8
4407	99347	99-347	100	99-347-100-104	99347100104	104	U/N Reef	Reef	U/N Reef	10-1129S	99347	U/N Reef (99-347)	U/N Reef (99-347)	143.038	-10.6473	2	0		22	22	1	10609.9	4.97086e+06
4408	99379	99-379	100	99-379-100-104	99379100104	104	U/N Reef	Reef	U/N Reef	10-1123S	99379	U/N Reef (99-379)	U/N Reef (99-379)	143.565	-10.6211	2	0		22	22	1	21803.3	2.07124e+07
4409	99380	99-380	100	99-380-100-104	99380100104	104	U/N Reef	Reef	U/N Reef	10-1122S	99380	U/N Reef (99-380)	U/N Reef (99-380)	143.651	-10.6338	2	0		22	22	1	10765.3	5.50011e+06
4410	99383	99-383	100	99-383-100-104	99383100104	104	U/N Reef	Reef	U/N Reef	10-383S	99383	U/N Reef (99-383)	U/N Reef (99-383)	143.948	-10.6728	2	0		22	22	1	15199.9	6.37118e+06
4411	99389	99-389	100	99-389-100-108	99389100108	108	Reid Rock	Rock	U/N Rock		99389	Reid Rock (99-389)	Reid Rock (99-389)	142.643	-10.5957	1	0		22	22	1	692.616	34433.1
4412	99390	99-390	100	99-390-100-106	99390100106	106	Marina Rock	Rock	U/N Rock		99390	Marina Rock (99-390)	Marina Rock (99-390)	142.383	-10.4634	1	0		22	22	1	3764.6	1.08331e+06
4413	99391	99-391	100	99-391-100-106	99391100106	106	Pearl Rock	Rock	Pearl Rock		99391	Pearl Rock (99-391)	Pearl Rock (99-391)	142.337	-10.5458	1	0		22	22	1	1315.52	130368
4415	99393	99-393a	101	99-393-101-102	99393101102	102	U/N Island	Island		10-1002S	99393A	U/N Island (99-393a)	U/N Island (99-393a)	142.108	-10.3499	1	0		22	22	1	243.073	2802.89
4416	99518	99-518a	101	99-518-101-102	99518101102	102	Little Woody Island	Island	Little Woody Island	10-1040S	99518A	Little Woody Island (99-518a)	Little Woody Island (99-518a)	142.344	-10.7153	1	0		22	22	1	1333.19	23792.7
4417	99518	99-518b	102	99-518-102-102	99518102102	102	Great Woody Island	Island	Great Woody Island	10-1029S	99518B	Great Woody Island (99-518b)	Great Woody Island (99-518b)	142.353	-10.704	1	0		22	22	1	464.215	4804.92
4418	99520	99-520	100	99-520-100-102	99520100102	102	Quoin Island	Island	Quoin Island	10-1039S	99520	Quoin Island (99-520)	Quoin Island (99-520)	142.37	-10.713	1	0		22	22	1	699.792	20298.4
4419	99393	99-393b	102	99-393-102-102	99393102102	102	U/N Island	Island		10-1003S	99393B	U/N Island (99-393b)	U/N Island (99-393b)	142.106	-10.3545	1	0		22	22	1	251.6	4038.17
4420	99394	99-394a	101	99-394-101-102	99394101102	102	West Island (No 2)	Island	West Island	10-1006A	99394A	West Island (No 2) (99-394a)	West Island (No 2) (99-394a)	142.045	-10.3565	1	0		22	22	1	1045.41	51808.1
4421	99394	99-394b	102	99-394-102-102	99394102102	102	West Island (No 1)	Island	West Island	10-1005B	99394B	West Island (No 1) (99-394b)	West Island (No 1) (99-394b)	142.054	-10.3591	1	0		22	22	1	3196.07	70320.5
4422	99394	99-394c	103	99-394-103-102	99394103102	102	West Island (No 3)	Island	West Island	10-1004S	99394C	West Island (No 3) (99-394c)	West Island (No 3) (99-394c)	142.056	-10.3514	1	0		22	22	1	274.688	4507.69
4423	99399	99-399	100	99-399-100-102	99399100102	102	Travers Island	Island	Travers Island	10-1000S	99399	Travers Island (99-399)	Travers Island (99-399)	142.363	-10.3676	1	0		22	22	1	660.996	20634.8
4437	99809	99-809	100	99-809-100-104	99809100104	104	U/N Reef	Reef	U/N Reef	10-809S	99809	U/N Reef (99-809)	U/N Reef (99-809)	143.958	-10.6816	2	0		22	22	1	2519.65	375392
4439	99430	99-430a	101	99-430-101-102	99430101102	102	Twin Island (West)	Island	Twin Island	10-1009A	99430A	Twin Island (West) (99-430a)	Twin Island (West) (99-430a)	142.439	-10.4621	1	0		22	22	1	1160.17	6020.27
4440	99430	99-430b	102	99-430-102-102	99430102102	102	Twin Island (East)	Island	Twin Island	10-1008B	99430B	Twin Island (East) (99-430b)	Twin Island (East) (99-430b)	142.448	-10.4627	1	0		22	22	1	1089.6	13194.6
4447	99439	99-439	100	99-439-100-106	99439100106	106	Alert (Mehigan) Rocks	Rock	U/N Rock	10-1045S	99439	Alert (Mehigan) Rocks (99-439)	Alert (Mehigan) Rocks (99-439)	142.362	-10.486	1	0		22	22	1	124.506	1208.04
4449	99445	99-445	100	99-445-100-102	99445100102	102	East Strait Island	Island	East Strait Island	10-1007S	99445	East Strait Island (99-445)	East Strait Island (99-445)	142.45	-10.4956	1	0		22	22	1	272.72	2645.3
4450	99454	99-454	100	99-454-100-106	99454100106	106	Edwards Rock	Rock	Edwards Rock	10-1082S	99454	Edwards Rock (99-454)	Edwards Rock (99-454)	142.442	-10.5145	1	0		22	22	1	1358.04	136241
4451	99457	99-457	100	99-457-100-102	99457100102	102	Dugong Islet	Island	Dugong Islet	10-1010S	99457	Dugong Islet (99-457)	Dugong Islet (99-457)	143.1	-10.52	1	0		22	22	1	602.563	20649.6
4938			0			0		Reef						0	0	0	1	7.1m reef	22	22	1	810.162	48218.7
4939			0			0		Cay						0	0	0	2	cay	22	22	1	1447.28	101222
4940			0			0		Cay						0	0	0	3	cay	22	22	1	958.494	40279.4
4941			0			0		Cay						0	0	0	4	cay	22	22	1	558.573	10267.9
4943			0			0		Reef						0	0	0	6	1m shoal	22	22	1	5081.41	1.29317e+06
5812			0			0		Island						0	0	0	890	Morilug Islet	22	22	1	724.901	9513.93
5813			0			0		Cay						0	0	0	891	cay	22	22	1	314.279	5625.85
5814			0			0		Cay						0	0	0	892	cay	22	22	1	342.878	7998.55
5882			0			0		Reef						0	0	0	961	0.8m reef	22	22	1	6152.1	2.54638e+06
5883			0			0		Reef						0	0	0	962	3.5m reef	22	22	1	2885.46	636939
5884			0			0		Reef						0	0	0	963	3.1m reef	22	22	1	5445.79	1.83759e+06
5885			0			0		Reef						0	0	0	964	reef	22	22	1	835.487	46465.1
5886			0			0		Reef						0	0	0	965	reef	22	22	1	447.49	11656.5
5887			0			0		Reef						0	0	0	966	reef	22	22	1	746.18	22614.1
5888			0			0		Reef						0	0	0	967	reef	22	22	1	707.609	27416.8
5889			0			0		Reef						0	0	0	968	reef	22	22	1	1082.1	86045.6
5890			0			0		Reef						0	0	0	969	reef	22	22	1	598.61	22507.9
5891			0			0		Reef						0	0	0	970	reef	22	22	1	511.737	19603.3
5892			0			0		Reef						0	0	0	971	8.8m reef	22	22	1	2174.7	363153
5893			0			0		Reef						0	0	0	972	3.7m reef	22	22	1	2616.96	493278
5894			0			0		Reef						0	0	0	973	9.4m reef	22	22	1	1844.49	264934
5895			0			0		Reef						0	0	0	974	9.6m reef	22	22	1	1862.09	266218
5896			0			0		Reef						0	0	0	975	8.9m reef	22	22	1	2054.16	313693
5897			0			0		Reef						0	0	0	976	2.6m reef	22	22	1	5329.78	973254
5898			0			0		Reef						0	0	0	977	6.7m reef	22	22	1	2958.29	558398
5899			0			0		Reef						0	0	0	978	1.5m reef	22	22	1	1709.02	195927
5900			0			0		Reef						0	0	0	979	2.7m reef	22	22	1	6251.07	1.15107e+06
5901			0			0		Reef						0	0	0	980	2.6m reef	22	22	1	3929.79	761856

[truncated: 26 more sheets: HoloFeatd33r26, HoloFeatd32r26, HoloFeatd31r26, HoloFeatd30r26, HoloFeatd29r26, HoloFeatd28r26, HoloFeatd27r26, HoloFeatd26r26, HoloFeatd25r26, HoloFeatd24r26, HoloFeatd23r26, HoloFeatd22r26, HoloFeatd21r26, HoloFeatd20r26, HoloFeatd19r26, HoloFeatd18r26, HoloFeatd17r26, HoloFeatd16r26, HoloFeatd15r26, HoloFeatd14r26 …]
