# Supplementary material for: New constraints on the postglacial shallow-water carbonate accumulation in the Great Barrier Reef
Source: Sci Rep. 2022 Jan 18;12:924. doi: 10.1038/s41598-021-04586-w (PMC8766595; doi:10.1038/s41598-021-04586-w)
Supplement: Supplementary file 4 — Supplementary Information 3. [file 41598_2021_4586_MOESM4_ESM.xlsx]

## Sheet: PostGlacial Markers
Drill	LGM marker (mbsf)		Top drill (mbsl)
M0039A	25.5	???	107.04
M0036A	26.5	???	103.21
M0035A	25.4	???	100
M0034A	20.1	???	51
M0033A	14.3		91.3
M0032A	16.2		91.58
M0031A	15.5		90.5
M0040A	12.5	???	126.1
M0041A	11.5	???	126.6
M0042A	15		50.78
M0043A	30.5	???	102.9
M0047A	31.5	???	99.1
M0053A	19.5	???	97.9
M0054B	21	???	107.2
M0055A	10.7		87.3
M0056A	5		81.2
M0057A	18		42.3
Postglacial markers mainly from core data and interpretations from Webster et al, 2011 and Gischler et al, 2013

## Sheet: HYD02A update
Hole ID	Sample ID	mbsf (m)	mbsl DS (m)	Dated lithology	Context	Reference/Source updated	ST CAR Age (C14 -AMS)	ST Coral Age (C14 -AMS)	ST Coral (U/Th)	Final age (ka)	Final depth (m)	LGM marker (mbsf)	Pglacial thickness (m)	Final age (ka) error min/-	Final age (ka) error max/+
M0040A	40A-6R-1 35-39	8.37	139.54	Coral	IS	Humblet et al, in press, 2021	0	0	18.381	18.381	139.54	12.5	4.13	0.089	0.089
M0040A	40A-6R-1 72-76	8.74	139.91	Coral	IS	Humblet et al, in press, 2021	0	0	18.461	18.461	139.91	12.5	3.76	0.036	0.036
M0040A	40A-8R-2 5-8	12.405	143.575	Coral	IS?	Webster et al, 2011	0	0	24.6	24.6	143.575	12.5	0.095	0.2	0.2
M0041A	41A-2R-1-W 70-72	3.71	134.98	Coral	IS?	Humblet et al, in press, 2021	0	16.475	0	16.475	134.98	11.5	7.79	0.425	0.425
M0042A	42A-4R-1-W 45-48	5.965	59.885	Coralline algae	IS	Webster, Yokoyama, Fallon, Esat et al, in preparation	11.235	0	0	11.235	59.885	15	9.035	0.105	0.105
M0042A	42A-4R-1-W 59-62	6.105	60.025	Coralline algae	IS	Webster, Yokoyama, Fallon, Esat et al, in preparation	11.04	0	0	11.04	60.025	15	8.895	0.15	0.15
M0042A	42A-5R-1-W 1-3	7.52	61.44	Coralline algae	ISX	Webster, Yokoyama, Fallon, Esat et al, in preparation	9.44	0	0	9.44	61.44	15	7.48	0.09	0.09
M0042A	42A-5R-1-W 1-3	7.52	61.44	Coralline algae	ISX	Webster, Yokoyama, Fallon, Esat et al, in preparation	9.49	0	0	9.49	61.44	15	7.48	0.08	0.08
M0042A	42A-10R-1 6–8	13.77	67.69	Coral	ISX	Webster et al, 2011	0	12.613	0	12.613	67.69	15	1.23	0.07	0.07
M0042A	42A-1R-2 2–3	0.345	54.265	Coral	ISX	Webster et al, 2011	0	9.7	0	9.7	54.265	15	14.655	0.15	0.15
M0042A	42A-2R-1 (6-10)	2.08	56	Coral	IS	Webster, Yokoyama, Fallon, Esat et al, in preparation	0	0	10.612	10.612	56	15	12.92	0.037	0.037
M0042A	42A-3R-1 (17-21)	4.19	58.11	Coral	IS?	Webster, Yokoyama, Fallon, Esat et al, in preparation	0	0	10.659	10.659	58.11	15	10.81	0.02	0.02
M0042A	42A-4R-1 (10-21)	5.655	59.575	Coral	IS	Webster, Yokoyama, Fallon, Esat et al, in preparation	0	0	11.542	11.542	59.575	15	9.345	0.011	0.011
M0043A	43A-10R-1-W 32-35	14.335	119.815	Coralline algae	IS	Yokoyama, Fallon et al, in preparation	17.5	0	0	17.5	119.815	30.5	16.165	0.35	0.35
M0043A	43A-9R-1-W 5-8	12.565	118.045	Coralline algae	IS	Yokoyama, Fallon et al, in preparation	17.3	0	0	17.3	118.045	30.5	17.935	0.35	0.35
M0043A	43A-18R-1_17-18	26.175	131.655	Coral?	ISX	Thomas et al, in preparation	0	0	19.788	19.788	131.655	30.5	4.325	0.087	0.087
M0043A	43A-18R-1_5-7	26.06	131.54	Coral?	ISX	Thomas et al, in preparation	0	0	19.487	19.487	131.54	30.5	4.44	0.083	0.083
M0043A	43A-18R-1_6-9	26.075	131.555	Coral?	ISX	Thomas et al, in preparation	0	0	19.771	19.771	131.555	30.5	4.425	0.084	0.084
M0043A	43A-18R-CC_2-5	26.035	131.515	Coral	ISX	Thomas et al, in preparation	0	0	19.854	19.854	131.515	30.5	4.465	0.083	0.083
M0043A	43A-20R-1_1-14	26.075	131.555	Coral?	ISX	Thomas et al, in preparation	0	0	20.525	20.525	131.555	30.5	4.425	0.086	0.086
M0043A	43A-21R-1_0-1	26.005	131.485	Coral?	ISX	Thomas et al, in preparation	0	0	21.978	21.978	131.485	30.5	4.495	0.094	0.094
M0043A	43A-18-CC 0-4	26.24	131.72	Coral	ISX	Thompson et al, in preparation	0	0	20.004	20.004	131.72	30.5	4.26	0.016	0.016
M0043A	43A-18R-2 2-4	26.25	131.73	Coral	ISX	Webster et al, 2011	0	0	20.3	20.3	131.73	30.5	4.25	0.2	0.2
M0043A	43A-2R-2 3–4	2.655	108.135	Coral	ISX	Webster et al, 2011	0	14.55	0	14.55	108.135	30.5	27.845	0.45	0.45
M0043A	43A-9R-2 1–2	12.985	118.465	Coral	IS?	Webster et al, 2011	0	17.625	0	17.625	118.465	30.5	17.515	0.375	0.375
M0043A	43A-12R-2(7-10)	17.085	122.565	Unknown	ISX	Esat et al, in preparation	0	0	12.8553	12.8553	122.565	30.5	13.415	0.0634443	0.0634443
M0043A	43A-8R-1(0-7)	11.735	117.215	Coral	IS?	Esat et al, in preparation	0	0	16.337	16.337	117.215	30.5	18.765	0.028	0.028
M0043A	43A-8R-1(19-23)	11.91	117.39	Coral	IS?	Esat et al, in preparation	0	0	16.586	16.586	117.39	30.5	18.59	0.027	0.027
M0043A	43A-9R-1(17-19)	12.68	118.16	Coral	IS?	Esat et al, in preparation	0	0	16.756	16.756	118.16	30.5	17.82	0.016	0.016
M0043A	43A-9R-1(27-29)	12.78	118.26	Coral	IS?	Esat et al, in preparation	0	0	16.634	16.634	118.26	30.5	17.72	0.016	0.016
M0047A	47A-7R-2 8–9	15.425	115.135	Coral	IS?	Webster et al, 2011	0	17.6	0	17.6	115.135	31.5	16.075	0.35	0.35

## Sheet: HYD01A update
Hole ID	Sample ID	mbsf (m)	mbsl DS (m)	Dated lithology	Context	updated reference	ST CAR Age (C14 -AMS)	ST Coral Age (C14 -AMS)	ST Coral (U/Th)	Final age (ka)	Final depth (m)	LGM marker mbsf (m)	Pglacial thickness (m)	Final age (ka) error min/-	Final age (ka) error max/+
M0031A	31A-8R-CCW, 0-8	15.47	106.37	Coral	IS	Yokoyama et al, 2018	0	16.1	0	16.1	106.37	15.5	0.03	0.65	0.65
M0031A	31A-8R-2,0-8	15.47	106.37	Coral	IS?	Yokoyama et al, 2018	0	0	15.45	15.45	106.37	15.5	0.03	0.003	0.003
M0031A	31A-8R-1W, 31-36	15.335	106.235	Coral	IS	Yokoyama et al, 2018	0	16.2	0	16.2	106.235	15.5	0.165	0.65	0.65
M0031A	31A-8R-1, 36-41	15.385	106.285	Coral	IS?	Yokoyama et al, 2018	0	0	15.282	15.282	106.285	15.5	0.115	0.004	0.004
M0031A	31A-7R-1, 16-24	12.2	103.1	Coral	IS?	Yokoyama et al, 2018	0	0	15.088	15.088	103.1	15.5	3.3	0.003	0.003
M0031A	31A-7R-1, 16-24	12.2	103.1	Coral	IS?	Yokoyama et al, 2018	0	0	15.159	15.159	103.1	15.5	3.3	0.004	0.004
M0031A	31A-2R-2, 7–10	3.405	94.305	Coral	IS?	Webster et al, 2011	0	13.22	0	13.22	94.305	15.5	12.095	0.105	0.105
M0031A	31A-2R-1, 27-32	3.295	94.195	Coral	IS?	Yokoyama et al, 2018	0	0	13.197	13.197	94.195	15.5	12.205	0.003	0.003
M0032A	32A-8R-3 0-2	15.03	105.33	Coral	ISX	Webster et al, 2011	0	0	19.7	19.7	105.33	16.2	1.17	0.155	0.155
M0032A	32A-8R-2, 17-25	14.95	105.25	Coral	IS	Yokoyama et al, 2018	0	0	15.572	15.572	105.25	16.2	1.25	0.004	0.004
M0032A	32A-8R-2, 17-25	14.95	105.25	Coral	IS	Yokoyama et al, 2018	0	0	15.477	15.477	105.25	16.2	1.25	0.003	0.003
M0032A	32A-8R-2, 1-17	14.83	105.13	Coral	IS	Yokoyama et al, 2018	0	0	15.329	15.329	105.13	16.2	1.37	0.004	0.004
M0032A	32A-8R-2, 1-17	14.83	105.13	Coral	IS	Yokoyama et al, 2018	0	0	15.46	15.46	105.13	16.2	1.37	0.003	0.003
M0032A	32A-8R-2, 1-17	14.83	105.13	Coral	IS	Yokoyama et al, 2018	0	0	15.484	15.484	105.13	16.2	1.37	0.003	0.003
M0032A	32A-8R-2, 1-17	14.83	105.13	Coral	IS	Yokoyama et al, 2018	0	0	15.611	15.611	105.13	16.2	1.37	0.004	0.004
M0032A	32A-8R-2 17-22	14.935	105.235	Coral	IS	Yokoyama et al, 2018	0	0	15.781	15.781	105.235	16.2	1.265	0.015	0.015
M0032A	32A-8R-2 1-17	14.83	105.13	Coral	IS	Yokoyama et al, 2018	0	0	15.611	15.611	105.13	16.2	1.37	0.0826062	0.0826062
M0032A	32A-7R-CCW, 4-9	12.655	102.955	Coral	IS?	Yokoyama et al, 2018	0	15.8	0	15.8	102.955	16.2	3.545	0.65	0.65
M0032A	32A-7R-1W, 16-23	12.495	102.795	Coral	IS?	Yokoyama et al, 2018	0	15.7	0	15.7	102.795	16.2	3.705	0.65	0.65
M0032A	32A-3R-2, 11–13	5.37	95.67	Coral	IS?	Yokoyama et al, 2018	0	14.9	0	14.9	95.67	16.2	10.83	0.35	0.35
M0032A	32A-3R-1W, 24-28	5.06	95.36	Coral	IS?	Yokoyama et al, 2018	0	14.65	0	14.65	95.36	16.2	11.14	0.45	0.45
M0032A	32A-1R-2, 0–2	0.51	90.81	Microbialite	ISN	Webster et al, 2011	0	12.8	0	12.8	90.81	16.2	15.69	0.16	0.16
M0033A	33A-9R-1_10_16	11.43	103.43	Coral	IS	Yokoyama et al, 2018	0	0	15.167	15.167	103.43	14.3	2.87	0.097	0.097
M0033A	33A-8R-1(13-17)	9.95	101.95	Coral	IS	Yokoyama et al, 2018	0	0	14.871	14.871	101.95	14.3	4.35	0.113	0.113
M0033A	33A-8R-1-W 0-10	9.85	101.85	Coralline algae	IS	Yokoyama et al, 2018	14.575	0	0	14.575	101.85	14.3	4.45	0.425	0.425
M0033A	33A-7R-CC(2-10)	8.9	100.9	Coral	IS	Yokoyama et al, 2018	0	0	14.997	14.997	100.9	14.3	5.4	0.013	0.013
M0033A	33A-7R-2 0–2	8.85	100.85	Coral	IS?	Yokoyama et al, 2018	0	15.3	0	15.3	100.85	14.3	5.45	0.4	0.4
M0033A	33A-7R-1-W 19-26	8.525	100.525	Coralline algae	IS	Yokoyama et al, 2018	14.425	0	0	14.425	100.525	14.3	5.775	0.475	0.475
M0033A	33A-5R-1 88-97	6.925	98.925	Coral	IS	Yokoyama et al, 2018	0	0	14.945	14.945	98.925	14.3	7.375	0.03	0.03
M0033A	33A-5R-1 68-74	6.71	98.71	Coral	IS	Yokoyama et al, 2018	0	0	14.974	14.974	98.71	14.3	7.59	0.017	0.017
M0033A	33A-5R-1W, 107-114	7.105	99.105	Coral	IS	Yokoyama et al, 2018	0	15.025	0	15.025	99.105	14.3	7.195	0.425	0.425
M0033A	33A-5R-1-W 79-85	6.82	98.82	Coralline algae	IS	Yokoyama et al, 2018	14.65	0	0	14.65	98.82	14.3	7.48	0.45	0.45
M0033A	33A-5R-1-W 52-64	6.58	98.58	Coralline algae	IS	Yokoyama et al, 2018	14.65	0	0	14.65	98.58	14.3	7.72	0.45	0.45
M0033A	33A-5R-1 116-121	7.185	99.185	Coral	IS	Yokoyama et al, 2018	0	0	14.906	14.906	99.185	14.3	7.115	0.02	0.02
M0033A	33A-4R-CCW, 0-8	4.54	96.54	Coral	IS	Yokoyama et al, 2018	0	14.9	0	14.9	96.54	14.3	9.76	0.35	0.35
M0033A	33A-4R-CC-W 0-8	4.85	96.85	Coralline algae	IS	Yokoyama et al, 2018	15.025	0	0	15.025	96.85	14.3	9.45	0.475	0.475
M0033A	33A-4R-1-W 20-25	4.725	96.725	Coralline algae	IS	Yokoyama et al, 2018	14.375	0	0	14.375	96.725	14.3	9.575	0.475	0.475
M0033A	33A-4R-1-W 12-14	4.63	96.63	Coralline algae	IS	Yokoyama et al, 2018	14.01	0	0	14.01	96.63	14.3	9.67	0.17	0.17
M0033A	33A-4R-1 12-18	4.65	96.65	Coral	IS	Yokoyama et al, 2018	0	0	14.375	14.375	96.65	14.3	9.65	0.049	0.049
M0033A	33A-3R-CC(0-7)	3.365	95.365	Coral	IS?	Yokoyama et al, 2018	0	0	13.984	13.984	95.365	14.3	10.935	0.013	0.013
M0033A	33A-3R-2, 4–6	3.38	95.38	Coral	IS?	Yokoyama et al, 2018	0	13.955	0	13.955	95.38	14.3	10.92	0.155	0.155
M0033A	33A-3R-1-W 28-30	3.29	95.29	Coralline algae	IS	Yokoyama et al, 2018	13.51	0	0	13.51	95.29	14.3	11.01	0.16	0.16
M0033A	33A-3R-1-W 22-27	3.245	95.245	Coralline algae	IS	Yokoyama et al, 2018	13.63	0	0	13.63	95.245	14.3	11.055	0.17	0.17
M0033A	33A-2R-1-W 27-30	1.785	93.785	Coralline algae	ISX	Yokoyama et al, 2018	13.065	0	0	13.065	93.785	14.3	12.515	0.175	0.175
M0033A	33A-1R-1W, 5-7	0.06	92.06	Coral	IS	Yokoyama et al, 2018	0	10.56	0	10.56	92.06	14.3	14.24	0.09	0.09
M0033A	33A-10R-1_41_49	13.25	105.25	Coral	IS	Yokoyama et al, 2018	0	0	15.331	15.331	105.25	14.3	1.05	0.092	0.092
M0033A	33A-10R-1_16_23	12.995	104.995	Coral	IS	Yokoyama et al, 2018	0	0	15.448	15.448	104.995	14.3	1.305	0.077	0.077
M0033A	33A-10R-1W, 17-23	13	105	Coral	IS	Yokoyama et al, 2018	0	16.2	0	16.2	105	14.3	1.3	0.65	0.65
M0034A	34A-9R-1(89-91)	13.5	66.4	Coral	IS	Yokoyama et al, 2018	0	0	15.298	15.298	66.4	20.1	6.6	0.013	0.013
M0034A	34A-9R-1(78-85)	13.415	66.315	Coral	IS	Yokoyama et al, 2018	0	0	12.117	12.117	66.315	20.1	6.685	0.017	0.017
M0034A	34A-9R-1-W 57-61	13.19	66.09	Coralline algae	IS	Yokoyama et al, 2018	12.39	0	0	12.39	66.09	20.1	6.91	0.2	0.2
M0034A	34A-9R-1-W 21-31	12.86	65.76	Coralline algae	IS	Yokoyama et al, 2018	11.96	0	0	11.96	65.76	20.1	7.24	0.22	0.22
M0034A	34A-9R-1-W 17-21	12.79	65.69	Coralline algae	IS	Yokoyama et al, 2018	12.275	0	0	12.275	65.69	20.1	7.31	0.275	0.275
M0034A	34A-8R-1W, 0-10	11.15	64.05	Coral	IS	Yokoyama et al, 2018	0	12	0	12	64.05	20.1	8.95	0.25	0.25
M0034A	34A-8R-1-W 38-41	11.495	64.395	Coralline algae	IS	Yokoyama et al, 2018	12.34	0	0	12.34	64.395	20.1	8.605	0.23	0.23
M0034A	34A-7R-2, 12–14	9.24	62.14	Coral	IS?	Yokoyama et al, 2018	0	11.42	0	11.42	62.14	20.1	10.86	0.21	0.1
M0034A	34A-4R-1W, 19-24	4.715	57.615	Coral	IS	Yokoyama et al, 2018	0	11.375	0	11.375	57.615	20.1	15.385	0.205	0.205
M0034A	34A-4R-1W, 11-15	4.63	57.53	Coral	IS	Yokoyama et al, 2018	0	11.235	0	11.235	57.53	20.1	15.47	0.085	0.085
M0034A	34A-4R-1-W 35-38	4.865	57.765	Coralline algae	IS?	Yokoyama et al, 2018	11.365	0	0	11.365	57.765	20.1	15.235	0.215	0.215
M0034A	34A-4R-1-W 2-6	4.54	57.44	Coralline algae	IS?	Yokoyama et al, 2018	11.265	0	0	11.265	57.44	20.1	15.56	0.125	0.125
M0034A	34A-2R-CC-W 0-5	1.975	54.875	Coralline algae	IS	Yokoyama et al, 2018	10.605	0	0	10.605	54.875	20.1	18.125	0.135	0.135
M0034A	34A-2R-1-W 37-41	1.89	54.79	Coralline algae	IS?	Yokoyama et al, 2018	10.51	0	0	10.51	54.79	20.1	18.21	0.13	0.13
M0034A	34A-2R-1-W 28-30	1.79	54.69	Coralline algae	IS?	Yokoyama et al, 2018	10.625	0	0	10.625	54.69	20.1	18.31	0.145	0.145
M0034A	34A-1R-2, 2–4	0.83	53.73	Coral	ISX	Yokoyama et al, 2018	0	10.195	0	10.195	53.73	20.1	19.27	0.095	0.145
M0034A	34A-1R-1(46-54)	0.5	53.4	Coral	IS	Yokoyama et al, 2018	0	0	6.399	6.399	53.4	20.1	19.6	0.011	0.011
M0034A	34A-1R-1(26-34)	0.3	53.2	Coral	IS	Yokoyama et al, 2018	0	0	10.337	10.337	53.2	20.1	19.8	0.021	0.021
M0034A	34A-1R-1-W 33-36	0.345	53.245	Coralline algae	IS	Yokoyama et al, 2018	9.97	0	0	9.97	53.245	20.1	19.755	0.19	0.19
M0034A	34A-13R-2, 6-8	18.77	71.67	Coral	ISN	Yokoyama et al, 2018	0	0	11.2	11.2	71.67	20.1	1.33	0.1	0.1
M0034A	34A-12R-2(3-5)	17.73	70.63	Coral	ISX	Yokoyama et al, 2018	0	0	13.049	13.049	70.63	20.1	2.37	0.078	0.078
M0034A	34A-12R-1(1-3)	17.12	70.02	Coral	IS?	Yokoyama et al, 2018	0	0	13.828	13.828	70.02	20.1	2.98	0.04	0.04
M0034A	34A-11R-1(25-35)	15.9	68.8	Coral	IS	Yokoyama et al, 2018	0	0	12.435	12.435	68.8	20.1	4.2	0.012	0.012
M0034A	34A-11R-1, 25-35	15.9	68.8	Coral	IS	Yokoyama et al, 2018	0	0	12.537	12.537	68.8	20.1	4.2	0.011	0.011
M0034A	34A-11R-1-W 22-25	15.835	68.735	Coralline algae	IS	Yokoyama et al, 2018	12.52	0	0	12.52	68.735	20.1	4.265	0.14	0.104
M0034A	34A-11R-1_25_35	15.9	68.8	Coral	IS	Yokoyama et al, 2018	0	0	12.57	12.57	68.8	20.1	4.2	0.059	0.059
M0034A	34A-10R-1(48-53)	14.605	67.505	Coral	IS?	Yokoyama et al, 2018	0	0	12.305	12.305	67.505	20.1	5.495	0.059	0.059
M0034A	34A-10R-1-W 8-10	14.19	67.09	Coralline algae	IS	Yokoyama et al, 2018	12.33	0	0	12.33	67.09	20.1	5.91	0.24	0.17
M0034A	34A-10R-1-W 61-64	14.725	67.625	Coralline algae	IS?	Yokoyama et al, 2018	12.415	0	0	12.415	67.625	20.1	5.375	0.175	0.1
M0034A	34A-10R-1-W 36-38	14.47	67.37	Coralline algae	IS?	Yokoyama et al, 2018	12.335	0	0	12.335	67.37	20.1	5.63	0.225	0.145
M0035A	35A-9R-1-W 35-37	11.94	115.04	Coralline algae?	IS?	Yokoyama et al, 2018	17.225	0	0	17.225	115.04	25.4	13.46	0.325	0.325
M0035A	35A-9R-1-W 35-37	11.94	115.04	Coralline algae?	IS?	Yokoyama et al, 2018	17.3	0	0	17.3	115.04	25.4	13.46	0.35	0.35
M0035A	35A-7R-1W, 4-5	8.625	111.725	Coral	ISX	Yokoyama et al, 2018	0	11.625	0	11.625	111.725	25.4	16.775	0.275	0.275
M0035A	35A-7R-1W, 11-13	8.7	111.8	Coral	ISX	Yokoyama et al, 2018	0	11.65	0	11.65	111.8	25.4	16.7	0.3	0.3
M0035A	35A-6R-1(24-29)	7.345	110.445	Coral	IS?	Yokoyama et al, 2018	0	0	15.115	15.115	110.445	25.4	18.055	0.014	0.014
M0035A	35A-5R-1W, 85-92	6.465	109.565	Coral	IS?	Yokoyama et al, 2018	0	15.6	0	15.6	109.565	25.4	18.935	0.55	0.55
M0035A	35A-3R-CC-W 2-4	2.63	105.73	Coral	IS?	Yokoyama et al, 2018	14.65	0	0	14.65	105.73	25.4	22.77	0.45	0.45
M0035A	35A-3R-CC-W 2-4	2.62	105.72	Coral	IS?	Yokoyama et al, 2018	14.65	0	0	14.65	105.72	25.4	22.78	0.45	0.45
M0035A	35A-3R-2, 2–4	2.63	105.73	Coral	IS?	Yokoyama et al, 2018	0	14.9	0	14.9	105.73	25.4	22.77	0.35	0.35
M0035A	35A-3R-1(35-38)	2.565	105.665	Coral	ISX	Yokoyama et al, 2018	0	0	15.05	15.05	105.665	25.4	22.835	0.018	0.018
M0035A	35A-18R-1W, 14-20	24.5	127.6	Coral	IS	Yokoyama et al, 2018	0	19.975	0	19.975	127.6	25.4	0.9	0.375	0.375
M0035A	35A-18R-1, 21-26	24.115	127.215	Coral	IS	Yokoyama et al, 2018	0	0	20.175	20.175	127.215	25.4	1.285	0.008	0.008
M0035A	35A-18R-1, 14-20	24.05	127.15	Coral	IS	Yokoyama et al, 2018	0	0	20.318	20.318	127.15	25.4	1.35	0.007	0.007
M0035A	35A-16R-2, 6-8	20.95	124.05	Coral	IS?	Yokoyama et al, 2018	0	0	19.704	19.704	124.05	25.4	4.45	0.009	0.009
M0035A	35A-14R-1W, 34-39	18.245	121.345	Coral	IS	Yokoyama et al, 2018	0	19.05	0	19.05	121.345	25.4	7.155	0.3	0.3
M0035A	35A-14R-1, 3-7	17.93	121.03	Coral	IS?	Yokoyama et al, 2018	0	0	18.368	18.368	121.03	25.4	7.47	0.003	0.003
M0035A	35A-13R-1(40-46)	16.91	120.01	Coral	IS?	Yokoyama et al, 2018	0	0	17.319	17.319	120.01	25.4	8.49	0.014	0.014
M0035A	35A-12R-2, 4–6	16.33	119.43	Coral	IS?	Yokoyama et al, 2018	0	18.25	0	18.25	119.43	25.4	9.07	0.3	0.3
M0035A	35A-12R-1(62-64)	16.21	119.31	Coral	IS	Yokoyama et al, 2018	0	0	17.569	17.569	119.31	25.4	9.19	0.016	0.016
M0035A	35A-11R-CC (0-3)	14.595	117.695	Coral	ISX	Yokoyama et al, 2018	0	0	17.495	17.495	117.695	25.4	10.805	0.022	0.022
M0035A	35A-11R-1(32-33)	14.405	117.505	Coral	IS	Yokoyama et al, 2018	0	0	17.434	17.434	117.505	25.4	10.995	0.012	0.012
M0035A	35A-11R-1(15-18)	14.245	117.345	Coral	IS?	Yokoyama et al, 2018	0	0	18.009	18.009	117.345	25.4	11.155	0.02	0.02
M0035A	35A-10R-1(4-6)	12.63	115.73	Coral	ISX	Yokoyama et al, 2018	0	0	17.798	17.798	115.73	25.4	12.77	0.036	0.036
M0035A	35A-5R-1 6-8	5.65	108.75	Coral	ISX	Yokoyama et al, 2018	0	0	13.584	13.584	108.75	25.4	19.75	0.016	0.016
M0036A	36A-9R-2, 4-10	11.32	114.82	Coral	IS?	Yokoyama et al, 2018	0	0	16.201	16.201	114.82	26.5	15.18	0.003	0.003
M0036A	36A-9R-2, 4-10	11.32	114.82	Coral	IS?	Yokoyama et al, 2018	0	0	18.074	18.074	114.82	26.5	15.18	0.005	0.005
M0036A	36A-9R-1, 3-8	11.055	114.555	Coral	IS?	Yokoyama et al, 2018	0	0	16.191	16.191	114.555	26.5	15.445	0.003	0.003
M0036A	36A-8R-2, 6-9	9.725	113.225	Coral	IS?	Yokoyama et al, 2018	0	0	15.84	15.84	113.225	26.5	16.775	0.004	0.004
M0036A	36A-8R-2, 2–4	9.68	113.18	Coral	IS?	Webster et al, 2011	0	16.785	0	16.785	113.18	26.5	16.82	0.185	0.185
M0036A	36A-18R-2, 8-10	25.25	128.75	Coral	IS?	Yokoyama et al, 2018	0	0	20.7	20.7	128.75	26.5	1.25	0.2	0.2
M0036A	36A-18R-2, 0-5	25.185	128.685	Coral	IS?	Yokoyama et al, 2018	0	0	20.383	20.383	128.685	26.5	1.315	0.012	0.012
M0036A	36A-17R-1, 22-32	23.77	127.27	Coral	IS	Yokoyama et al, 2018	0	0	19.638	19.638	127.27	26.5	2.73	0.005	0.005
M0036A	36A-17R-1, 22-32	23.77	127.27	Coral	IS	Yokoyama et al, 2018	0	0	19.909	19.909	127.27	26.5	2.73	0.004	0.004
M0036A	36A-17R-1, 22-32	23.77	127.27	Coral	IS	Yokoyama et al, 2018	0	0	19.947	19.947	127.27	26.5	2.73	0.005	0.005
M0036A	36A-16R-1, 6-10	22.08	125.58	Coral	IS?	Yokoyama et al, 2018	0	0	19.041	19.041	125.58	26.5	4.42	0.005	0.005
M0036A	36A-16R-1, 13-22	22.175	125.675	Coral	IS?	Yokoyama et al, 2018	0	0	18.898	18.898	125.675	26.5	4.325	0.005	0.005
M0036A	36A-16R-1, 0-5	22.025	125.525	Coral	IS?	Yokoyama et al, 2018	0	0	18.995	18.995	125.525	26.5	4.475	0.005	0.005
M0036A	36A-15R-2, 3-7	20.78	124.28	Coral	IS?	Yokoyama et al, 2018	0	0	18.919	18.919	124.28	26.5	5.72	0.005	0.005
M0036A	36A-14R-CCW, 1-4	18.915	122.415	Coral	IS?	Yokoyama et al, 2018	0	18.7	0	18.7	122.415	26.5	7.585	0.15	0.15
M0036A	36A-13R-2, 6-9	17.255	120.755	Coral	IS?	Yokoyama et al, 2018	0	0	17.554	17.554	120.755	26.5	9.245	0.004	0.004
M0036A	36A-13R-2, 0-3	17.195	120.695	Coral	IS?	Yokoyama et al, 2018	0	0	17.427	17.427	120.695	26.5	9.305	0.004	0.004
M0036A	36A-12R-1, 1-4	15.525	119.025	Coral	IS	Yokoyama et al, 2018	0	0	17.264	17.264	119.025	26.5	10.975	0.004	0.004
M0036A	36A-11R-2, 2-10	14.78	118.28	Coral	IS?	Yokoyama et al, 2018	0	0	17.269	17.269	118.28	26.5	11.72	0.004	0.004
M0036A	36A-11R-1, 9-18	14.135	117.635	Coral	IS	Yokoyama et al, 2018	0	0	18.105	18.105	117.635	26.5	12.365	0.018	0.018
M0036A	36A-11R-1, 9-18	14.135	117.635	Coral	IS	Yokoyama et al, 2018	0	0	17.002	17.002	117.635	26.5	12.365	0.005	0.005
M0036A	36A-11R-1, 40-50	14.45	117.95	Coral	IS	Yokoyama et al, 2018	0	0	17.075	17.075	117.95	26.5	12.05	0.016	0.016
M0036A	36A-11R-1, 40-50	14.45	117.95	Coral	IS	Yokoyama et al, 2018	0	0	17.059	17.059	117.95	26.5	12.05	0.004	0.004
M0039A	39A-9R-2 9–10	12.155	119.635	Coral	IS?	Yokoyama et al, 2018	0	17.4	0	17.4	119.635	25.5	13.345	0.35	0.35
M0039A	39A-4R-1(16-23)	4.695	112.175	Coral?	IS	Yokoyama et al, 2018	0	0	14.31	14.31	112.175	25.5	20.805	0.014	0.014
M0039A	39A-4R-1_40_51	4.955	112.435	Coral	IS	Yokoyama et al, 2018	0	0	15.166	15.166	112.435	25.5	20.545	0.072	0.072
M0039A	39A-3R-CCW, 1-5	3.44	110.92	Coral	IS?	Yokoyama et al, 2018	0	17.325	0	17.325	110.92	25.5	22.06	0.325	0.325
M0039A	39A-3R-1(33-39)	3.36	110.84	Coral	IS	Yokoyama et al, 2018	0	0	14.398	14.398	110.84	25.5	22.14	0.014	0.014
M0039A	39A-3R-1(14-23)	3.185	110.665	Coral	IS	Yokoyama et al, 2018	0	0	14.556	14.556	110.665	25.5	22.315	0.011	0.011
M0039A	39A-1R-2, 3–4	0.545	108.025	Coral	IS?	Yokoyama et al, 2018	0	13.54	0	13.54	108.025	25.5	24.955	0.16	0.16
M0039A	39A-1R-1(46-51)	0.485	107.965	Coral	IS	Yokoyama et al, 2018	0	0	12.584	12.584	107.965	25.5	25.015	0.016	0.016
M0039A	39A-1R-1(40-46)	0.43	107.91	Coral	IS	Yokoyama et al, 2018	0	0	12.703	12.703	107.91	25.5	25.07	0.019	0.019
M0039A	39A-16R-2, 8-10	20.02	127.5	Coral	ISX	Yokoyama et al, 2018	0	0	18.7	18.7	127.5	25.5	5.48	0.2	0.2
M0039A	39A-15R-1(6-8)	18.67	126.15	Coral	ISX	Yokoyama et al, 2018	0	0	18.536	18.536	126.15	25.5	6.83	0.016	0.016
M0039A	39A-15R-1_22_25	18.835	126.315	Coral	IS	Yokoyama et al, 2018	0	0	18.32	18.32	126.315	25.5	6.665	0.086	0.086
M0039A	39A-14R-1(32-39)	17.455	124.935	Coral	IS	Yokoyama et al, 2018	0	0	18.249	18.249	124.935	25.5	8.045	0.016	0.016
M0039A	39A-10R-1W, 32-39	13.355	120.835	Coral	IS	Yokoyama et al, 2018	0	14.375	0	14.375	120.835	25.5	12.145	0.475	0.475
M0039A	39A-10R-1(42-43)	13.425	120.905	Coral	IS	Yokoyama et al, 2018	0	0	17.07	17.07	120.905	25.5	12.075	0.023	0.023
M0039A	39A-10R-1(32-39)	13.355	120.835	Coral	IS	Yokoyama et al, 2018	0	0	17.151	17.151	120.835	25.5	12.145	0.042	0.042
M0039A	39A-15R-1(9-12)	18.705	126.185	Coral	ISX	Yokoyama et al, 2018	0	0	18.106	18.106	126.185	25.5	6.795	0.022	0.022

## Sheet: NOG01B update
Hole ID	Sample ID	mbsf (m)	mbsl DS (m)	Dated lithology	Context	Reference	ST CAR Age (C14 -AMS)	ST Coral Age (C14 -AMS)	ST Coral (U/Th)	Final age (ka)	Final depth (m)	LGM marker mbsf (m)	Pglacial thickness (m)	Final age (ka) error min/-	Final age (ka) error max/+
M0053A	53A-1X-1-W 104-106	1.05	105.15	Coralline algae?	IS	Yokoyama et al, 2018	14.575	0	0	14.575	105.15	19.5	18.45	0.475	0.475
M0053A	53A-10R-1-W 19-23	10.31	114.41	Coralline algae	IS?	Yokoyama et al, 2018	19.67	0	0	19.67	114.41	19.5	9.19	0.24	0.24
M0053A	53A-11R-1-W 11-13	11.22	115.32	Coralline algae	IS?	Yokoyama et al, 2018	19.875	0	0	19.875	115.32	19.5	8.28	0.325	0.325
M0053A	53A-11R-1, 15-16	11.255	115.355	Coral	IS	Yokoyama et al, 2018	0	0	19.694	19.694	115.355	19.5	8.245	0.021	0.021
M0053A	53A-12R-1-W 3-7	12.65	116.75	Coralline algae	IS?	Yokoyama et al, 2018	20.185	0	0	20.185	116.75	19.5	6.85	0.235	0.235
M0053A	53A-12R-1-W 7-10	12.685	116.785	Coralline algae	IS?	Yokoyama et al, 2018	19.8	0	0	19.8	116.785	19.5	6.815	0.3	0.3
M0053A	53A-13R-CC-W 0-6	13.95	118.05	Coralline algae	IS?	Yokoyama et al, 2018	20.475	0	0	20.475	118.05	19.5	5.55	0.425	0.425
M0053A	53A-13R-CC-W 7-9	14	118.1	Coralline algae	IS?	Yokoyama et al, 2018	20.675	0	0	20.675	118.1	19.5	5.5	0.425	0.425
M0053A	53A-13R-1, 21-25	13.83	117.93	Coral	IS?	Yokoyama et al, 2018	0	0	20.514	20.514	117.93	19.5	5.67	0.02	0.02
M0053A	53A-15R-CC-W 7-10	16.165	120.265	Coralline algae	IS?	Yokoyama et al, 2018	21.305	0	0	21.305	120.265	19.5	3.335	0.245	0.245
M0053A	53A-15R-1, 1-4	15.625	119.725	Coral	IS	Yokoyama et al, 2018	0	0	20.936	20.936	119.725	19.5	3.875	0.017	0.017
M0053A	53A-15R-1, 27-29	15.88	119.98	Coral	IS	Yokoyama et al, 2018	0	0	20.812	20.812	119.98	19.5	3.62	0.009	0.009
M0053A	53A-15R-1, 30-33	15.915	120.015	Coral	IS	Yokoyama et al, 2018	0	0	20.843	20.843	120.015	19.5	3.585	0.021	0.021
M0053A	53A-15R-1, 33-37	15.95	120.05	Coral	IS	Yokoyama et al, 2018	0	0	20.899	20.899	120.05	19.5	3.55	0.014	0.014
M0053A	53A-15R-1, 42-48	16.05	120.15	Coral	IS	Yokoyama et al, 2018	0	0	20.93	20.93	120.15	19.5	3.45	0.004	0.004
M0053A	53A-16R-1-W 41-43	17.02	121.12	Coralline algae	IS	Yokoyama et al, 2018	21.415	0	0	21.415	121.12	19.5	2.48	0.215	0.215
M0053A	53A-16R-1, 5-14	16.695	120.795	Coral	IS	Yokoyama et al, 2018	0	0	21.046	21.046	120.795	19.5	2.805	0.007	0.007
M0053A	53A-16R-1, 5-14	16.695	120.795	Coral	IS	Yokoyama et al, 2018	0	0	21.094	21.094	120.795	19.5	2.805	0.006	0.006
M0053A	53A-18R-1-W 14-19	18.765	122.865	Coralline algae?	IS	Yokoyama et al, 2018	21.55	0	0	21.55	122.865	19.5	0.735	0.3	0.3
M0053A	53A-3R-1, 4–5	2.945	107.045	Coral	ISX	Yokoyama et al, 2018	0	16.755	0	16.755	107.045	19.5	16.555	0.185	0.185
M0053A	53A-6R-1-W 1-2	6.315	110.415	Coralline algae	ISX	Yokoyama et al, 2018	17.65	0	0	17.65	110.415	19.5	13.185	0.4	0.4
M0053A	53A-6R-1, 1-7	6.38	110.48	Coral	IS?	Yokoyama et al, 2018	0	0	17.146	17.146	110.48	19.5	13.12	0.011	0.011
M0053A	53A-7R-1-W 15-18	7.465	111.565	Coralline algae	IS?	Yokoyama et al, 2018	18.05	0	0	18.05	111.565	19.5	12.035	0.45	0.45
M0053A	53A-7R-1, 12-14	7.43	111.53	Coral	IS	Yokoyama et al, 2018	0	0	17.473	17.473	111.53	19.5	12.07	0.015	0.015
M0053A	53A-8R-1-W 3-8	8.355	112.455	Coralline algae	IS?	Yokoyama et al, 2018	18.225	0	0	18.225	112.455	19.5	11.145	0.325	0.325
M0053A	53A-9R-1-W 12-16	9.24	113.34	Coralline algae	IS	Yokoyama et al, 2018	19.225	0	0	19.225	113.34	19.5	10.26	0.325	0.325
M0053A	53A-9-CC, 0-7	9.375	113.475	Coral	IS	Yokoyama et al, 2018	0	0	19.194	19.194	113.475	19.5	10.125	0.004	0.004
M0053A	53A-9-CC, 0-7	9.375	113.475	Coral	IS	Yokoyama et al, 2018	0	0	19.207	19.207	113.475	19.5	10.125	0.004	0.004
M0053A	53A-9-CC, 7-12	9.435	113.535	Coral	IS	Yokoyama et al, 2018	0	0	19.239	19.239	113.535	19.5	10.065	0.01	0.01
M0053A	53A-9-CC, 7-12	9.435	113.535	Coral	IS	Yokoyama et al, 2018	0	0	19.234	19.234	113.535	19.5	10.065	0.004	0.004
M0053A	53A-9R-2, 2–3	9.365	113.465	Coral	IS	Webster et al., 2011	0	19.6	0	19.6	113.465	19.5	10.135	0.21	0.21
M0054B	54B-1W-1, 5–6	5.415	113.645	Coral	ISX	Webster et al., 2011	0	13.11	0	13.11	113.645	21	15.585	0.17	0.17
M0054B	54B-3R-1, 7–8	11.675	119.905	Coral	IS?	Webster et al., 2011	0	18.375	0	18.375	119.905	21	9.325	0.325	0.325
M0054B	54B-4R-1-W 0-8	15.04	123.27	Coralline algae	IS	Yokoyama et al, 2018	19.75	0	0	19.75	123.27	21	5.96	0.3	0.3
M0054B	54B-4R-1-W 3-8	15.055	123.285	Coralline algae	IS	Yokoyama et al, 2018	19.75	0	0	19.75	123.285	21	5.945	0.3	0.3
M0054B	54B-4R-2, 2-3	15.505	123.735	Coral	IS?	Yokoyama et al, 2018	0	0	20.1	20.1	123.735	21	5.495	0.2	0.2
M0054B	54B-5R-1-W 0-3	15.415	123.645	Coralline algae	IS?	Yokoyama et al, 2018	19.615	0	0	19.615	123.645	21	5.585	0.215	0.215
M0054B	54B-5R-1, 1-9	15.525	123.755	Coral	IS	Yokoyama et al, 2018	0	0	19.91	19.91	123.755	21	5.475	0.037	0.037
M0054B	54B-6R-1-W 54-57	16.055	124.285	Coralline algae	IS	Yokoyama et al, 2018	19.975	0	0	19.975	124.285	21	4.945	0.375	0.375
M0054B	54B-6R-1-W 64-67	16.155	124.385	Coralline algae	IS	Yokoyama et al, 2018	20.185	0	0	20.185	124.385	21	4.845	0.235	0.235
M0054B	54B-7R-1-W 23-26	17.245	125.475	Coralline algae?	IS	Yokoyama et al, 2018	20.875	0	0	20.875	125.475	21	3.755	0.425	0.425
M0054B	54B-7R-1, 5-9	17.07	125.3	Coral	IS	Yokoyama et al, 2018	0	0	20.472	20.472	125.3	21	3.93	0.078	0.078
M0054B	54B-8R-2-W 25-29	19.84	128.07	Coralline algae?	IS	Yokoyama et al, 2018	21.95	0	0	21.95	128.07	21	1.16	0.4	0.4
M0055A	55A-3R-1_46_51	7.775	100.235	Coral	IS	Yokoyama et al, 2018	0	0	15.57	15.57	100.235	10.7	2.925	0.072	0.072
M0055A	55A-1R-1-W 41-45	3.72	96.18	Coralline algae	IS?	Yokoyama et al, 2018	13.84	0	0	13.84	96.18	10.7	6.98	0.14	0.14
M0055A	55A-1R-2, 4–5	4.055	96.515	Coral	ISX	Yokoyama et al, 2018	0	14.05	0	14.05	96.515	10.7	6.645	0.16	0.16
M0055A	55A-2R-1-W 0-8	6.33	98.79	Coralline algae	IS	Yokoyama et al, 2018	15.175	0	0	15.175	98.79	10.7	4.37	0.425	0.425
M0055A	55A-2R-1-W 41-45	6.72	99.18	Coralline algae	IS	Yokoyama et al, 2018	15.425	0	0	15.425	99.18	10.7	3.98	0.475	0.475
M0055A	55A-3R-1-W 101-105	8.32	100.78	Coralline algae	IS	Yokoyama et al, 2018	15.9	0	0	15.9	100.78	10.7	2.38	0.65	0.65
M0055A	55A-3R-1-W 38-46	7.71	100.17	Coralline algae	IS	Yokoyama et al, 2018	15.75	0	0	15.75	100.17	10.7	2.99	0.6	0.6
M0055A	55A-3R-1-W 64-72	7.97	100.43	Coralline algae	IS	Yokoyama et al, 2018	15.9	0	0	15.9	100.43	10.7	2.73	0.65	0.65
M0055A	55A-3R-1-W 7-12	7.385	99.845	Coralline algae	IS	Yokoyama et al, 2018	15.475	0	0	15.475	99.845	10.7	3.315	0.475	0.475
M0055A	55A-3R-1-W 71-75	8.02	100.48	Coralline algae	IS	Yokoyama et al, 2018	15.8	0	0	15.8	100.48	10.7	2.68	0.65	0.65
M0055A	55A-3R-2-W 10-17	8.745	101.205	Coralline algae	IS	Yokoyama et al, 2018	16.15	0	0	16.15	101.205	10.7	1.955	0.6	0.6
M0055A	55A-3R-2-W 32-34	8.94	101.4	Coralline algae	IS	Yokoyama et al, 2018	16	0	0	16	101.4	10.7	1.76	0.65	0.65
M0055A	55A-3R-2-W 87-90	9.495	101.955	Coralline algae	IS?	Yokoyama et al, 2018	16.5	0	0	16.5	101.955	10.7	1.205	0.65	0.65
M0055A	55A-4R-1-W 23-28	10.545	103.005	Coralline algae	IS	Yokoyama et al, 2018	16.845	0	0	16.845	103.005	10.7	0.155	0.175	0.175
M0055A	55A-4R-1-W 35-40	10.665	103.125	Coralline algae	IS	Yokoyama et al, 2018	20.18	0	0	20.18	103.125	10.7	0.035	0.24	0.24
M0055A	55A-4R-1 0-16	10.37	102.83	Coral	IS	Yokoyama et al, 2018	0	0	15.942	15.942	102.83	10.7	0.33	0.012	0.012
M0055A	55A-4R-1 0-16	10.37	102.83	Coral	IS	Yokoyama et al, 2018	0	0	15.974	15.974	102.83	10.7	0.33	0.01	0.01
M0055A	55A-4R-1 0-16	10.37	102.83	Coral	IS	Yokoyama et al, 2018	0	0	15.883	15.883	102.83	10.7	0.33	0.022	0.022
M0055A	55A-2R-1 8-17	6.415	98.875	Coral	IS	Yokoyama et al, 2018	0	0	14.2	14.2	98.875	10.7	4.285	0.014	0.014
M0055A	55A-3R-1 17-30	7.525	99.985	Coral	IS	Yokoyama et al, 2018	0	0	15.263	15.263	99.985	10.7	3.175	0.027	0.027
M0056A	56A-1R-1-W 108-111	2.185	85.945	Coralline algae	IS	Yokoyama et al, 2018	13.005	0	0	13.005	85.945	5	2.815	0.175	0.175
M0056A	56A-1R-1-W 121-122	2.305	86.065	Coralline algae	IS	Yokoyama et al, 2018	13.225	0	0	13.225	86.065	5	2.695	0.125	0.125
M0056A	56A-1R-1-W 32-35	1.425	85.185	Coralline algae	IS	Yokoyama et al, 2018	12.375	0	0	12.375	85.185	5	3.575	0.195	0.195
M0056A	56A-1R-1-W 38-42	1.49	85.25	Coralline algae	IS	Yokoyama et al, 2018	12.66	0	0	12.66	85.25	5	3.51	0.1	0.1
M0056A	56A-1R-1-W 57-61	1.68	85.44	Coralline algae	IS	Yokoyama et al, 2018	12.665	0	0	12.665	85.44	5	3.32	0.105	0.105
M0056A	56A-1R-1-W 93-96	2.035	85.795	Coralline algae	IS	Yokoyama et al, 2018	12.895	0	0	12.895	85.795	5	2.965	0.205	0.205
M0056A	56A-1R-1_121_128	2.335	86.095	Coral	IS	Yokoyama et al, 2018	0	0	13.146	13.146	86.095	5	2.665	0.066	0.066
M0056A	56A-1R-1_136_141	2.475	86.235	Coral	ISN	Yokoyama et al, 2018	0	0	12.677	12.677	86.235	5	2.525	0.066	0.066
M0056A	56A-1R-1_91_93	2.01	85.77	Coral	IS	Yokoyama et al, 2018	0	0	13.366	13.366	85.77	5	2.99	0.111	0.111
M0056A	56A-1R-2_0-2	2.61	86.37	Coral	IS	Yokoyama et al, 2018	0	0	13.789	13.789	86.37	5	2.39	0.058	0.058
M0056A	56A-2R-1-W 10-17	4.225	87.985	Coralline algae	IS	Yokoyama et al, 2018	13.755	0	0	13.755	87.985	5	0.775	0.155	0.155
M0056A	56A-2R-1-W 58-67	4.715	88.475	Coralline algae	IS	Yokoyama et al, 2018	14.225	0	0	14.225	88.475	5	0.285	0.325	0.325
M0056A	56A-2R-1-W 6-13	4.185	87.945	Coralline algae	IS	Yokoyama et al, 2018	13.375	0	0	13.375	87.945	5	0.815	0.115	0.115
M0056A	56A-2R-1_13_19	4.25	88.01	Coral	IS	Yokoyama et al, 2018	0	0	13.72	13.72	88.01	5	0.75	0.071	0.071
M0057A	57A-1R-1_4_9	1.245	47.615	Coral	IS	Yokoyama et al, 2018	0	0	8.064	8.064	47.615	18	16.755	0.226	0.226
M0057A	57A-1R-1_9_13	1.29	47.66	Coral	IS	Yokoyama et al, 2018	0	0	8.177	8.177	47.66	18	16.71	0.091	0.091
M0057A	57A-2R-1-W 4-13	4.265	50.635	Coralline algae?	IS?	Yokoyama et al, 2018	9.915	0	0	9.915	50.635	18	13.735	0.195	0.195
M0057A	57A-2R-1_118_124	5.39	51.76	Coral	IS	Yokoyama et al, 2018	0	0	10.698	10.698	51.76	18	12.61	0.14	0.14
M0057A	57A-2R-1_17_27	4.4	50.77	Coral	IS	Yokoyama et al, 2018	0	0	10.437	10.437	50.77	18	13.6	0.083	0.083
M0057A	57A-2R-1_60_78	4.87	51.24	Coral	IS	Yokoyama et al, 2018	0	0	10.37	10.37	51.24	18	13.13	0.074	0.074
M0057A	57A-3R-1-W 5-8	5.745	52.115	Coralline algae	IS	Yokoyama et al, 2018	10.51	0	0	10.51	52.115	18	12.255	0.09	0.09
M0057A	57A-3R-1-W 8-12	5.78	52.15	Coralline algae	IS	Yokoyama et al, 2018	10.735	0	0	10.735	52.15	18	12.22	0.165	0.165
M0057A	57A-4R-1-W 15-22	8.865	55.235	Coralline algae	IS	Yokoyama et al, 2018	11.18	0	0	11.18	55.235	18	9.135	0.09	0.09
M0057A	57A-4R-1-W 68-71	9.375	55.745	Coralline algae	IS?	Yokoyama et al, 2018	11.255	0	0	11.255	55.745	18	8.625	0.085	0.085
M0057A	57A-4R-1 101-113	9.75	56.12	Coral	ISX	Yokoyama et al, 2018	0	0	11.875	11.875	56.12	18	8.25	0.056	0.056
M0057A	57A-4R-1_15_22	8.865	55.235	Coral	IS	Yokoyama et al, 2018	0	0	11.276	11.276	55.235	18	9.135	0.053	0.053
M0057A	57A-4R-1_40_46	9.11	55.48	Coral	IS	Yokoyama et al, 2018	0	0	11.44	11.44	55.48	18	8.89	0.058	0.058
M0057A	57A-4R-1_60_66	9.31	55.68	Coral	IS?	Yokoyama et al, 2018	0	0	11.385	11.385	55.68	18	8.69	0.054	0.054
M0057A	57A-4R-1_78_88	9.51	55.88	Coral	IS	Yokoyama et al, 2018	0	0	11.655	11.655	55.88	18	8.49	0.059	0.059
M0057A	57A-5R-1_1_3	11.7	58.07	Coral	IS?	Yokoyama et al, 2018	0	0	11.746	11.746	58.07	18	6.3	0.054	0.054
M0057A	57A-5R-1_100_107	12.715	59.085	Coral	IS?	Yokoyama et al, 2018	0	0	12.293	12.293	59.085	18	5.285	0.197	0.197
M0057A	57A-5R-1_115_122	12.365	58.735	Coral	IS	Yokoyama et al, 2018	0	0	12.328	12.328	58.735	18	5.635	0.07	0.07
M0057A	57A-5R-1_126_133	12.975	59.345	Coral	IS	Yokoyama et al, 2018	0	0	12.317	12.317	59.345	18	5.025	0.073	0.073
M0057A	57A-5R-1_17_26	11.895	58.265	Coral	IS	Yokoyama et al, 2018	0	0	11.839	11.839	58.265	18	6.105	0.055	0.055
M0057A	57A-5R-1_27_35	11.99	58.36	Coral	IS	Yokoyama et al, 2018	0	0	11.888	11.888	58.36	18	6.01	0.056	0.056
M0057A	57A-5R-1_45_46	12.135	58.505	Coral	IS	Yokoyama et al, 2018	0	0	11.875	11.875	58.505	18	5.865	0.055	0.055
M0057A	57A-5R-1_49_53	12.19	58.56	Coral	IS	Yokoyama et al, 2018	0	0	11.9	11.9	58.56	18	5.81	0.056	0.056
M0057A	57A-5R-1_5_8	11.745	58.115	Coral	IS?	Yokoyama et al, 2018	0	0	11.804	11.804	58.115	18	6.255	0.065	0.065
M0057A	57A-5R-1_53_62	12.255	58.625	Coral	IS	Yokoyama et al, 2018	0	0	11.884	11.884	58.625	18	5.745	0.061	0.061
M0057A	57A-5R-1_61_65	12.31	58.68	Coral	IS	Yokoyama et al, 2018	0	0	11.934	11.934	58.68	18	5.69	0.054	0.054
M0057A	57A-5R-1-W 20-25	11.905	58.275	Coralline algae	IS	Yokoyama et al, 2018	11.675	0	0	11.675	58.275	18	6.095	0.275	0.275
M0057A	57A-5R-1-W 61-65	12.31	58.68	Coralline algae	IS	Yokoyama et al, 2018	11.775	0	0	11.775	58.68	18	5.69	0.375	0.375
M0057A	57A-5R-1-W 98-100	12.67	59.04	Coralline algae	IS	Yokoyama et al, 2018	11.95	0	0	11.95	59.04	18	5.33	0.3	0.3
M0057A	57A-5R-1, 133–134	13.015	59.385	Coral	IS	Webster et al., 2011	0	12.445	0	12.445	59.385	18	4.985	0.15	0.15
M0057A	57A-6R-1_103_114	15.765	62.135	Coral	IS	Yokoyama et al, 2018	0	0	12.674	12.674	62.135	18	2.235	0.074	0.074
M0057A	57A-6R-1_16_24	14.88	61.25	Coral	IS	Yokoyama et al, 2018	0	0	12.638	12.638	61.25	18	3.12	0.064	0.064
M0057A	57A-6R-1_80_92	15.54	61.91	Coral	IS	Yokoyama et al, 2018	0	0	12.758	12.758	61.91	18	2.46	0.07	0.07
M0057A	57A-6R-1-W 103-114	15.765	62.135	Coralline algae	IS	Yokoyama et al, 2018	12.545	0	0	12.545	62.135	18	2.235	0.145	0.145
M0057A	57A-6R-1-W 40-47	15.115	61.485	Coralline algae	IS?	Yokoyama et al, 2018	12.495	0	0	12.495	61.485	18	2.885	0.125	0.125
M0057A	57A-6R-2_10_16	16.17	62.54	Coral	IS	Yokoyama et al, 2018	0	0	12.831	12.831	62.54	18	1.83	0.077	0.077
M0057A	57A-6R-2_53_60	16.605	62.975	Coral	IS	Yokoyama et al, 2018	0	0	12.819	12.819	62.975	18	1.395	0.061	0.061
M0057A	57A-6R-2_66_80	16.77	63.14	Coral	IS	Yokoyama et al, 2018	0	0	12.767	12.767	63.14	18	1.23	0.064	0.064

## Sheet: Summary and trend_late
Final age (ka)	Pglacial thickness (m)	Sample ID
6.399	19.6	34A-1R-1 46-54
8.064	16.755	57A-1R-1 4_9
8.177	16.71	57A-1R-1 9_13
9.44	7.48	42A-5R-1-W 1-3
9.49	7.48	42A-5R-1-W 1-3
9.7	14.655	42A-1R-2 2–3
9.915	13.735	57A-2R-1-W 4-13
10.37	13.13	57A-2R-1 60_78
10.437	13.6	57A-2R-1 17_27
10.51	12.255	57A-3R-1-W 5-8
10.56	14.24	33A-1R-1-W 5-7
10.612	12.92	42A-2R-1 6-10
10.659	10.81	42A-3R-1 17-21
10.698	12.61	57A-2R-1 118_124
10.735	12.22	57A-3R-1-W 8-12
11.04	8.895	42A-4R-1-W 59-62
11.18	9.135	57A-4R-1-W 15-22
11.2	1.33	34A-13R-2 6-8
11.235	9.035	42A-4R-1-W 45-48
11.255	8.625	57A-4R-1-W 68-71
11.276	9.135	57A-4R-1_15_22
11.385	8.69	57A-4R-1_60_66
11.42	10.86	34A-7R-2 12–14
11.44	8.89	57A-4R-1 40_46
11.542	9.345	42A-4R-1 10-21
11.655	8.49	57A-4R-1 78_88
11.675	6.095	57A-5R-1-W 20-25
11.746	6.3	57A-5R-1 1_3
11.775	5.69	57A-5R-1-W 61-65
11.804	6.255	57A-5R-1 5_8
11.839	6.105	57A-5R-1 17_26
11.875	5.865	57A-5R-1_45_46
11.875	8.25	57A-4R-1_101_113
11.884	5.745	57A-5R-1_53_62
11.888	6.01	57A-5R-1_27_35
11.9	5.81	57A-5R-1_49_53
11.934	5.69	57A-5R-1_61_65
11.95	5.33	57A-5R-1-W 98-100
11.96	7.24	34A-9R-1-W 21-31
12	8.95	34A-8R-1W 0-10
12.117	6.685	34A-9R-1 78-85
12.275	7.31	34A-9R-1-W 17-21
12.293	5.285	57A-5R-1_100_107
12.305	5.495	34A-10R-1 48-53
12.317	5.025	57A-5R-1_126_133
12.328	5.635	57A-5R-1_115_122
12.33	5.91	34A-10R-1-W 8-10
12.335	5.63	34A-10R-1-W 36-38
12.34	8.605	34A-8R-1-W 38-41
12.375	3.575	56A-1R-1-W 32-35
12.39	6.91	34A-9R-1-W 57-61
12.415	5.375	34A-10R-1-W 61-64
12.435	4.2	34A11R-1 25-35
12.445	4.985	57A-5R-1 133–134
12.495	2.885	57A-6R-1-W 40-47
12.52	4.265	34A-11R-1-W 22-25
12.537	4.2	34A-11R-1 25-35
12.545	2.235	57A-6R-1-W 103-114
12.57	4.2	34A-11R-1_25_35
12.613	1.23	42A-10R-1 6–8
12.638	3.12	57A-6R-1_16_24
12.66	3.51	56A-1R-1-W 38-42
12.665	3.32	56A-1R-1-W 57-61
12.674	2.235	57A-6R-1_103_114
12.677	2.525	56A-1R-1_136_141
12.758	2.46	57A-6R-1_80_92
12.767	1.23	57A-6R-2_66_80
12.819	1.395	57A-6R-2_53_60
12.831	1.83	57A-6R-2_10_16
12.895	2.965	56A-1R-1-W 93-96
13.005	2.815	56A-1R-1-W 108-111
13.049	2.37	34A-12R-2 3-5
13.146	2.665	56A-1R-1_121_128
13.225	2.695	56A-1R-1-W 121-122
13.366	2.99	56A-1R-1_91_93
13.375	0.815	56A-2R-1-W 6-13
13.72	0.75	56A-2R-1_13_19
13.755	0.775	56A-2R-1-W 10-17
13.789	2.39	56A-1R-2_0-2
13.828	2.98	34A-12R-1 1-3
14.2	4.285	55A-2R-1 8-17
14.225	0.285	56A-2R-1-W 58-67

## Sheet: Trend_mid
Final age (ka)	Pglacial thickness (m)	Sample ID
9.97	19.755	34A-1R-1-W 33-36
10.195	19.27	34A-1R-2 2–4
10.337	19.8	34A-1R-1 26-34
10.51	18.21	34A-2R-1-W 37-41
10.605	18.125	34A-2R-CC-W 0-5
10.625	18.31	34A-2R-1-W 28-30
11.235	15.47	34A-4R-1W 11-15
11.265	15.56	34A-4R-1-W 2-6
11.365	15.235	34A-4R-1-W 35-38
11.375	15.385	34A-4R-1W 19-24
11.625	16.775	35A-7R-1W 4-5
11.65	16.7	35A-7R-1W 11-13
12.8	15.69	32A-1R-2 0–2
12.8553	13.415	43A-12R2 7-10
13.065	12.515	33A-2R-1-W 27-30
13.11	15.585	54B-1W-1 5–6
13.197	12.205	31A-2R-1 27-32
13.22	12.095	31A-2R-2 7–10
13.51	11.01	33A-3R-1-W 28-30
13.63	11.055	33A-3R-1-W 22-27
13.84	6.98	55A-1-R-1-W 41-45
13.955	10.92	33A-3R-2 4–6
13.984	10.935	33A-3R-CC 0-7
14.01	9.67	33A-4R-1-W 12-14
14.05	6.645	55A-1R-2 4–5
14.2	4.285	55A-2R1 8-17
14.375	9.575	33A-4R-1-W 20-25
14.375	9.65	33A-4R-1 12-18
14.375	12.145	39A-10R-1W 32-39
14.425	5.775	33A-7R-1-W 19-26
14.575	4.45	33A-8R-1-W 0-10
14.65	7.48	33A-5R-1-W 79-85
14.65	7.72	33A-5R-1-W 52-64
14.65	11.14	32A-3R-1W 24-28
14.871	4.35	33A-8R1 13-17
14.9	9.76	33A-4R-CCW 0-8
14.9	10.83	32A-3R-2 11–13
14.906	7.115	33A-5R1 116-121
14.945	7.375	33A-5R-1 88-97
14.974	7.59	33A-5R-1 68-74
14.997	5.4	33A-7R-CC 2-10
15.025	7.195	33A-5R-1W 107-114
15.025	9.45	33A-4R-CC-W 0-8
15.088	3.3	31A-7R-1 16-24
15.159	3.3	31A-7R-1 16-24
15.167	2.87	33A-9R1_10_16
15.175	4.37	55A-2R-1-W 0-8
15.263	3.175	55A-3R1 17-30
15.282	0.115	31A-8R-1 36-41
15.298	6.6	34A-9R-1 89-91
15.3	5.45	33A-7R-2 0–2
15.329	1.37	32A-8R-2 1-17
15.331	1.05	33A-10R1_41_49
15.425	3.98	55A-2R-1-W 41-45
15.448	1.305	33A-10R1_16_23
15.45	0.03	31A-8R-20-8
15.46	1.37	32A-8R-2 1-17
15.475	3.315	55A-3R-1-W 7-12
15.477	1.25	32A-8R-2 17-25
15.484	1.37	32A-8R-2 1-17
15.57	2.925	55A-3R1_46_51
15.572	1.25	32A-8R-2 17-25
15.611	1.37	32A-8R-2 1-17
15.611	1.37	32A-8R2 1-17
15.7	3.705	32A-7R-1W 16-23
15.75	2.99	55A-3R-1-W 38-46
15.781	1.265	32A-8R2 17-22
15.8	2.68	55A-3R-1-W 71-75
15.8	3.545	32A-7R-CCW 4-9
15.883	0.33	55A-4R-1 0-16
15.9	2.38	55A-3R-1-W 101-105
15.9	2.73	55A-3R-1-W 64-72
15.942	0.33	55A-4R-1 0-16
15.974	0.33	55A-4R-1 0-16
16	1.76	55A-3R-2-W 32-34
16.1	0.03	31A-08R-CCW 0-8
16.15	1.955	55A-3R-2-W 10-17
16.2	0.165	31A-08R-1W 31-36
16.2	1.3	33A-10R-1W 17-23
16.475	7.79	41A-2R-1W 70-72
16.5	1.205	55A-3-R-2-W 87-90
16.845	0.155	55A-4-R-1-W 23-28

## Sheet: Trend_early
Final age (ka)	Pglacial thickness (m)	Sample ID
12.584	25.015	39A-1R-1 46-51
12.703	25.07	39A-1R-1 40-46
13.54	24.955	39A-1R-2 3–4
13.584	19.75	35A-5R-1 6-8
14.31	20.805	39A-4R-1 16-23
14.398	22.14	39A-3R-1 33-39
14.55	27.845	43A-2R-2 3–4
14.556	22.315	39A-3R-1 14-23
14.575	18.45	53A-1X-1-W 104-106
14.65	22.77	35A-3R-CC-W 2-4
14.65	22.78	35A-3R-CC-W 2-4
14.9	22.77	35A-3R-2 2–4
15.05	22.835	35A-3R-1 35-38
15.115	18.055	35A-6R-1 24-29
15.166	20.545	39A-4R-1 40_51
15.6	18.935	35A-5R-1W 85-92
15.84	16.775	36A-8R-2 6-9
16.191	15.445	36A-9R-1 3-8
16.201	15.18	36A-9R-2 4-10
16.337	18.765	43A-8R-1 0-7
16.475	7.79	41A-2R-1W 70-72
16.586	18.59	43A-8R-1 19-23
16.634	17.72	43A-9R-1 27-29
16.755	16.555	53A-3R-1 4–5
16.756	17.82	43A-9R-1 17-19
16.785	16.82	36A-8R-2 2–4
17.002	12.365	36A-11R-1 9-18
17.059	12.05	36A-11R-1 40-50
17.07	12.075	39A-10R-1 42-43
17.075	12.05	36A-11R-1 40-50
17.146	13.12	53A-6R-1 1-7
17.151	12.145	39A-10R-1 32-39
17.225	13.46	35A-9R-1-W 35-37
17.264	10.975	36A-12R-1 1-4
17.269	11.72	36A-11R-2 2-10
17.3	13.46	35A-9R-1-W 35-37
17.3	17.935	43A-9R-1-W 5-8
17.319	8.49	35A-13R-1 40-46
17.325	22.06	39A-3R-CCW 1-5
17.4	13.345	39A-9R-2 9–10
17.427	9.305	36A-13R-2 0-3
17.434	10.995	35A-11R-1 32-33
17.473	12.07	53A-7R-1 12-14
17.495	10.805	35A-11R-CC 0-3
17.5	16.165	43A-10R-1-W 32-35
17.554	9.245	36A-13R-2 6-9
17.569	9.19	35A-12R-1 62-64
17.6	16.075	47A-7R-2 8–9
17.625	17.515	43A-9R-2 1–2
17.65	13.185	53A-6R-1-W 1-2
17.798	12.77	35A-10R-1 4-6
18.009	11.155	35A-11R-1 15-18
18.05	12.035	53A-7R-1-W 15-18
18.074	15.18	36A-9R-2 4-10
18.105	12.365	36A-11R-1 9-18
18.106	6.795	39A-15R-1 9-12
18.225	11.145	53A-8R-1-W 3-8
18.249	8.045	39A-14R-1 32-39
18.25	9.07	35A-12R-2 4–6
18.32	6.665	39A-15R-1 22_25
18.368	7.47	35A-14R-1 3-7
18.375	9.325	54B-3R-1 7–8
18.381	4.13	40A-6R-1 35-39
18.461	3.76	40A-6R-1 72-76
18.536	6.83	39A-15R-1 6-8
18.7	7.585	36A-14R-CCW 1-4
18.7	5.48	39A-16R-2 8-10
18.898	4.325	36A-16R-1 13-22
18.919	5.72	36A-15R-2 3-7
18.995	4.475	36A-16R-1 0-5
19.041	4.42	36A-16R-1 6-10
19.05	7.155	35A-14R-1W 34-39
19.194	10.125	53A-9-CC 0-7
19.207	10.125	53A-9-CC 0-7
19.225	10.26	53A-9R-1-W 12-16
19.234	10.065	53A-9-CC 7-12
19.239	10.065	53A-9-CC 7-12
19.487	4.44	43A-18R1 5-7
19.6	10.135	53A-9R-2 2–3
19.615	5.585	54B-5R-1-W 0-3
19.638	2.73	36A-17R-1 22-32
19.67	9.19	53A-10-R-1-W 19-23
19.694	8.245	53A-11R-1 15-16
19.7	1.17	32A-8R-3 0-2
19.704	4.45	35A-16R-2 6-8
19.75	5.96	54B-4R-1-W 0-8
19.75	5.945	54B-4R-1-W 3-8
19.771	4.425	43A-18R1 6-9
19.788	4.325	43A-18R1 17-18
19.8	6.815	53A-12-R-1-W 7-10
19.854	4.465	43A-18RCC 2-5
19.875	8.28	53A-11-R-1-W 11-13
19.909	2.73	36A-17R-1 22-32
19.91	5.475	54B-5R-1 1-9
19.947	2.73	36A-17R-1 22-32
19.975	0.9	35A-18R-1W 14-20
19.975	4.945	54B-6R-1-W 54-57
20.004	4.26	43A-18CC 0-4
20.1	5.495	54B-4R-2 2-3
20.175	1.285	35A-18R-1 21-26
20.18	0.035	55A-4R-1-W 35-40
20.185	6.85	53A-12-R-1-W 3-7
20.185	4.845	54B-6R-1-W 64-67
20.3	4.25	43A-18R-2 2-4
20.318	1.35	35A-18R-1 14-20
20.383	1.315	36A-18R-2 0-5
20.472	3.93	54B-7R-1 5-9
20.475	5.55	53A-13-R-CC-W 0-6
20.514	5.67	53A-13R-1 21-25
20.525	4.425	43A-20R1 1-14
20.675	5.5	53A-13-R-CC-W 7-9
20.7	1.25	36A-18R-2 8-10
20.812	3.62	53A-15R-1 27-29
20.843	3.585	53A-15R-1 30-33
20.875	3.755	54B-7R-1-W 23-26
20.899	3.55	53A-15R-1 33-37
20.93	3.45	53A-15R-1 42-48
20.936	3.875	53A-15R-1 1-4
21.046	2.805	53A-16R-1 5-14
21.094	2.805	53A-16R-1 5-14
21.305	3.335	53A-15-R-CC-W 7-10
21.415	2.48	53A-16-R-1-W 41-43
21.55	0.735	53A-18-R-1-W 14-19
21.95	1.16	54B-8R-2-W 25-29
21.978	4.495	43A-21R1 0-1
24.6	0.095	40A-8R-2 5-8

## Sheet: Recent reference  Hublet et al
Humblet, M., S. Webster, J. M., Yokoyama, Y., Braga, J. C., Fujita, K., Iryu, Y., Thompson, W. G. Reef growth history at intermediate to mesophotic depths since the end of the Last Glacial period along the Great Barrier Reef shelf edge (In Press 15/11/21 - IAS Special Publication ‘Coral Reefs and Sea-Level Change: Quaternary Records and Modeling. A window into the Future’).
