# Supplementary material for: New constraints on the postglacial shallow-water carbonate accumulation in the Great Barrier Reef
Source: Sci Rep. 2022 Jan 18;12:924. doi: 10.1038/s41598-021-04586-w (PMC8766595; doi:10.1038/s41598-021-04586-w)
Supplement: Supplementary file 5 — Supplementary Information 4. [file 41598_2021_4586_MOESM5_ESM.xlsx]

## Sheet: Table 4 appendix
study	preferred area estimate Spalding et al. (2001)					area in Newell (1971) – minimum					area in Newell (1971) – maximum					area in Spalding and Grenfell (1997)					area in Vecsei (2004)					area in De Vooys (1979)					area in Ryan et al (2001) – minimum					area in Kleypas (1997) – minimum					area in Kleypas (1997) – maximum					area in Smith (1978)
feature	global Holocene reefs	global shelf-edge reefs (from GBR mass ratio)	global shelf-edge reefs (from GBR area ratio)	global Halimeda mounds (from GBR mass ratio)	total postglacial CaCO3	global Holocene reefs	global shelf-edge reefs (from GBR mass ratio)	global shelf-edge reefs (from GBR area ratio)	global Halimeda mounds (from GBR mass ratio)	total postglacial CaCO3	global Holocene reefs	global shelf-edge reefs (from GBR mass ratio)	global shelf-edge reefs (from GBR area ratio)	global Halimeda mounds (from GBR mass ratio)	total postglacial CaCO3	global Holocene reefs	global shelf-edge reefs (from GBR mass ratio)	global shelf-edge reefs (from GBR area ratio)	global Halimeda mounds (from GBR mass ratio)	total postglacial CaCO3	global Holocene reefs	global shelf-edge reefs (from GBR mass ratio)	global shelf-edge reefs (from GBR area ratio)	global Halimeda mounds (from GBR mass ratio)	total postglacial CaCO3	global Holocene reefs	global shelf-edge reefs (from GBR mass ratio)	global shelf-edge reefs (from GBR area ratio)	global Halimeda mounds (from GBR mass ratio)	total postglacial CaCO3	global Holocene reefs	global shelf-edge reefs (from GBR mass ratio)	global shelf-edge reefs (from GBR area ratio)	global Halimeda mounds (from GBR mass ratio)	total postglacial CaCO3	global Holocene reefs	global shelf-edge reefs (from GBR mass ratio)	global shelf-edge reefs (from GBR area ratio)	global Halimeda mounds (from GBR mass ratio)	total postglacial CaCO3	global Holocene reefs	global shelf-edge reefs (from GBR mass ratio)	global shelf-edge reefs (from GBR area ratio)	global Halimeda mounds (from GBR mass ratio)	total postglacial CaCO3	global Holocene reefs	global shelf-edge reefs (from GBR mass ratio)	global shelf-edge reefs (from GBR area ratio)	global Halimeda mounds (from GBR mass ratio)
dataset / observations / parameters	area in Spalding et al. (2001), other parameters from this study	this sudy, shelf edge/Holocene mass adjustment factor = 18%	this study, shelf edge/Holocene area adjustment factor = 22%	McNeil et al. (2020)	global Holocene + shelf-edge + Halimeda mounds	area as indicated above, other parameters from this study	this sudy, shelf edge/Holocene mass adjustment factor = 18%	this study, shelf edge/Holocene area adjustment factor = 22%	McNeil et al. (2020)	global Holocene + shelf-edge + Halimeda mounds	area as indicated above, other parameters from this study	this sudy, shelf edge/Holocene mass adjustment factor = 18%	this study, shelf edge/Holocene area adjustment factor = 22%	McNeil et al. (2020)	global Holocene + shelf-edge + Halimeda mounds	area as indicated above, other parameters from this study	this sudy, shelf edge/Holocene mass adjustment factor = 18%	this study, shelf edge/Holocene area adjustment factor = 22%	McNeil et al. (2020)	global Holocene + shelf-edge + Halimeda mounds	area as indicated above, other parameters from this study	this sudy, shelf edge/Holocene mass adjustment factor = 18%	this study, shelf edge/Holocene area adjustment factor = 22%	McNeil et al. (2020)	global Holocene + shelf-edge + Halimeda mounds	area as indicated above, other parameters from this study	this sudy, shelf edge/Holocene mass adjustment factor = 18%	this study, shelf edge/Holocene area adjustment factor = 22%	McNeil et al. (2020)	global Holocene + shelf-edge + Halimeda mounds	area as indicated above, other parameters from this study	this sudy, shelf edge/Holocene mass adjustment factor = 18%	this study, shelf edge/Holocene area adjustment factor = 22%	McNeil et al. (2020)	global Holocene + shelf-edge + Halimeda mounds	area as indicated above, other parameters from this study	this sudy, shelf edge/Holocene mass adjustment factor = 18%	this study, shelf edge/Holocene area adjustment factor = 22%	McNeil et al. (2020)	global Holocene + shelf-edge + Halimeda mounds	area as indicated above, other parameters from this study	this sudy, shelf edge/Holocene mass adjustment factor = 18%	this study, shelf edge/Holocene area adjustment factor = 22%	McNeil et al. (2020)	global Holocene + shelf-edge + Halimeda mounds	area as indicated above, other parameters from this study	this sudy, shelf edge/Holocene mass adjustment factor = 18%	this study, shelf edge/Holocene area adjustment factor = 22%	McNeil et al. (2020)
timing (ka BP)	8 to 0	19 to 10	19 to 10	8 to 0	19 to 0	8 to 0	19 to 10	19 to 10	8 to 0	19 to 0	8 to 0	19 to 10	19 to 10	8 to 0	19 to 0	8 to 0	19 to 10	19 to 10	8 to 0	19 to 0	8 to 0	19 to 10	19 to 10	8 to 0	19 to 0	8 to 0	19 to 10	19 to 10	8 to 0	19 to 0	8 to 0	19 to 10	19 to 10	8 to 0	19 to 0	8 to 0	19 to 10	19 to 10	8 to 0	19 to 0	8 to 0	19 to 10	19 to 10	8 to 0	19 to 0	8 to 0	19 to 10	19 to 10	8 to 0
reef area(km2)	284000	51120	62480	57295.1	398095	150000	27000	33000	30261.5	210261	1500000	270000	330000	302615	2.10261e+06	255000	45900	56100	51444.5	357445	345000	62100	75900	69601.4	483601	112000	20160	24640	22595.2	156995	500000	90000	110000	100872	700872	584000	105120	128480	117818	818618	746000	134280	164120	150500	1.0457e+06	617000	111060	135740	124476
average reef thickness (m)	15	15	15	8.4	8–15	15	15	15	8.4	8–15	15	15	15	8.4	8–15	15	15	15	8.4	8–15	15	15	15	8.4	8–15	15	15	15	8.4	8–15	15	15	15	8.4	8–15	15	15	15	8.4	8–15	15	15	15	8.4	8–15	15	15	15	8.4
total volume >130 mbsl (km3)	4260	766.8	937.2	481.279	5593.28	2250	405	495	254.196	2954.2	22500	4050	4950	2541.96	29542	3825	688.5	841.5	432.134	5022.13	5175	931.5	1138.5	584.652	6794.65	1680	302.4	369.6	189.8	2205.8	7500	1350	1650	847.321	9847.32	8760	1576.8	1927.2	989.671	11501.7	11190	2014.2	2461.8	1264.2	14692.2	9255	1665.9	2036.1	1045.59
porosity (%)	35	35	35	58	35–50	35	35	35	58	35–50	35	35	35	58	35–50	35	35	35	58	35–50	35	35	35	58	35–50	35	35	35	58	35–50	35	35	35	58	35–50	35	35	35	58	35–50	35	35	35	58	35–50	35	35	35	58
net CaCO3 volume (km3)	2769	498.42	609.18	202.137	3524.94	1462.5	263.25	321.75	106.763	1861.76	14625	2632.5	3217.5	1067.62	18617.6	2486.25	447.525	546.975	181.496	3165	3363.75	605.475	740.025	245.554	4282.05	1092	196.56	240.24	79.716	1390.12	4875	877.5	1072.5	355.875	6205.88	5694	1024.92	1252.68	415.662	7248.46	7273.5	1309.23	1600.17	530.966	9259.17	6015.75	1082.84	1323.46	439.15
density (kg.m-3)	2930	2930	2930	2930	2930	2930	2930	2930	2930	2930	2930	2930	2930	2930	2930	2930	2930	2930	2930	2930	2930	2930	2930	2930	2930	2930	2930	2930	2930	2930	2930	2930	2930	2930	2930	2930	2930	2930	2930	2930	2930	2930	2930	2930	2930	2930	2930	2930	2930
net CaCO3 mass (Gt CaCO3)	8113.17	1460.37	1784.9	592.261	10328.1	4285.12	771.322	942.727	312.814	5454.96	42851.2	7713.22	9427.27	3128.14	54549.6	7284.71	1311.25	1602.64	531.784	9273.44	9855.79	1774.04	2168.27	719.472	12546.4	3199.56	575.921	703.903	233.568	4073.04	14283.8	2571.07	3142.43	1042.71	18183.2	16683.4	3003.02	3670.35	1217.89	21238	21311.4	3836.04	4688.5	1555.73	27129.4	17626.1	3172.71	3877.75	1286.71
net CaCO3 accumulation rate (Gt.y-1)	1.01415	0.162263	0.198322	0.0740327	0.607533	0.535641	0.0857025	0.104747	0.0391018	0.32088	5.35641	0.857025	1.04747	0.391018	3.2088	0.910589	0.145694	0.178071	0.066473	0.545496	1.23197	0.197116	0.240919	0.0899341	0.738025	0.399945	0.0639912	0.0782115	0.029196	0.239591	1.78547	0.285675	0.349158	0.130339	1.0696	2.08543	0.333668	0.407817	0.152236	1.24929	2.66392	0.426227	0.520944	0.194466	1.59584	2.20327	0.352523	0.430861	0.160839
total CO2 mass stoichiometry (Gt CO2)	3569.79	642.563	785.355	260.595	4544.35	1885.45	339.382	414.8	137.638	2400.18	18854.5	3393.82	4148	1376.38	24001.8	3205.27	576.949	705.16	233.985	4080.31	4336.55	780.578	954.04	316.568	5520.42	1407.81	253.405	309.717	102.77	1792.14	6284.85	1131.27	1382.67	458.794	8000.61	7340.7	1321.33	1614.96	535.871	9344.72	9377	1687.86	2062.94	684.521	11936.9	7755.5	1395.99	1706.21	566.152
total C mass stoichiometry (Gt C)	973.58	175.244	214.188	71.0714	1239.37	514.215	92.5587	113.127	37.5377	654.596	5142.15	925.587	1131.27	375.377	6545.96	874.166	157.35	192.316	63.8141	1112.81	1182.69	212.885	260.193	86.3367	1505.57	383.947	69.1105	84.4684	28.0281	488.765	1714.05	308.529	377.091	125.126	2181.99	2002.01	360.362	440.442	146.147	2548.56	2557.36	460.325	562.62	186.687	3255.52	2115.14	380.725	465.33	154.405
mass areal accumulation (kg.m-2)	28567.5	28567.5	28567.5	10337	25943.7	28567.5	28567.5	28567.5	10337	25943.7	28567.5	28567.5	28567.5	10337	25943.7	28567.5	28567.5	28567.5	10337	25943.7	28567.5	28567.5	28567.5	10337	25943.7	28567.5	28567.5	28567.5	10337	25943.7	28567.5	28567.5	28567.5	10337	25943.7	28567.5	28567.5	28567.5	10337	25943.7	28567.5	28567.5	28567.5	10337	25943.7	28567.5	28567.5	28567.5	10337
[truncated: 11 more columns]
