# Supplementary material for: New constraints on the postglacial shallow-water carbonate accumulation in the Great Barrier Reef
Source: Sci Rep. 2022 Jan 18;12:924. doi: 10.1038/s41598-021-04586-w (PMC8766595; doi:10.1038/s41598-021-04586-w)
Supplement: Supplementary file 6 — Supplementary Information 5. [file 41598_2021_4586_MOESM6_ESM.xlsx]

## Sheet: 10-10-10 see for explanations
		Each column represent a sea level increment	1	2	3	4	5	6	7	8	9	10	11	12	13	14	15	16	17	18	19	20	21	22	23	24	25	26
			-125	-120	-115	-110	-105	-100	-95	-90	-85	-80	-75	-70	-65	-60	-55	-50	-45	-40	-35	-30	-25	-20	-15	-10	-5	0
		-130	0	0	0	0	0	0	0	0	0	0	0	0	0	0	0	0	0	0	0	0	0	0	0	0	0	0
	Polygons representing surface flooded at a certain sea level	-125	0	0	0	0	0	0	0	0	0	0	0	0	0	0	0	0	0	0	0	0	0	0	0	0	0	0
		-120	0	3.79	7.58	10	10	10	10	10	10	10	10	10	10	10	10	10	10	10	10	10	10	10	10	10	10	10	early postglacial
		-115		0	3.79	7.58	10	10	10	10	10	10	10	10	10	10	10	10	10	10	10	10	10	10	10	10	10	10
		-110			0	3.79	7.58	10	10	10	10	10	10	10	10	10	10	10	10	10	10	10	10	10	10	10	10	10
		-105				0	2.13	4.26	6.39	8.52	10	10	10	10	10	10	10	10	10	10	10	10	10	10	10	10	10	10	mid postglacial
		-100					0	2.13	4.26	6.39	8.52	10	10	10	10	10	10	10	10	10	10	10	10	10	10	10	10	10
		-95						0	2.13	4.26	6.39	8.52	10	10	10	10	10	10	10	10	10	10	10	10	10	10	10	10
		-90							0	2.13	4.26	6.39	8.52	10	10	10	10	10	10	10	10	10	10	10	10	10	10	10
		-85								0	2.13	4.26	6.39	8.52	10	10	10	10	10	10	10	10	10	10	10	10	10	10
		-80									0	2.13	4.26	6.39	8.52	10	10	10	10	10	10	10	10	10	10	10	10	10
		-75										0	2.13	4.26	6.39	8.52	10	10	10	10	10	10	10	10	10	10	10	10
		-70											0	1.27	2.54	3.81	5.08	6.35	7.62	8.89	10	10	10	10	10	10	10	10	late postglacial
		-65												0	1.27	2.54	3.81	5.08	6.35	7.62	8.89	10	10	10	10	10	10	10
		-60													0	1.27	2.54	3.81	5.08	6.35	7.62	8.89	10	10	10	10	10	10
		-55														0	1.27	2.54	3.81	5.08	6.35	7.62	8.89	10	10	10	10	10
		-50															0	1.27	2.54	3.81	5.08	6.35	7.62	8.89	10	10	10	10
		-45																0	1.27	2.54	3.81	5.08	6.35	7.62	8.89	10	10	10
		-40																	0	1.27	2.54	3.81	5.08	6.35	7.62	8.89	10	10
		-35																		0	1.27	2.54	3.81	5.08	6.35	7.62	8.89	10
		-30																			0	1.27	2.54	3.81	5.08	6.35	7.62	8.89
		-25																				0	1.27	2.54	3.81	5.08	6.35	7.62
		-20																					0	1.27	2.54	3.81	5.08	6.35
		-15																						0	1.27	2.54	3.81	5.08
		-10																							0	1.27	2.54	3.81
		-5																								0	1.27	2.54
		0																									0	1.27
			multiply each column by the columns in the delta-flood matrix. Add the totals of each column to get the total volume at each SL
		Stepwise increment in flooded area, Delta Flood SERs (km2)	3	4	5	6	7	8	9	10	11	12	13	14	15	16	17	18	19	20	21	22	23	24	25	26	27	28	29	30	31	32	33	34	35
		-130	0	0	0	0	0	0	0	0	0	0	0	0	0	0	0	0	0	0	0	0	0	0	0	0	0	0	0	0	0	0	0	0	0
	Each row represents a past sea level, and each column a latitudinal area	-125	0	0	0	0	0	0	0	0	0	0	0	0	0	0	0	0	0	0	0	0	0	0	0	0	0	0	0	0	0	0	0	0	0
		-120	4.41644	10.1707	15.9598	72.3222	237.659	53.6493	67.3792	37.021	48.1883	26.6434	41.649	10.177	11.5047	1.24276	17.1372	7.82133	5.81054	2.41612	2.18182	1.43296	0.483301	0.78034	0.738767	1.84497	2.24039	2.19379	3.72098	4.16182	12.4812	3.72533	1.96638	1.64709	1.28682
		-115	4.47173	10.579	10.1633	33.9547	174.826	133.328	57.8581	40.6043	47.52	24.9746	44.3441	10.422	11.5089	14.1937	17.5825	7.19341	4.75644	2.31088	2.31555	1.37492	0.654729	1.03591	0.606381	2.30152	2.8972	2.33554	4.22531	4.16441	12.0377	3.71977	1.70782	1.43267	1.35172
		-110	6.65821	9.88297	12.8795	27.2055	206.066	194.569	46.5621	42.1627	44.8265	35.5361	47.0058	10.7682	11.5319	8.99243	20.6833	6.87585	4.37977	2.71297	3.03475	1.49812	0.332153	0.707046	0.861586	2.11224	2.61006	1.57678	3.41963	4.56703	11.3341	3.82403	1.90676	1.58669	1.20672
		-105	5.63998	10.4302	10.801	25.9403	358.258	164.301	44.8069	50.6045	45.5726	152.54	44.3818	21.0023	12.377	7.31205	29.2276	7.13257	4.4101	3.19298	2.86939	1.58435	0.684801	0.681251	0.681833	2.35718	2.88164	2.50194	3.84252	3.92584	11.5516	4.44888	1.76722	1.46155	1.62454
		-100	5.54214	10.3641	8.44011	38.6324	411.607	96.17	46.3703	70.0137	67.2457	101.557	42.6362	23.8515	13.3053	15.2325	33.2306	6.81501	5.3205	4.61201	3.11473	1.48234	0.758778	0.901887	0.362428	2.86128	3.5707	2.70294	3.71887	3.73825	10.4866	3.76756	2.16872	1.72388	1.09466
		-95	7.65309	11.5118	12.6211	34.3585	386.667	65.271	52.0351	42.8593	87.2749	77.6238	39.0636	33.8335	14.4149	25.1835	36.5305	7.04604	5.31773	4.04827	3.68922	1.77438	0.893775	1.06248	0.928916	2.80168	2.69152	2.07239	3.70649	3.8199	11.7608	4.13899	1.71318	1.60817	1.50744
		-90	6.63621	12.8263	13.8926	35.3561	369.644	55.6546	54.7507	45.7039	86.3357	114.068	38.0728	38.2352	16.6544	17.4722	28.9246	7.60991	5.42386	4.52792	4.05694	1.88144	1.10181	1.03966	0.428114	3.52289	3.72535	2.68573	3.82106	3.68941	11.995	4.47237	2.00122	1.78052	1.32582
		-85	6.69485	14.3783	12.983	29.7831	306.39	55.1725	50.9572	62.9774	126.456	124.865	33.386	25.76	21.3849	24.4779	34.6701	7.47028	6.959	5.77644	4.46213	2.08801	1.03574	0.87832	1.2936	3.5083	3.31936	2.39292	4.21681	4.16635	11.7461	4.55377	2.33836	1.5616	1.46697
		-80	7.34153	12.4055	11.6237	28.7872	183.411	36.0193	59.9949	68.0432	200.759	188.991	40.0888	61.7884	49.505	72.2467	56.3792	10.0187	17.1936	8.99144	5.85998	2.39951	1.81464	0.987216	1.21929	5.11032	3.69048	2.57445	4.85428	4.01889	12.1126	4.45482	2.09603	1.84993	1.41919
		-75	7.57035	27.7779	11.9406	38.474	101.327	40.474	101.169	116.146	216.726	151.08	155.81	299.146	233.356	216.96	107.263	32.4107	59.9346	20.8439	8.67967	2.62479	2.40955	1.23977	0.897018	5.66518	3.68783	2.59434	4.46424	4.13219	12.5795	4.59067	2.17246	1.836	1.48243
		-70	11.0371	27.5385	25.1914	66.5115	107.751	49.5733	116.759	205.816	234.926	104.079	111.706	312.271	394.091	260.667	245.629	217.534	100.274	62.9282	14.8205	3.62319	1.86225	1.30629	0.823158	7.8663	3.9801	2.52712	5.58249	4.01397	13.7442	5.29868	1.92384	1.78962	1.5025
		-65	14.5003	46.2963	190.989	177.366	97.1328	49.4247	154.17	109.992	435.788	89.7823	131.438	168.022	322.855	143.584	185.125	166.619	80.9825	61.9986	74.6242	10.6623	2.07668	1.37929	1.23681	10.6619	4.11627	2.50519	5.69261	4.36342	12.9559	5.98167	2.41161	2.07891	1.66298
		-60	33.4847	103.993	202.341	227.502	115.709	32.7847	86.6859	103.039	347.056	94.8364	98.4273	83.8922	198.701	77.5252	102.46	61.2572	53.8138	50.5658	149.856	20.1667	2.40867	1.87651	1.29514	16.8187	4.82367	2.6882	6.12186	4.0614	20.1765	6.95738	2.46233	1.9335	1.63753
		-55	88.0632	136.425	138.431	119.155	112.577	23.179	50.3982	51.8683	144.518	111.679	65.2767	50.8851	113.767	47.587	33.3365	27.5345	37.7999	44.5913	159.815	26.6442	2.68778	1.78116	1.8346	27.7863	5.80633	4.24324	5.9493	4.80087	26.3991	12.7679	2.57581	2.11078	1.81652
		-50	99.4804	259.372	83.9458	92.5307	19.5538	21.2735	39.5802	38.9541	87.9572	99.7229	61.1763	27.7966	93.0489	51.9175	18.8513	18.7579	32.6817	44.7709	146.638	37.4228	5.9505	2.95094	2.05022	38.6433	6.89174	5.23028	5.50423	5.14076	34.0053	25.716	2.84721	2.53298	1.8973
		-45	112.515	142.807	75.2268	41.7099	7.97937	16.2156	22.8214	36.2909	73.1704	97.1891	61.2406	20.1909	46.1832	50.3042	13.6193	13.124	28.906	37.6326	146.924	55.1528	8.8551	4.55983	2.64151	52.9617	8.60396	4.26492	5.7223	8.79661	43.1869	35.3293	3.30233	2.70799	2.2748
		-40	80.0434	69.0417	20.4716	20.1081	7.96887	12.7718	14.6886	23.0022	61.779	96.2479	46.5239	27.0035	35.5816	27.243	11.379	6.64597	18.2295	21.2417	117.181	21.7622	9.4615	4.4521	3.40184	56.2514	13.2379	10.5441	4.69693	45.9903	55.168	41.1406	5.95308	2.6733	2.61097
		-35	56.181	50.4796	9.74709	1.73481	0.23116	14.1483	6.3392	23.027	57.7786	74.6578	40.1243	47.7614	22.2647	20.5889	10.0788	7.04348	11.019	17.8359	60.9238	7.88862	6.84292	5.04521	4.85546	88.6877	22.2537	15.7773	6.75197	40.5307	52.8172	55.5977	4.77969	2.71928	5.10106
		-30	49.7359	53.5005	6.62217	9.07637	0.301984	25.7854	6.67305	21.3345	60.0334	59.7045	42.8459	22.0983	7.40868	11.9453	11.5434	5.5905	8.85041	14.473	40.2982	6.135	5.97138	6.69061	3.14316	183.589	21.3051	18.2835	10.4615	31.6103	56.1053	45.252	3.54625	3.17982	6.17192
		-25	57.0719	42.5689	0.520456	10.9298	0	15.2361	9.83109	16.4777	60.1328	49.0755	39.6149	13.7297	11.256	7.0484	9.07942	6.52344	6.97949	9.48193	35.241	7.51147	4.82774	5.32069	2.17545	161.003	9.52206	17.4227	4.16564	23.9717	27.175	22.6524	2.89243	3.9819	6.46672
		-20	61.0278	4.6405	9.34529	6.6874	0.664201	14.968	8.39271	10.3709	55.0973	56.9306	30.0687	9.6186	5.7204	5.81027	10.5882	4.15581	6.37963	8.18193	37.4165	10.1352	4.19945	3.64698	3.89747	146.141	6.24979	5.37711	2.57433	12.4266	15.6187	10.0497	3.40687	4.1054	5.84927
		-15	94.2771	5.8568	0	6.68864	0	17.5844	16.9687	8.1962	77.9508	7.67164	52.8299	6.9921	4.64088	17.8801	7.09432	3.88735	4.3234	5.41605	42.5734	9.16945	6.67541	5.35833	8.79869	48.4935	5.14966	5.99108	2.98346	8.72991	16.861	5.93977	4.43402	3.52521	4.62069
		-10	67.9012	0	14.9156	2.61254	4.67162	0	0	4.67595	61.1664	6.30571	48.2749	8.21079	3.53195	0	5.24898	3.4235	2.98874	2.68253	42.7721	8.56825	7.89086	10.5186	8.36732	32.2132	3.41945	8.51498	6.16836	8.55265	14.434	8.46763	9.18081	8.74486	4.21987
		-5	5.56291	0.497877	9.59009	2.74062	0	22.0698	1.63707	4.11029	62.4379	0.0940205	25.7034	0	3.41576	11.3635	5.04418	2.23353	2.40671	2.08963	44.5523	16.7795	14.4438	20.6474	19.9253	60.7756	9.87136	19.8239	18.7712	18.2296	21.379	18.9481	13.2854	9.77997	3.8565
		0	0	8.41618	17.1564	10.7757	5.51464	0	0	28.8825	56.3935	0	0	3.16168	0.307503	0	4.38549	1.05745	0	0.0982671	78.4336	30.6379	18.8043	30.887	29.0228	134.31	20.6794	30.8112	24.1325	10.862	22.872	10.8951	9.96997	9.49224	0.337567
	Volume of CaCo3 SERs cumulative (km2*m)		3	4	5	6	7	8	9	10	11	12	13	14	15	16	17	18	19	20	21	22	23	24	25	26	27	28	29	30	31	32	33	34	35
		-130	0	0	0	0	0	0	0	0	0	0	0	0	0	0	0	0	0	0	0	0	0	0	0	0	0	0	0	0	0	0	0	0	0
	Each row represents a past sea level, and each column a latitudinal area	-125	0	0	0	0	0	0	0	0	0	0	0	0	0	0	0	0	0	0	0	0	0	0	0	0	0	0	0	0	0	0	0	0	0
		-120	16.7383	38.5471	60.4877	274.101	900.726	203.331	255.367	140.309	182.633	100.979	157.85	38.5709	43.603	4.71006	64.9498	29.6428	22.0219	9.1571	8.26908	5.43092	1.83171	2.95749	2.79993	6.99245	8.49107	8.31447	14.1025	15.7733	47.3039	14.119	7.45257	6.24247	4.87704
		-115	50.4245	117.189	159.494	676.891	2464.04	911.977	730.017	434.509	545.368	296.611	483.764	116.641	130.825	63.2143	196.537	86.5487	62.0708	27.0724	25.3141	16.0728	6.14484	9.84107	7.89804	22.7077	27.9625	25.4806	44.2189	47.3297	140.231	42.3359	21.3778	17.9148	14.8771
		-110	103.295	219.353	285.45	1083.71	4482.76	2284.54	1288.83	837.787	1011.98	590.424	930.771	221.58	245.991	154.097	383.037	158.799	110.759	51.9598	50.8717	30.4294	11.0547	18.3353	15.2494	43.9007	54.2568	45.6173	82.198	90.4935	259.014	79.9422	39.8356	33.3441	27.6877
		-105	151.364	304.627	381.865	1324.24	6449.92	3694.57	1700.75	1203.63	1393.94	1110.45	1310.77	332.348	343.912	238.102	566.231	217.459	148.262	74.6354	74.0889	42.8092	15.3566	24.973	21.4346	62.4965	77.298	62.5745	113.568	126.242	355.707	112.913	54.9593	45.9379	38.9926
		-100	191.295	372.836	454.017	1527.62	8588.41	4720.23	2007.64	1562.58	1742.72	1737.68	1609.87	453.945	426.523	307.884	749.321	263.807	179.587	97.8254	94.1791	52.9668	19.2353	30.0561	25.7439	78.7235	97.3579	77.4767	137.95	153.619	430.076	139.668	67.9572	56.5626	47.7048
		-95	231.414	441.648	521.883	1738.34	11051.8	5414.06	2312.68	1910.79	2168.92	2444.24	1878.43	621.549	511.93	409.544	960.167	308.523	211.64	123.073	114.783	63.2782	24.2138	35.6913	29.9468	95.8064	116.834	92.9773	161.95	178.08	502.068	165.985	79.9898	66.773	56.7075
		-90	285.668	537.78	619.341	2024.37	14302.6	6226.44	2734.34	2356.35	2779.01	3393.77	2228.07	870.594	632.811	548.421	1232.62	369.449	255.246	157.965	144.029	77.5972	31.5393	43.5409	35.0615	120.393	144.246	114.198	194.09	210.399	599.609	201.829	96.2851	80.7759	68.5343
		-85	350.516	657.759	737.432	2356.98	17973.1	7049.54	3235.42	2903.15	3628.84	4510.11	2619.99	1160.86	791.196	734.683	1559.93	441.65	310.808	203.085	180.914	95.3337	40.6257	52.8186	42.4885	150.92	176.854	138.89	232.713	249.041	714.661	244.48	116.412	97.155	82.4297
		-80	419.052	781.987	858.81	2687.4	21236.5	7643.68	3767.83	3474.49	4795.12	5737.23	3003.89	1536.14	1028.06	1054.11	1942.46	520.205	393.007	259.634	224.009	114.873	52.0706	62.6045	51.2678	186.984	210.738	163.606	273.572	288.003	831.6	287.586	136.979	114.191	96.2322
		-75	490.536	942.562	984.926	3020.27	23855.2	8139.27	4413.28	4161.73	6266.77	7085.39	3631.17	2491.32	1732.91	1796.74	2480.54	653.128	591.536	351.123	278.584	136.656	66.9439	73.0057	60.8176	229.059	245.442	188.5	316.027	327.751	952.168	332.204	157.85	131.541	110.592
		-70	560.397	1112.74	1115.33	3363.77	25798.2	8565.05	5094.41	5017.22	7851.5	8376.7	4317.76	3768.15	2906.1	2821.8	3257.7	1046.95	906.017	513.596	343.884	159.191	82.1433	82.8177	69.7597	274.687	278.797	211.791	357.602	364.545	1064.99	374.519	177.327	147.626	123.768
		-65	634.501	1313.38	1459.28	3860.84	27118.4	8935.36	5857.19	5903.83	9779.7	9532.06	5093.23	5185.03	4450.77	3987.43	4204.63	1636.25	1310.79	744.352	495.052	191.125	97.6762	92.2718	78.7981	326.362	309.707	232.733	398.011	398.713	1168.88	414.852	195.386	162.701	136.139
		-60	736.449	1616.74	2033.44	4584.05	28012.8	9242.24	6615.64	6783.86	11831	10500.2	5918.23	6630.18	6183.95	5168.34	5193.72	2285.78	1762.44	1024.93	826.125	244.022	113.556	102.167	86.7743	390.883	339.433	251.874	436.798	429.259	1273.13	454.385	211.749	176.718	147.497
		-55	934.451	2056.96	2758.44	5390.97	28712.9	9498.95	7283.55	7553.56	13627.9	11232.3	6665.53	7854.05	7836.67	6161.73	6071.99	2934.39	2197.69	1335.29	1345.85	325.499	128.597	112.058	94.6928	479.446	368.673	270.908	473.055	457.269	1384.81	500.556	226.868	189.485	158.098
		-50	1247.59	2785.46	3572.38	6258.46	29287.8	9722.76	7851.99	8200.84	15215.7	11867.4	7259.92	8670.49	9262.2	6899.96	6815.45	3558.86	2585.74	1671.65	2038.95	450.618	147.629	123.862	103.888	608.702	401.208	292.744	509.695	485.693	1521.06	572.593	242.389	202.751	168.914
		-45	1703.62	3695.33	4481.86	7178.93	29872.9	9967.18	8449.42	8894.21	16896.4	12626	7932.09	9512.58	10746.4	7702.07	7576.21	4199.99	3010.5	2055.81	2918.66	645.782	177.907	141.456	116.437	805.22	444.67	319.997	553.602	525.287	1712.15	689.497	262.103	219.456	182.62
		-40	2261.31	4692.88	5417.34	8124.93	30468.1	10227.8	9065.5	9616.8	18655.6	13506.8	8663.34	10389	12275.7	8538.78	8351.42	4849.56	3458.42	2466.95	3947.18	868.583	220.201	164.705	133.307	1073.18	504.944	360.641	603.475	623.29	1973.31	858.65	289.378	239.557	199.641
		-35	2888.58	5750.13	6361.17	9062.49	31046.4	10498.5	9670.95	10335.7	20450.6	14465.7	9427.67	11276	13770.3	9359.93	9100.13	5473.27	3904.28	2890.67	5050.7	1100.82	270.888	194.152	156.211	1452.51	592.844	420.918	661.029	772.124	2299.34	1097.56	322.415	262.824	222.9
		-30	3564.45	6837.36	7254.88	9909.38	31489.9	10739	10130.6	10835.6	21991.3	15370.6	10101.4	11817.7	14785.2	9883.94	9561.23	5835.95	4237.12	3253	6177.01	1335.13	326.759	230.426	181.996	2054.56	702.724	501.209	724.762	955.95	2679.3	1387.11	357.435	287.811	252.064
		-25	4291.34	7910.62	7904.89	10536.9	31807.1	10938.7	10417.7	11217.9	23069.2	16223	10663.8	12176.8	15424.3	10245.1	9811.97	6012.18	4480.33	3550.46	7241.27	1563.91	386.07	271.625	208.963	2846.56	819.357	600.415	786.488	1164.73	3076.17	1697.67	393.057	315.238	287.333
		-20	5044.48	8852.51	8320.01	10901.3	31978.7	11117.3	10611.3	11490.7	23808.7	17024.5	11144.7	12446.9	15831.8	10520	9957.1	6121.28	4665.85	3795.05	8161.13	1778.91	447.612	315.089	239.149	3801.04	937.644	702.788	843.735	1384.01	3466.25	2011.23	429.86	345.395	327.922
		-15	5803.68	9608.91	8568.05	11127.1	32022.1	11289.2	10764.1	11710.1	24472.6	17695.9	11610.4	12664.9	16104.1	10756.5	10071.2	6201.75	4809.68	3989.86	8934.21	1970	513.695	362.908	278.145	4780.09	1054.92	807.223	897.287	1608.23	3843	2314.05	468.98	377.28	372.059
		-10	6520.7	10054.6	8729.81	11246.8	32048.6	11434.8	10869.3	11886.4	25105	18249	12059.7	12859.3	16270.2	10927.3	10168.9	6263.65	4916.41	4132.36	9575.33	2121.61	581.779	420.081	325.07	5748.68	1167.52	915.984	951.647	1836.19	4193.42	2593.42	516.071	417.027	419.085
		-5	7107.08	10331.3	8816.98	11320.5	32064.9	11588.4	10948.9	12023.9	25725.5	18679	12466.3	13027	16383.6	11052.3	10256.1	6312.76	4991.18	4232.34	10091.2	2229.82	656.862	497.702	393.822	6726.66	1280.98	1043.5	1022.74	2070.19	4514.24	2851.06	575.417	465.761	468.067
		0	7595.62	10534	8901.65	11385.3	32079.3	11725.6	11011.1	12168.9	26339.8	18990.2	12814.8	13161	16454.4	11143.8	10334.5	6354.71	5043.96	4306.02	10566.9	2351.53	744.23	608.8	494.881	7798.59	1402.45	1195.92	1118.19	2260.44	4794.41	3067.97	640.051	523.147	513.762	TOTAL	268426
	Volume of CaCo3 SERs cumulative (km3)		3	4	5	6	7	8	9	10	11	12	13	14	15	16	17	18	19	20	21	22	23	24	25	26	27	28	29	30	31	32	33	34	35
		-130	0	0	0	0	0	0	0	0	0	0	0	0	0	0	0	0	0	0	0	0	0	0	0	0	0	0	0	0	0	0	0	0	0
	Each row represents a past sea level, and each column a latitudinal area	-125	0	0	0	0	0	0	0	0	0	0	0	0	0	0	0	0	0	0	0	0	0	0	0	0	0	0	0	0	0	0	0	0	0
		-120	0.0167383	0.0385471	0.0604877	0.274101	0.900726	0.203331	0.255367	0.140309	0.182633	0.100979	0.15785	0.0385709	0.043603	0.00471006	0.0649498	0.0296428	0.0220219	0.0091571	0.00826908	0.00543092	0.00183171	0.00295749	0.00279993	0.00699245	0.00849107	0.00831447	0.0141025	0.0157733	0.0473039	0.014119	0.00745257	0.00624247	0.00487704
		-115	0.0504245	0.117189	0.159494	0.676891	2.46404	0.911977	0.730017	0.434509	0.545368	0.296611	0.483764	0.116641	0.130825	0.0632143	0.196537	0.0865487	0.0620708	0.0270724	0.0253141	0.0160728	0.00614484	0.00984107	0.00789804	0.0227077	0.0279625	0.0254806	0.0442189	0.0473297	0.140231	0.0423359	0.0213778	0.0179148	0.0148771
		-110	0.103295	0.219353	0.28545	1.08371	4.48276	2.28454	1.28883	0.837787	1.01198	0.590424	0.930771	0.22158	0.245991	0.154097	0.383037	0.158799	0.110759	0.0519598	0.0508717	0.0304294	0.0110547	0.0183353	0.0152494	0.0439007	0.0542568	0.0456173	0.082198	0.0904935	0.259014	0.0799422	0.0398356	0.0333441	0.0276877
		-105	0.151364	0.304627	0.381865	1.32424	6.44992	3.69457	1.70075	1.20363	1.39394	1.11045	1.31077	0.332348	0.343912	0.238102	0.566231	0.217459	0.148262	0.0746354	0.0740889	0.0428092	0.0153566	0.024973	0.0214346	0.0624965	0.077298	0.0625745	0.113568	0.126242	0.355707	0.112913	0.0549593	0.0459379	0.0389926
		-100	0.191295	0.372836	0.454017	1.52762	8.58841	4.72023	2.00764	1.56258	1.74272	1.73768	1.60987	0.453945	0.426523	0.307884	0.749321	0.263807	0.179587	0.0978254	0.0941791	0.0529668	0.0192353	0.0300561	0.0257439	0.0787235	0.0973579	0.0774767	0.13795	0.153619	0.430076	0.139668	0.0679572	0.0565626	0.0477048
		-95	0.231414	0.441648	0.521883	1.73834	11.0518	5.41406	2.31268	1.91079	2.16892	2.44424	1.87843	0.621549	0.51193	0.409544	0.960167	0.308523	0.21164	0.123073	0.114783	0.0632782	0.0242138	0.0356913	0.0299468	0.0958064	0.116834	0.0929773	0.16195	0.17808	0.502068	0.165985	0.0799898	0.066773	0.0567075
		-90	0.285668	0.53778	0.619341	2.02437	14.3026	6.22644	2.73434	2.35635	2.77901	3.39377	2.22807	0.870594	0.632811	0.548421	1.23262	0.369449	0.255246	0.157965	0.144029	0.0775972	0.0315393	0.0435409	0.0350615	0.120393	0.144246	0.114198	0.19409	0.210399	0.599609	0.201829	0.0962851	0.0807759	0.0685343
		-85	0.350516	0.657759	0.737432	2.35698	17.9731	7.04954	3.23542	2.90315	3.62884	4.51011	2.61999	1.16086	0.791196	0.734683	1.55993	0.44165	0.310808	0.203085	0.180914	0.0953337	0.0406257	0.0528186	0.0424885	0.15092	0.176854	0.13889	0.232713	0.249041	0.714661	0.24448	0.116412	0.097155	0.0824297
		-80	0.419052	0.781987	0.85881	2.6874	21.2365	7.64368	3.76783	3.47449	4.79512	5.73723	3.00389	1.53614	1.02806	1.05411	1.94246	0.520205	0.393007	0.259634	0.224009	0.114873	0.0520706	0.0626045	0.0512678	0.186984	0.210738	0.163606	0.273572	0.288003	0.8316	0.287586	0.136979	0.114191	0.0962322
		-75	0.490536	0.942562	0.984926	3.02027	23.8552	8.13927	4.41328	4.16173	6.26677	7.08539	3.63117	2.49132	1.73291	1.79674	2.48054	0.653128	0.591536	0.351123	0.278584	0.136656	0.0669439	0.0730057	0.0608176	0.229059	0.245442	0.1885	0.316027	0.327751	0.952168	0.332204	0.15785	0.131541	0.110592
		-70	0.560397	1.11274	1.11533	3.36377	25.7982	8.56505	5.09441	5.01722	7.8515	8.3767	4.31776	3.76815	2.9061	2.8218	3.2577	1.04695	0.906017	0.513596	0.343884	0.159191	0.0821433	0.0828177	0.0697597	0.274687	0.278797	0.211791	0.357602	0.364545	1.06499	0.374519	0.177327	0.147626	0.123768
		-65	0.634501	1.31338	1.45928	3.86084	27.1184	8.93536	5.85719	5.90383	9.7797	9.53206	5.09323	5.18503	4.45077	3.98743	4.20463	1.63625	1.31079	0.744352	0.495052	0.191125	0.0976762	0.0922718	0.0787981	0.326362	0.309707	0.232733	0.398011	0.398713	1.16888	0.414852	0.195386	0.162701	0.136139
		-60	0.736449	1.61674	2.03344	4.58405	28.0128	9.24224	6.61564	6.78386	11.831	10.5002	5.91823	6.63018	6.18395	5.16834	5.19372	2.28578	1.76244	1.02493	0.826125	0.244022	0.113556	0.102167	0.0867743	0.390883	0.339433	0.251874	0.436798	0.429259	1.27313	0.454385	0.211749	0.176718	0.147497
		-55	0.934451	2.05696	2.75844	5.39097	28.7129	9.49895	7.28355	7.55356	13.6279	11.2323	6.66553	7.85405	7.83667	6.16173	6.07199	2.93439	2.19769	1.33529	1.34585	0.325499	0.128597	0.112058	0.0946928	0.479446	0.368673	0.270908	0.473055	0.457269	1.38481	0.500556	0.226868	0.189485	0.158098
		-50	1.24759	2.78546	3.57238	6.25846	29.2878	9.72276	7.85199	8.20084	15.2157	11.8674	7.25992	8.67049	9.2622	6.89996	6.81545	3.55886	2.58574	1.67165	2.03895	0.450618	0.147629	0.123862	0.103888	0.608702	0.401208	0.292744	0.509695	0.485693	1.52106	0.572593	0.242389	0.202751	0.168914
		-45	1.70362	3.69533	4.48186	7.17893	29.8729	9.96718	8.44942	8.89421	16.8964	12.626	7.93209	9.51258	10.7464	7.70207	7.57621	4.19999	3.0105	2.05581	2.91866	0.645782	0.177907	0.141456	0.116437	0.80522	0.44467	0.319997	0.553602	0.525287	1.71215	0.689497	0.262103	0.219456	0.18262
		-40	2.26131	4.69288	5.41734	8.12493	30.4681	10.2278	9.0655	9.6168	18.6556	13.5068	8.66334	10.389	12.2757	8.53878	8.35142	4.84956	3.45842	2.46695	3.94718	0.868583	0.220201	0.164705	0.133307	1.07318	0.504944	0.360641	0.603475	0.62329	1.97331	0.85865	0.289378	0.239557	0.199641
		-35	2.88858	5.75013	6.36117	9.06249	31.0464	10.4985	9.67095	10.3357	20.4506	14.4657	9.42767	11.276	13.7703	9.35993	9.10013	5.47327	3.90428	2.89067	5.0507	1.10082	0.270888	0.194152	0.156211	1.45251	0.592844	0.420918	0.661029	0.772124	2.29934	1.09756	0.322415	0.262824	0.2229
		-30	3.56445	6.83736	7.25488	9.90938	31.4899	10.739	10.1306	10.8356	21.9913	15.3706	10.1014	11.8177	14.7852	9.88394	9.56123	5.83595	4.23712	3.253	6.17701	1.33513	0.326759	0.230426	0.181996	2.05456	0.702724	0.501209	0.724762	0.95595	2.6793	1.38711	0.357435	0.287811	0.252064
		-25	4.29134	7.91062	7.90489	10.5369	31.8071	10.9387	10.4177	11.2179	23.0692	16.223	10.6638	12.1768	15.4243	10.2451	9.81197	6.01218	4.48033	3.55046	7.24127	1.56391	0.38607	0.271625	0.208963	2.84656	0.819357	0.600415	0.786488	1.16473	3.07617	1.69767	0.393057	0.315238	0.287333
		-20	5.04448	8.85251	8.32001	10.9013	31.9787	11.1173	10.6113	11.4907	23.8087	17.0245	11.1447	12.4469	15.8318	10.52	9.9571	6.12128	4.66585	3.79505	8.16113	1.77891	0.447612	0.315089	0.239149	3.80104	0.937644	0.702788	0.843735	1.38401	3.46625	2.01123	0.42986	0.345395	0.327922
		-15	5.80368	9.60891	8.56805	11.1271	32.0221	11.2892	10.7641	11.7101	24.4726	17.6959	11.6104	12.6649	16.1041	10.7565	10.0712	6.20175	4.80968	3.98986	8.93421	1.97	0.513695	0.362908	0.278145	4.78009	1.05492	0.807223	0.897287	1.60823	3.843	2.31405	0.46898	0.37728	0.372059
		-10	6.5207	10.0546	8.72981	11.2468	32.0486	11.4348	10.8693	11.8864	25.105	18.249	12.0597	12.8593	16.2702	10.9273	10.1689	6.26365	4.91641	4.13236	9.57533	2.12161	0.581779	0.420081	0.32507	5.74868	1.16752	0.915984	0.951647	1.83619	4.19342	2.59342	0.516071	0.417027	0.419085
		-5	7.10708	10.3313	8.81698	11.3205	32.0649	11.5884	10.9489	12.0239	25.7255	18.679	12.4663	13.027	16.3836	11.0523	10.2561	6.31276	4.99118	4.23234	10.0912	2.22982	0.656862	0.497702	0.393822	6.72666	1.28098	1.0435	1.02274	2.07019	4.51424	2.85106	0.575417	0.465761	0.468067
		0	7.59562	10.534	8.90165	11.3853	32.0793	11.7256	11.0111	12.1689	26.3398	18.9902	12.8148	13.161	16.4544	11.1438	10.3345	6.35471	5.04396	4.30602	10.5669	2.35153	0.74423	0.6088	0.494881	7.79859	1.40245	1.19592	1.11819	2.26044	4.79441	3.06797	0.640051	0.523147	0.513762	TOTAL	268.426			TOTAL	505.009
																																								net vol km3	328.256
																																								mass Gt	961.789
	stepwise increment in Volume of CaCo3 SERs, delta (km3)		3	4	5	6	7	8	9	10	11	12	13	14	15	16	17	18	19	20	21	22	23	24	25	26	27	28	29	30	31	32	33	34	35
		-130	0	0	0	0	0	0	0	0	0	0	0	0	0	0	0	0	0	0	0	0	0	0	0	0	0	0	0	0	0	0	0	0	0
	Each row represents a past sea level, and each column a latitudinal area	-125	0	0	0	0	0	0	0	0	0	0	0	0	0	0	0	0	0	0	0	0	0	0	0	0	0	0	0	0	0	0	0	0	0
		-120	0.0167383	0.0385471	0.0604877	0.274101	0.900726	0.203331	0.255367	0.140309	0.182633	0.100979	0.15785	0.0385709	0.043603	0.00471006	0.0649498	0.0296428	0.0220219	0.0091571	0.00826908	0.00543092	0.00183171	0.00295749	0.00279993	0.00699245	0.00849107	0.00831447	0.0141025	0.0157733	0.0473039	0.014119	0.00745257	0.00624247	0.00487704
		-115	0.0336862	0.0786416	0.0990068	0.402789	1.56332	0.708646	0.47465	0.2942	0.362734	0.195632	0.325914	0.0780701	0.0872218	0.0585042	0.131587	0.0569059	0.0400488	0.0179153	0.017045	0.0106419	0.00431313	0.00688358	0.00509811	0.0157152	0.0194714	0.0171662	0.0301164	0.0315564	0.0929268	0.0282169	0.0139252	0.0116723	0.0100001
		-110	0.0528703	0.102164	0.125955	0.406817	2.01871	1.37256	0.55881	0.403278	0.466609	0.293813	0.447007	0.104939	0.115166	0.090883	0.186499	0.0722501	0.0486877	0.0248874	0.0255576	0.0143566	0.00490987	0.00849422	0.00735141	0.021193	0.0262943	0.0201367	0.0379791	0.0431637	0.118784	0.0376063	0.0184579	0.0154294	0.0128106
		-105	0.0480694	0.0852742	0.0964148	0.240532	1.96716	1.41003	0.411926	0.365847	0.381961	0.52003	0.379998	0.110767	0.0979207	0.0840048	0.183194	0.0586599	0.0375034	0.0226755	0.0232171	0.0123799	0.00430193	0.00663767	0.00618516	0.0185959	0.0230413	0.0169571	0.0313702	0.0357489	0.0966922	0.032971	0.0151237	0.0125937	0.0113049
		-100	0.0399308	0.0682087	0.072152	0.203377	2.13849	1.02566	0.306888	0.35895	0.348783	0.627222	0.299103	0.121598	0.0826106	0.0697817	0.18309	0.0463479	0.0313252	0.02319	0.0200903	0.0101575	0.00387863	0.00508313	0.00430932	0.0162269	0.0200598	0.0149022	0.0243813	0.0273767	0.0743697	0.0267552	0.0129979	0.0106248	0.00871217
		-95	0.040119	0.0688122	0.0678664	0.210724	2.46341	0.693831	0.305042	0.348207	0.426199	0.706564	0.268554	0.167604	0.0854071	0.101661	0.210846	0.0447164	0.0320529	0.0252474	0.0206042	0.0103115	0.00497856	0.00563517	0.00420287	0.0170829	0.0194764	0.0155006	0.0240006	0.0244609	0.0719917	0.0263171	0.0120326	0.0102104	0.00900275
		-90	0.0542541	0.0961323	0.0974577	0.286032	3.25076	0.812375	0.421661	0.445556	0.610094	0.949528	0.349649	0.249045	0.120881	0.138877	0.272456	0.0609255	0.0436057	0.0348919	0.0292455	0.0143189	0.00732543	0.00784965	0.00511475	0.0245867	0.0274114	0.0212212	0.0321394	0.0323193	0.097541	0.0358432	0.0162952	0.0140029	0.0118267
		-85	0.0648482	0.119978	0.118091	0.332609	3.6705	0.823097	0.501076	0.546805	0.849823	1.11634	0.391913	0.290262	0.158386	0.186262	0.327305	0.072201	0.0555619	0.0451203	0.0368847	0.0177366	0.00908643	0.00927765	0.00742693	0.0305272	0.0326086	0.0246919	0.0386236	0.0386419	0.115052	0.042651	0.0201273	0.0163791	0.0138954
		-80	0.0685361	0.124229	0.121378	0.330423	3.2634	0.594142	0.53241	0.571334	1.16628	1.22712	0.383903	0.375285	0.236865	0.319424	0.382536	0.0785549	0.082199	0.0565486	0.0430952	0.0195392	0.0114449	0.00978595	0.00877933	0.0360637	0.0338835	0.0247157	0.040859	0.038962	0.116939	0.0431065	0.0205667	0.0170358	0.0138024
		-75	0.071484	0.160574	0.126116	0.332863	2.61871	0.495594	0.645449	0.687245	1.47166	1.34816	0.627285	0.955174	0.704852	0.742636	0.538079	0.132924	0.198529	0.0914891	0.0545751	0.0217827	0.0148733	0.0104012	0.00954979	0.0420747	0.0347045	0.0248942	0.0424547	0.039748	0.120569	0.0446183	0.0208707	0.0173498	0.0143601
		-70	0.0698611	0.170173	0.1304	0.343501	1.94302	0.425775	0.681132	0.855492	1.58473	1.29131	0.68659	1.27683	1.17319	1.02505	0.777162	0.393817	0.314481	0.162473	0.0653	0.0225352	0.0151994	0.00981198	0.00894213	0.0456286	0.0333543	0.0232908	0.0415752	0.0367942	0.112821	0.0423148	0.0194777	0.0160852	0.0131755
		-65	0.0741032	0.200641	0.343956	0.49707	1.32015	0.370314	0.762775	0.886605	1.9282	1.15535	0.775468	1.41689	1.54466	1.16564	0.946927	0.589305	0.404778	0.230756	0.151168	0.0319346	0.0155329	0.00945407	0.00903842	0.0516749	0.0309108	0.0209421	0.0404087	0.0341673	0.103888	0.0403325	0.0180587	0.0150752	0.0123717
		-60	0.101948	0.303368	0.574159	0.723207	0.894428	0.306882	0.758453	0.88003	2.05132	0.968152	0.825001	1.44514	1.73319	1.18091	0.989093	0.649534	0.451647	0.280581	0.331072	0.0528963	0.0158795	0.00989563	0.00797618	0.0645206	0.0297254	0.0191412	0.0387873	0.0305468	0.104254	0.0395332	0.0163627	0.0140172	0.0113578
		-55	0.198003	0.440212	0.725002	0.806922	0.70009	0.256703	0.667907	0.769704	1.79686	0.732077	0.747295	1.22388	1.65272	0.993392	0.878268	0.648608	0.435248	0.310356	0.519723	0.0814771	0.0150411	0.00989078	0.0079185	0.0885635	0.0292405	0.0190336	0.0362568	0.02801	0.111678	0.0461713	0.0151197	0.0127666	0.0106008
		-50	0.313139	0.728504	0.813941	0.867494	0.574959	0.223819	0.568444	0.64728	1.58781	0.635127	0.594391	0.816441	1.42553	0.738226	0.743461	0.624463	0.388051	0.336366	0.693107	0.125119	0.0190321	0.0118036	0.0091947	0.129256	0.032535	0.0218364	0.0366401	0.0284231	0.136247	0.0720364	0.0155204	0.0132662	0.0108164
		-45	0.456032	0.909868	0.909479	0.920466	0.585092	0.244412	0.597427	0.69337	1.68074	0.758557	0.672166	0.842084	1.48418	0.802112	0.760757	0.64113	0.424762	0.384159	0.879701	0.195163	0.030278	0.0175946	0.0125494	0.196518	0.043462	0.0272529	0.0439074	0.0395948	0.191094	0.116905	0.0197144	0.0167053	0.0137054
		-40	0.557687	0.997551	0.935478	0.946003	0.595213	0.260633	0.616081	0.722583	1.7592	0.880792	0.731252	0.876378	1.52937	0.836711	0.775209	0.64957	0.447913	0.411136	1.02852	0.222801	0.0422942	0.0232488	0.0168698	0.267957	0.0602741	0.0406439	0.0498725	0.0980025	0.261158	0.169153	0.0272748	0.0201004	0.0170213
		-35	0.627271	1.05725	0.943827	0.937564	0.578266	0.270669	0.605451	0.718896	1.79499	0.958955	0.764336	0.887072	1.49459	0.821152	0.748708	0.62371	0.445863	0.423719	1.10352	0.23224	0.0506867	0.0294472	0.0229045	0.379332	0.0878995	0.0602767	0.0575543	0.148834	0.326036	0.238914	0.0330372	0.0232675	0.0232593
		-30	0.675865	1.08722	0.893716	0.846885	0.443505	0.240483	0.459656	0.499936	1.54074	0.904887	0.673727	0.541632	1.0149	0.524009	0.4611	0.362688	0.332842	0.36233	1.12631	0.234304	0.055871	0.0362736	0.0257847	0.602052	0.10988	0.0802908	0.063733	0.183826	0.379961	0.289546	0.0350196	0.0249868	0.0291637
		-25	0.726893	1.07326	0.650005	0.627489	0.317174	0.199725	0.287143	0.382286	1.07785	0.85238	0.562394	0.359142	0.639035	0.361179	0.250748	0.176225	0.243205	0.297463	1.06426	0.228782	0.0593117	0.0411996	0.0269674	0.792	0.116633	0.0992067	0.0617251	0.208776	0.396864	0.310562	0.0356221	0.0274269	0.0352686
		-20	0.75314	0.941893	0.415125	0.364389	0.171569	0.178635	0.193516	0.272785	0.739469	0.801545	0.480882	0.270095	0.40754	0.274891	0.145131	0.109101	0.185526	0.244591	0.919865	0.215005	0.0615414	0.0434634	0.0301861	0.954485	0.118287	0.102373	0.0572473	0.219282	0.39008	0.313559	0.0368035	0.0301568	0.0405888
		-15	0.759205	0.7564	0.248035	0.225817	0.0434796	0.171835	0.152792	0.219387	0.663979	0.671368	0.465731	0.218045	0.272265	0.23647	0.114121	0.0804738	0.14383	0.19481	0.773077	0.191088	0.0660836	0.0478192	0.038996	0.979046	0.117279	0.104435	0.0535519	0.224218	0.37675	0.302816	0.03912	0.0318856	0.0441372
		-10	0.717014	0.445647	0.161762	0.119752	0.0264312	0.145627	0.105206	0.17628	0.632321	0.553134	0.449336	0.194388	0.166077	0.170793	0.097683	0.0619006	0.106724	0.1425	0.641121	0.151606	0.0680831	0.0571727	0.0469241	0.968588	0.112595	0.108761	0.0543605	0.227966	0.350425	0.279372	0.0470909	0.0397467	0.0470265
		-5	0.586381	0.276718	0.0871642	0.0737171	0.016299	0.153613	0.0796035	0.137537	0.620513	0.429974	0.406558	0.167656	0.113458	0.125028	0.087151	0.0491062	0.0747779	0.0999826	0.515868	0.108214	0.0750838	0.0776211	0.0687529	0.977986	0.113463	0.127516	0.0710966	0.233995	0.320812	0.257638	0.0593453	0.0487336	0.0489814
		0	0.488543	0.202693	0.0846698	0.0648047	0.0144202	0.137172	0.0622849	0.145001	0.614314	0.311193	0.348497	0.134055	0.0707909	0.0914941	0.0784772	0.0419452	0.0527801	0.0736754	0.47566	0.121706	0.0873681	0.111099	0.101059	1.07193	0.121472	0.152418	0.095451	0.190255	0.280172	0.216914	0.0646345	0.0573863	0.0456958
	NET Volume of CaCo3 SERs cumulative (km3)		3	4	5	6	7	8	9	10	11	12	13	14	15	16	17	18	19	20	21	22	23	24	25	26	27	28	29	30	31	32	33	34	35
		-130	0	0	0	0	0	0	0	0	0	0	0	0	0	0	0	0	0	0	0	0	0	0	0	0	0	0	0	0	0	0	0	0	0
	Each row represents a past sea level, and each column a latitudinal area	-125	0	0	0	0	0	0	0	0	0	0	0	0	0	0	0	0	0	0	0	0	0	0	0	0	0	0	0	0	0	0	0	0	0
		-120	0.0108799	0.0250556	0.039317	0.178166	0.585472	0.132165	0.165989	0.0912011	0.118712	0.065636	0.102602	0.0250711	0.0283419	0.00306154	0.0422174	0.0192678	0.0143143	0.00595211	0.0053749	0.0035301	0.00119061	0.00192237	0.00181995	0.0045451	0.0055192	0.0054044	0.00916664	0.0102527	0.0307475	0.00917734	0.00484417	0.0040576	0.00317007
		-115	0.0327759	0.0761727	0.103671	0.439979	1.60163	0.592785	0.474511	0.282431	0.354489	0.192797	0.314446	0.0758167	0.0850361	0.0410893	0.127749	0.0562567	0.040346	0.0175971	0.0164542	0.0104473	0.00399415	0.0063967	0.00513372	0.01476	0.0181756	0.0165624	0.0287423	0.0307643	0.09115	0.0275183	0.0138955	0.0116446	0.00967012
		-110	0.0671416	0.142579	0.185542	0.70441	2.91379	1.48495	0.837738	0.544562	0.657785	0.383775	0.605001	0.144027	0.159894	0.100163	0.248974	0.103219	0.071993	0.0337739	0.0330666	0.0197791	0.00718556	0.0119179	0.00991214	0.0285354	0.0352669	0.0296513	0.0534287	0.0588207	0.168359	0.0519624	0.0258932	0.0216737	0.017997
		-105	0.0983867	0.198008	0.248212	0.860756	4.19245	2.40147	1.10549	0.782362	0.906059	0.721795	0.852	0.216026	0.223543	0.154766	0.36805	0.141348	0.0963702	0.048513	0.0481578	0.027826	0.00998182	0.0162324	0.0139325	0.0406228	0.0502437	0.0406734	0.0738194	0.0820575	0.231209	0.0733936	0.0357236	0.0298596	0.0253452
		-100	0.124342	0.242343	0.295111	0.992951	5.58247	3.06815	1.30497	1.01568	1.13277	1.12949	1.04642	0.295064	0.27724	0.200124	0.487058	0.171474	0.116732	0.0635865	0.0612164	0.0344284	0.0125029	0.0195365	0.0167335	0.0511703	0.0632826	0.0503598	0.0896672	0.0998524	0.27955	0.0907845	0.0441722	0.0367657	0.0310081
		-95	0.150419	0.287071	0.339224	1.12992	7.18369	3.51914	1.50324	1.24201	1.4098	1.58876	1.22098	0.404007	0.332754	0.266204	0.624108	0.20054	0.137566	0.0799973	0.0746092	0.0411309	0.015739	0.0231993	0.0194654	0.0622741	0.0759423	0.0604352	0.105268	0.115752	0.326344	0.107891	0.0519934	0.0434024	0.0368599
		-90	0.185684	0.349557	0.402571	1.31584	9.29668	4.04719	1.77732	1.53163	1.80636	2.20595	1.44825	0.565886	0.411327	0.356474	0.801204	0.240142	0.16591	0.102677	0.0936188	0.0504382	0.0205005	0.0283016	0.02279	0.0782555	0.0937597	0.074229	0.126158	0.13676	0.389746	0.131189	0.0625853	0.0525043	0.0445473
		-85	0.227836	0.427543	0.479331	1.53204	11.6825	4.5822	2.10302	1.88705	2.35874	2.93157	1.70299	0.754557	0.514278	0.477544	1.01395	0.287072	0.202025	0.132005	0.117594	0.0619669	0.0264067	0.0343321	0.0276175	0.0980981	0.114955	0.0902787	0.151264	0.161877	0.464529	0.158912	0.075668	0.0631507	0.0535793
		-80	0.272384	0.508292	0.558226	1.74681	13.8037	4.96839	2.44909	2.25842	3.11683	3.7292	1.95253	0.998492	0.66824	0.685169	1.2626	0.338133	0.255454	0.168762	0.145606	0.0746674	0.0338459	0.0406929	0.0333241	0.12154	0.13698	0.106344	0.177822	0.187202	0.54054	0.186931	0.0890364	0.074224	0.0625509
		-75	0.318849	0.612665	0.640202	1.96317	15.5059	5.29053	2.86863	2.70513	4.0734	4.6055	2.36026	1.61935	1.12639	1.16788	1.61235	0.424533	0.384498	0.22823	0.18108	0.0888262	0.0435136	0.0474537	0.0395314	0.148888	0.159537	0.122525	0.205417	0.213038	0.618909	0.215933	0.102602	0.0855014	0.071885
		-70	0.364258	0.723278	0.724962	2.18645	16.7688	5.56728	3.31137	3.2612	5.10348	5.44486	2.80655	2.4493	1.88897	1.83417	2.11751	0.680515	0.588911	0.333837	0.223525	0.103474	0.0533932	0.0538315	0.0453438	0.178547	0.181218	0.137664	0.232441	0.236954	0.692243	0.243438	0.115263	0.0959568	0.080449
		-65	0.412425	0.853694	0.948533	2.50954	17.6269	5.80798	3.80717	3.83749	6.35681	6.19584	3.3106	3.37027	2.893	2.59183	2.73301	1.06356	0.852017	0.483829	0.321784	0.124232	0.0634895	0.0599767	0.0512188	0.212135	0.20131	0.151277	0.258707	0.259163	0.75977	0.269654	0.127001	0.105756	0.0884906
		-60	0.478692	1.05088	1.32174	2.97963	18.2083	6.00746	4.30017	4.40951	7.69016	6.82514	3.84685	4.30961	4.01957	3.35942	3.37592	1.48576	1.14559	0.666206	0.536981	0.158614	0.0738112	0.0664088	0.0564033	0.254074	0.220631	0.163718	0.283919	0.279019	0.827535	0.29535	0.137637	0.114867	0.0958732
		-55	0.607393	1.33702	1.79299	3.50413	18.6634	6.17432	4.7343	4.90982	8.85812	7.30099	4.33259	5.10513	5.09384	4.00512	3.94679	1.90736	1.4285	0.867937	0.874801	0.211574	0.0835879	0.0728378	0.0615503	0.31164	0.239638	0.17609	0.307486	0.297225	0.900126	0.325362	0.147464	0.123165	0.102764
		-50	0.810934	1.81055	2.32205	4.068	19.0371	6.3198	5.10379	5.33055	9.8902	7.71382	4.71895	5.63582	6.02043	4.48497	4.43004	2.31326	1.68073	1.08657	1.32532	0.292902	0.0959587	0.0805102	0.0675269	0.395657	0.260785	0.190284	0.331302	0.3157	0.988686	0.372185	0.157553	0.131788	0.109794
		-45	1.10735	2.40196	2.91321	4.6663	19.4174	6.47867	5.49212	5.78124	10.9827	8.20688	5.15586	6.18317	6.98515	5.00634	4.92454	2.72999	1.95683	1.33628	1.89713	0.419758	0.115639	0.0919467	0.075684	0.523393	0.289036	0.207998	0.359842	0.341437	1.1129	0.448173	0.170367	0.142647	0.118703
		-40	1.46985	3.05037	3.52127	5.2812	19.8043	6.64808	5.89257	6.25092	12.1262	8.7794	5.63117	6.75282	7.97924	5.55021	5.42842	3.15221	2.24797	1.60352	2.56566	0.564579	0.143131	0.107058	0.0866493	0.697565	0.328214	0.234417	0.392259	0.405138	1.28265	0.558123	0.188096	0.155712	0.129767
		-35	1.87758	3.73759	4.13476	5.89062	20.1802	6.82401	6.28612	6.7182	13.2929	9.40272	6.12799	7.32942	8.95072	6.08396	5.91508	3.55762	2.53778	1.87893	3.28295	0.715535	0.176077	0.126199	0.101537	0.94413	0.385349	0.273597	0.429669	0.501881	1.49457	0.713417	0.20957	0.170836	0.144885
		-30	2.31689	4.44428	4.71567	6.4411	20.4684	6.98033	6.58489	7.04316	14.2944	9.99089	6.56591	7.68148	9.61041	6.42456	6.2148	3.79337	2.75413	2.11445	4.01506	0.867833	0.212393	0.149777	0.118297	1.33546	0.456771	0.325786	0.471096	0.621367	1.74155	0.901622	0.232333	0.187077	0.163842
		-25	2.78937	5.1419	5.13818	6.84896	20.6746	7.11015	6.77154	7.29164	14.995	10.5449	6.93147	7.91492	10.0258	6.65933	6.37778	3.90792	2.91221	2.3078	4.70682	1.01654	0.250946	0.176557	0.135826	1.85026	0.532582	0.39027	0.511217	0.757072	1.99951	1.10349	0.255487	0.204905	0.186766
		-20	3.27891	5.75413	5.40801	7.08582	20.7861	7.22626	6.89732	7.46895	15.4756	11.0659	7.24404	8.09048	10.2907	6.83801	6.47212	3.97883	3.0328	2.46678	5.30474	1.15629	0.290948	0.204808	0.155447	2.47068	0.609468	0.456812	0.548428	0.899605	2.25306	1.3073	0.279409	0.224507	0.213149
		-15	3.7724	6.24579	5.56923	7.2326	20.8144	7.33795	6.99664	7.61156	15.9072	11.5023	7.54676	8.23221	10.4677	6.99171	6.5463	4.03114	3.12629	2.59341	5.80724	1.2805	0.333902	0.23589	0.180795	3.10706	0.6857	0.524695	0.583236	1.04535	2.49795	1.50413	0.304837	0.245232	0.241838
		-10	4.23845	6.53546	5.67438	7.31044	20.8316	7.43261	7.06502	7.72614	16.3182	11.8619	7.83883	8.35856	10.5756	7.10273	6.60979	4.07138	3.19566	2.68603	6.22396	1.37905	0.378156	0.273053	0.211295	3.73664	0.758887	0.595389	0.618571	1.19352	2.72573	1.68572	0.335446	0.271068	0.272405
		-5	4.6196	6.71533	5.73103	7.35835	20.8422	7.53246	7.11676	7.81554	16.7216	12.1414	8.1031	8.46754	10.6493	7.184	6.66644	4.10329	3.24427	2.75102	6.55928	1.44938	0.426961	0.323506	0.255985	4.37233	0.832638	0.678275	0.664784	1.34562	2.93425	1.85319	0.374021	0.302744	0.304243
		0	4.93715	6.84708	5.78607	7.40048	20.8515	7.62162	7.15725	7.90979	17.1209	12.3436	8.32962	8.55468	10.6954	7.24347	6.71745	4.13056	3.27858	2.79891	6.86846	1.52849	0.48375	0.39572	0.321673	5.06909	0.911594	0.777346	0.726827	1.46929	3.11637	1.99418	0.416033	0.340046	0.333946	TOTAL	174.477
	stepwise increment in NET Volume of CaCo3 SERs delta (km3)		3	4	5	6	7	8	9	10	11	12	13	14	15	16	17	18	19	20	21	22	23	24	25	26	27	28	29	30	31	32	33	34	35
		-130	0	0	0	0	0	0	0	0	0	0	0	0	0	0	0	0	0	0	0	0	0	0	0	0	0	0	0	0	0	0	0	0	0
	Each row represents a past sea level, and each column a latitudinal area	-125	0	0	0	0	0	0	0	0	0	0	0	0	0	0	0	0	0	0	0	0	0	0	0	0	0	0	0	0	0	0	0	0	0
		-120	0.0108799	0.0250556	0.039317	0.178166	0.585472	0.132165	0.165989	0.0912011	0.118712	0.065636	0.102602	0.0250711	0.0283419	0.00306154	0.0422174	0.0192678	0.0143143	0.00595211	0.0053749	0.0035301	0.00119061	0.00192237	0.00181995	0.0045451	0.0055192	0.0054044	0.00916664	0.0102527	0.0307475	0.00917734	0.00484417	0.0040576	0.00317007
		-115	0.021896	0.0511171	0.0643544	0.261813	1.01616	0.46062	0.308522	0.19123	0.235777	0.127161	0.211844	0.0507456	0.0566942	0.0380277	0.0855318	0.0369888	0.0260317	0.011645	0.0110793	0.00691721	0.00280354	0.00447433	0.00331377	0.0102149	0.0126564	0.011158	0.0195757	0.0205117	0.0604025	0.018341	0.00905138	0.00758699	0.00650005
		-110	0.0343657	0.0664067	0.0818709	0.264431	1.31216	0.892166	0.363227	0.262131	0.303296	0.190978	0.290554	0.0682104	0.0748582	0.0590739	0.121225	0.0469626	0.031647	0.0161768	0.0166125	0.00933179	0.00319142	0.00552124	0.00477842	0.0137754	0.0170913	0.0130888	0.0246864	0.0280564	0.0772093	0.0244441	0.0119976	0.0100291	0.00832689
		-105	0.0312451	0.0554282	0.0626696	0.156346	1.27865	0.916522	0.267752	0.2378	0.248274	0.338019	0.246999	0.0719989	0.0636485	0.0546031	0.119076	0.0381289	0.0243772	0.0147391	0.0150911	0.00804691	0.00279626	0.00431448	0.00402035	0.0120873	0.0149768	0.0110221	0.0203906	0.0232368	0.0628499	0.0214312	0.0098304	0.00818593	0.0073482
		-100	0.025955	0.0443357	0.0468988	0.132195	1.39002	0.66668	0.199477	0.233318	0.226709	0.407695	0.194417	0.0790385	0.0536969	0.0453581	0.119008	0.0301261	0.0203614	0.0150735	0.0130587	0.00660238	0.00252111	0.00330404	0.00280105	0.0105475	0.0130389	0.00968644	0.0158478	0.0177949	0.0483403	0.0173909	0.00844863	0.0069061	0.00566291
		-95	0.0260774	0.0447279	0.0441132	0.13697	1.60122	0.45099	0.198277	0.226334	0.277029	0.459266	0.17456	0.108943	0.0555146	0.0660795	0.13705	0.0290657	0.0208344	0.0164108	0.0133927	0.00670246	0.00323607	0.00366286	0.00273186	0.0111039	0.0126597	0.0100754	0.0156004	0.0158996	0.0467946	0.0171061	0.00782121	0.00663674	0.00585179
		-90	0.0352652	0.062486	0.0633475	0.185921	2.11299	0.528044	0.27408	0.289612	0.396561	0.617193	0.227272	0.161879	0.0785726	0.0902698	0.177096	0.0396016	0.0283437	0.0226797	0.0190096	0.00930731	0.00476153	0.00510227	0.00332459	0.0159813	0.0178174	0.0137938	0.0208906	0.0210076	0.0634017	0.0232981	0.0105919	0.00910187	0.00768738
		-85	0.0421513	0.077986	0.0767591	0.216196	2.38582	0.535013	0.325699	0.355423	0.552385	0.725621	0.254743	0.188671	0.102951	0.12107	0.212748	0.0469307	0.0361152	0.0293282	0.0239751	0.0115288	0.00590618	0.00603048	0.00482751	0.0198427	0.0211956	0.0160497	0.0251053	0.0251172	0.0747836	0.0277231	0.0130827	0.0106464	0.00903203
		-80	0.0445484	0.0807487	0.0788956	0.214775	2.12121	0.386192	0.346066	0.371367	0.758084	0.797628	0.249537	0.243935	0.153962	0.207626	0.248648	0.0510607	0.0534294	0.0367566	0.0280119	0.0127005	0.00743919	0.00636086	0.00570656	0.0234414	0.0220243	0.0160652	0.0265584	0.0253253	0.0760103	0.0280192	0.0133683	0.0110733	0.00897159
		-75	0.0464646	0.104373	0.0819756	0.216361	1.70216	0.322136	0.419542	0.446709	0.956576	0.876304	0.407735	0.620863	0.458154	0.482713	0.349751	0.0864003	0.129044	0.0594679	0.0354738	0.0141588	0.00966765	0.00676081	0.00620736	0.0273486	0.0225579	0.0161812	0.0275956	0.0258362	0.0783696	0.0290019	0.013566	0.0112774	0.00933406
		-70	0.0454097	0.110613	0.0847599	0.223276	1.26296	0.276754	0.442736	0.55607	1.03007	0.839354	0.446284	0.82994	0.762572	0.666285	0.505155	0.255981	0.204413	0.105608	0.042445	0.0146479	0.00987961	0.00637779	0.00581238	0.0296586	0.0216803	0.015139	0.0270239	0.0239162	0.0733337	0.0275046	0.0126605	0.0104554	0.00856406
		-65	0.0481671	0.130417	0.223571	0.323095	0.858098	0.240704	0.495804	0.576293	1.25333	0.750981	0.504054	0.920977	1.00403	0.757664	0.615502	0.383048	0.263106	0.149991	0.0982593	0.0207575	0.0100964	0.00614514	0.00587498	0.0335887	0.020092	0.0136124	0.0262657	0.0222087	0.0675269	0.0262161	0.0117381	0.0097989	0.00804162
		-60	0.0662665	0.197189	0.373203	0.470085	0.581378	0.199473	0.492994	0.572019	1.33336	0.629299	0.536251	0.939343	1.12657	0.767589	0.64291	0.422197	0.29357	0.182377	0.215197	0.0343826	0.0103217	0.00643216	0.00518452	0.0419384	0.0193215	0.0124418	0.0252117	0.0198554	0.0677653	0.0256966	0.0106357	0.00911116	0.00738257
		-55	0.128702	0.286138	0.471251	0.524499	0.455058	0.166857	0.434139	0.500308	1.16796	0.47585	0.485742	0.795519	1.07427	0.645705	0.570874	0.421595	0.282911	0.201731	0.33782	0.0529601	0.0097767	0.00642901	0.00514703	0.0575663	0.0190063	0.0123718	0.0235669	0.0182065	0.0725906	0.0300113	0.00982781	0.00829827	0.00689053
		-50	0.20354	0.473527	0.529062	0.563871	0.373723	0.145482	0.369488	0.420732	1.03208	0.412833	0.386354	0.530687	0.926592	0.479847	0.48325	0.405901	0.252233	0.218638	0.45052	0.0813276	0.0123708	0.00767235	0.00597655	0.0840165	0.0211477	0.0141937	0.0238161	0.018475	0.0885605	0.0468236	0.0100883	0.00862301	0.00703065
		-45	0.296421	0.591414	0.591162	0.598303	0.38031	0.158868	0.388327	0.45069	1.09248	0.493062	0.436908	0.547354	0.964717	0.521373	0.494492	0.416735	0.276095	0.249703	0.571806	0.126856	0.0196807	0.0114365	0.00815712	0.127736	0.0282503	0.0177144	0.0285398	0.0257366	0.124211	0.0759879	0.0128143	0.0108585	0.0089085
		-40	0.362497	0.648408	0.608061	0.614902	0.386888	0.169411	0.400453	0.469679	1.14348	0.572515	0.475313	0.569646	0.994089	0.543862	0.503886	0.422221	0.291144	0.267238	0.668538	0.144821	0.0274912	0.0151117	0.0109653	0.174172	0.0391782	0.0264185	0.0324172	0.0637016	0.169752	0.10995	0.0177286	0.0130653	0.0110639
		-35	0.407726	0.687215	0.613487	0.609417	0.375873	0.175935	0.393543	0.467283	1.16674	0.623321	0.496819	0.576597	0.971483	0.533749	0.48666	0.405412	0.289811	0.275417	0.71729	0.150956	0.0329464	0.0191407	0.0148879	0.246566	0.0571347	0.0391799	0.0374103	0.0967422	0.211924	0.155294	0.0214742	0.0151239	0.0151185
		-30	0.439312	0.706696	0.580915	0.550475	0.288278	0.156314	0.298776	0.324959	1.00148	0.588176	0.437923	0.352061	0.659686	0.340606	0.299715	0.235747	0.216347	0.235514	0.732102	0.152298	0.0363161	0.0235778	0.0167601	0.391334	0.0714223	0.052189	0.0414265	0.119487	0.246975	0.188205	0.0227627	0.0162414	0.0189564
		-25	0.472481	0.697619	0.422503	0.407868	0.206163	0.129821	0.186643	0.248486	0.700603	0.554047	0.365556	0.233442	0.415373	0.234766	0.162986	0.114546	0.158083	0.193351	0.691767	0.148708	0.0385526	0.0267797	0.0175288	0.5148	0.0758112	0.0644844	0.0401213	0.135705	0.257962	0.201865	0.0231544	0.0178275	0.0229246
		-20	0.489541	0.61223	0.269832	0.236853	0.11152	0.116113	0.125786	0.17731	0.480655	0.521004	0.312573	0.175562	0.264901	0.178679	0.094335	0.0709159	0.120592	0.158984	0.597912	0.139753	0.0400019	0.0282512	0.019621	0.620415	0.0768863	0.0665424	0.0372108	0.142533	0.253552	0.203813	0.0239223	0.0196019	0.0263827
		-15	0.493483	0.49166	0.161223	0.146781	0.0282617	0.111693	0.0993147	0.142602	0.431586	0.436389	0.302725	0.141729	0.176972	0.153706	0.0741785	0.052308	0.0934894	0.126626	0.5025	0.124207	0.0429543	0.0310825	0.0253474	0.63638	0.0762313	0.0678825	0.0348088	0.145741	0.244887	0.19683	0.025428	0.0207256	0.0286892
		-10	0.466059	0.289671	0.105145	0.0778387	0.0171803	0.0946574	0.0683841	0.114582	0.411008	0.359537	0.292068	0.126352	0.10795	0.111015	0.0634939	0.0402354	0.0693705	0.0926248	0.416729	0.0985437	0.044254	0.0371623	0.0305007	0.629582	0.0731869	0.0706945	0.0353343	0.148178	0.227776	0.181592	0.0306091	0.0258353	0.0305672
		-5	0.381147	0.179866	0.0566567	0.0479161	0.0105944	0.0998481	0.0517423	0.089399	0.403333	0.279483	0.264263	0.108976	0.0737479	0.0812683	0.0566481	0.031919	0.0486056	0.0649887	0.335314	0.0703392	0.0488044	0.0504537	0.0446894	0.635691	0.0737512	0.0828854	0.0462128	0.152097	0.208528	0.167465	0.0385744	0.0316769	0.0318379
		0	0.317553	0.13175	0.0550354	0.0421231	0.00937313	0.0891618	0.0404852	0.0942506	0.399304	0.202276	0.226523	0.087136	0.0460141	0.0594712	0.0510102	0.0272644	0.0343071	0.047889	0.309179	0.079109	0.0567893	0.0722141	0.0656883	0.696755	0.0789565	0.0990716	0.0620431	0.123666	0.182112	0.140994	0.0420124	0.0373011	0.0297023
	NET Mass of CaCo3 SERs cumulative (Gt)		3	4	5	6	7	8	9	10	11	12	13	14	15	16	17	18	19	20	21	22	23	24	25	26	27	28	29	30	31	32	33	34	35	Total
		-130	0	0	0	0	0	0	0	0	0	0	0	0	0	0	0	0	0	0	0	0	0	0	0	0	0	0	0	0	0	0	0	0	0	0
	Each row represents a past sea level, and each column a latitudinal area	-125	0	0	0	0	0	0	0	0	0	0	0	0	0	0	0	0	0	0	0	0	0	0	0	0	0	0	0	0	0	0	0	0	0	0
		-120	0.0318781	0.0734129	0.115199	0.522026	1.71543	0.387244	0.486347	0.267219	0.347825	0.192314	0.300625	0.0734583	0.0830418	0.00897031	0.123697	0.0564548	0.0419408	0.0174397	0.0157485	0.0103432	0.00348849	0.00563254	0.00533246	0.0133171	0.0161712	0.0158349	0.0268582	0.0300403	0.0900902	0.0268896	0.0141934	0.0118888	0.00928831	5.13964
		-115	0.0960335	0.223186	0.303757	1.28914	4.69277	1.73686	1.39032	0.827523	1.03865	0.564896	0.921328	0.222143	0.249156	0.120392	0.374305	0.164832	0.118214	0.0515594	0.0482107	0.0306106	0.0117029	0.0187423	0.0150418	0.0432468	0.0532546	0.0485279	0.084215	0.0901395	0.267069	0.0806287	0.040714	0.0341187	0.0283335	15.2796
		-110	0.196725	0.417758	0.543639	2.06392	8.53741	4.35091	2.45457	1.59557	1.92731	1.12446	1.77265	0.421999	0.46849	0.293478	0.729493	0.302432	0.21094	0.0989575	0.0968852	0.0579528	0.0210537	0.0349196	0.0290426	0.0836088	0.103332	0.0868782	0.156546	0.172345	0.493293	0.15225	0.075867	0.0635039	0.0527312	29.1909
		-105	0.288273	0.580162	0.727261	2.52201	12.2839	7.03631	3.23908	2.29232	2.65475	2.11486	2.49636	0.632956	0.65498	0.453465	1.07839	0.41415	0.282365	0.142143	0.141102	0.0815302	0.0292467	0.047561	0.0408222	0.119025	0.147214	0.119173	0.216291	0.240429	0.677443	0.215043	0.10467	0.0874886	0.0742615	42.235
		-100	0.364321	0.710066	0.864675	2.90935	16.3566	8.98969	3.82355	2.97594	3.31901	3.3094	3.066	0.864539	0.812312	0.586364	1.42708	0.50242	0.342024	0.186308	0.179364	0.100875	0.0366336	0.0572418	0.0490293	0.149929	0.185418	0.147554	0.262725	0.292568	0.81908	0.265998	0.129425	0.107724	0.0908538	54.2841
		-95	0.440728	0.841119	0.993926	3.31067	21.0482	10.3111	4.4045	3.6391	4.13071	4.65505	3.57746	1.18374	0.97497	0.779977	1.82864	0.587582	0.403068	0.234392	0.218605	0.120513	0.0461153	0.067974	0.0570337	0.182463	0.222511	0.177075	0.308434	0.339153	0.956188	0.316119	0.152341	0.127169	0.108	66.7446
		-90	0.544055	1.0242	1.17953	3.85542	27.2393	11.8583	5.20756	4.48766	5.29263	6.46343	4.24337	1.65805	1.20519	1.04447	2.34753	0.703615	0.486116	0.300844	0.274303	0.147784	0.0600665	0.0829236	0.0667747	0.229289	0.274716	0.217491	0.369644	0.400705	1.14196	0.384383	0.183375	0.153838	0.130524	83.259
		-85	0.667558	1.2527	1.40444	4.48887	34.2297	13.4258	6.16186	5.52905	6.91112	8.5895	4.98976	2.21085	1.50683	1.3992	2.97088	0.841122	0.591933	0.386775	0.34455	0.181563	0.0773717	0.100593	0.0809193	0.287428	0.336819	0.264517	0.443202	0.474299	1.36107	0.465612	0.221707	0.185032	0.156987	102.54
		-80	0.798085	1.4893	1.6356	5.11816	40.4449	14.5574	7.17583	6.61716	9.1323	10.9266	5.72091	2.92558	1.95794	2.00755	3.69942	0.99073	0.748481	0.494472	0.426625	0.218775	0.0991685	0.11923	0.0976395	0.356111	0.40135	0.311588	0.521018	0.548502	1.58378	0.547708	0.260877	0.217476	0.183274	122.333
		-75	0.934226	1.79511	1.87579	5.7521	45.4322	15.5012	8.40509	7.92602	11.9351	13.4941	6.91557	4.74471	3.30033	3.4219	4.72419	1.24388	1.12658	0.668713	0.530563	0.260261	0.127495	0.139039	0.115827	0.436242	0.467445	0.358999	0.601873	0.624202	1.8134	0.632683	0.300625	0.250519	0.210623	146.067
		-70	1.06728	2.1192	2.12414	6.4063	49.1327	16.3121	9.70231	9.5553	14.9532	15.9534	8.22318	7.17643	5.53467	5.37411	6.2043	1.99391	1.72551	0.978144	0.654927	0.303179	0.156442	0.157726	0.132857	0.523142	0.530968	0.403356	0.681053	0.694277	2.02827	0.713272	0.33772	0.281153	0.235716	172.37
		-65	1.20841	2.50132	2.7792	7.35297	51.6469	17.0174	11.155	11.2438	18.6254	18.1538	9.70006	9.8749	8.47648	7.59407	8.00772	3.11624	2.49641	1.41762	0.942827	0.363998	0.186024	0.175732	0.150071	0.621557	0.589838	0.44324	0.758012	0.759348	2.22613	0.790085	0.372113	0.309864	0.259278	201.316
		-60	1.40257	3.07909	3.87269	8.73031	53.3504	17.6019	12.5995	12.9199	22.5322	19.9977	11.2713	12.6272	11.7773	9.8431	9.89145	4.35328	3.35657	1.95198	1.57335	0.46474	0.216267	0.194578	0.165262	0.744436	0.64645	0.479695	0.831882	0.817525	2.42468	0.865376	0.403275	0.33656	0.280909	231.603
		-55	1.77966	3.91747	5.25345	10.2671	54.6837	18.0907	13.8715	14.3858	25.9543	21.3919	12.6945	14.958	14.9249	11.735	11.5641	5.58855	4.1855	2.54306	2.56317	0.619913	0.244913	0.213415	0.180342	0.913105	0.702138	0.515944	0.900933	0.87087	2.63737	0.953309	0.432071	0.360874	0.301098	260.199
		-50	2.37604	5.30491	6.8036	11.9192	55.7787	18.517	14.9541	15.6185	28.9783	22.6015	13.8265	16.513	17.6399	13.141	12.98	6.77784	4.92454	3.18366	3.88319	0.858203	0.281159	0.235895	0.197854	1.15927	0.764101	0.557532	0.970714	0.925001	2.89685	1.0905	0.46163	0.386139	0.321698	286.828
		-45	3.24455	7.03775	8.53571	13.6723	56.893	18.9825	16.0919	16.939	32.1792	24.0462	15.1067	18.1167	20.4665	14.6686	14.4289	7.99887	5.7335	3.91529	5.55858	1.22989	0.338824	0.269404	0.221754	1.53354	0.846875	0.609435	1.05434	1.00041	3.26079	1.31315	0.499176	0.417954	0.3478	316.559
		-40	4.30666	8.93759	10.3173	15.4739	58.0266	19.4789	17.2652	18.3152	35.5296	25.7236	16.4993	19.7858	23.3792	16.2621	15.9053	9.23598	6.58655	4.6983	7.5174	1.65422	0.419373	0.313681	0.253883	2.04387	0.961667	0.686841	1.14932	1.18706	3.75816	1.6353	0.55112	0.456236	0.380217	348.695
		-35	5.5013	10.9511	12.1148	17.2595	59.1279	19.9944	18.4183	19.6843	38.9482	27.55	17.955	21.4752	26.2256	17.826	17.3312	10.4238	7.4357	5.50528	9.61906	2.09652	0.515906	0.369763	0.297504	2.7663	1.12907	0.801638	1.25893	1.47051	4.3791	2.09031	0.61404	0.500549	0.424514	382.061
		-30	6.78849	13.0217	13.8169	18.8724	59.9725	20.4524	19.2937	20.6365	41.8825	29.2733	19.2381	22.5067	28.1585	18.824	18.2094	11.1146	8.0696	6.19533	11.7641	2.54275	0.622312	0.438846	0.346611	3.91291	1.33834	0.954552	1.38031	1.82061	5.10274	2.64175	0.680735	0.548136	0.480056	410.901
		-25	8.17286	15.0658	15.0549	20.0675	60.5766	20.8327	19.8406	21.3645	43.9353	30.8967	20.3092	23.1907	29.3755	19.5118	18.6869	11.4502	8.53278	6.76185	13.791	2.97846	0.735271	0.517311	0.397971	5.42127	1.56047	1.14349	1.49787	2.21822	5.85856	3.23322	0.748577	0.600371	0.547225	434.876
		-20	9.60721	16.8596	15.8455	20.7614	60.9034	21.1729	20.2092	21.884	45.3436	32.4232	21.225	23.7051	30.1517	20.0354	18.9633	11.658	8.88612	7.22767	15.5429	3.38794	0.852477	0.600087	0.45546	7.23909	1.78574	1.33846	1.60689	2.63584	6.60147	3.83039	0.818669	0.657804	0.624527	454.84
		-15	11.0531	18.3002	16.3179	21.1915	60.9862	21.5002	20.5001	22.3019	46.6081	33.7018	22.112	24.1204	30.6702	20.4857	19.1806	11.8112	9.16004	7.59869	17.0152	3.75187	0.978333	0.691158	0.529728	9.10368	2.0091	1.53736	1.70888	3.06287	7.31899	4.4071	0.893173	0.71853	0.708586	472.035
		-10	12.4187	19.1489	16.6259	21.4196	61.0365	21.7775	20.7005	22.6376	47.8124	34.7553	22.9678	24.4906	30.9865	20.811	19.3667	11.9291	9.3633	7.87008	18.2362	4.0406	1.108	0.800044	0.619095	10.9484	2.22354	1.74449	1.81241	3.49703	7.98638	4.93917	0.982858	0.794228	0.798148	486.649
		-5	13.5354	19.6759	16.7919	21.56	61.0675	22.0701	20.8521	22.8995	48.9942	35.5742	23.7421	24.8099	31.2026	21.0491	19.5327	12.0227	9.50571	8.0605	19.2187	4.2467	1.25099	0.947873	0.750035	12.8109	2.43963	1.98735	1.94782	3.94267	8.59736	5.42984	1.09588	0.887041	0.891433	499.39
		0	14.4659	20.0619	16.9532	21.6834	61.095	22.3313	20.9707	23.1757	50.1641	36.1668	24.4058	25.0652	31.3374	21.2234	19.6821	12.1025	9.60623	8.20081	20.1246	4.47849	1.41739	1.15946	0.942501	14.8524	2.67097	2.27762	2.1296	4.30501	9.13095	5.84295	1.21898	0.996333	0.978461	511.217
	stepwise increment in NET Mass of CaCo3 SERs delta (Gt)		3	4	5	6	7	8	9	10	11	12	13	14	15	16	17	18	19	20	21	22	23	24	25	26	27	28	29	30	31	32	33	34	35	total CaCO3 per sea level (Gt)	corrected by reef area ratio 20% (Gt)	cumulative CaCO3 (Gt)	corrected by reef area ratio 20% (Gt)	ka BP (Lambeck et al. 2014)	sea level (m) (Yokoyama et al XXX)	sea level (m)
		-130	0	0	0	0	0	0	0	0	0	0	0	0	0	0	0	0	0	0	0	0	0	0	0	0	0	0	0	0	0	0	0	0	0	0	0	0	0	19.75	-	-130
	Each row represents a past sea level, and each column a latitudinal area	-125	0	0	0	0	0	0	0	0	0	0	0	0	0	0	0	0	0	0	0	0	0	0	0	0	0	0	0	0	0	0	0	0	0	0	0	0	0	18.925	21.2	-125
		-120	0.0318781	0.0734129	0.115199	0.522026	1.71543	0.387244	0.486347	0.267219	0.347825	0.192314	0.300625	0.0734583	0.0830418	0.00897031	0.123697	0.0564548	0.0419408	0.0174397	0.0157485	0.0103432	0.00348849	0.00563254	0.00533246	0.0133171	0.0161712	0.0158349	0.0268582	0.0300403	0.0900902	0.0268896	0.0141934	0.0118888	0.00928831	5.13964	1.02793	5.13964	1.02793	16.25	19.8337	-120
		-115	0.0641553	0.149773	0.188558	0.767112	2.97734	1.34962	0.90397	0.560304	0.690827	0.372582	0.620703	0.148685	0.166114	0.111421	0.250608	0.108377	0.076273	0.0341197	0.0324622	0.0202674	0.00821436	0.0131098	0.00970935	0.0299297	0.0370834	0.032693	0.0573567	0.0600992	0.176979	0.0537391	0.0265205	0.0222299	0.0190451	10.14	2.028	15.2796	3.05592	15.9	18.0522	-115
		-110	0.100691	0.194572	0.239882	0.774782	3.84464	2.61405	1.06425	0.768043	0.888656	0.559566	0.851325	0.199856	0.219334	0.173087	0.355188	0.1376	0.0927258	0.0473981	0.0486745	0.0273421	0.00935085	0.0161772	0.0140008	0.0403621	0.0500774	0.0383503	0.0723312	0.0822053	0.226223	0.0716212	0.035153	0.0293852	0.0243978	13.9113	2.78226	29.1909	5.83818	15.6	17.1343	-110
		-105	0.0915481	0.162405	0.183622	0.458093	3.74645	2.68541	0.784512	0.696755	0.727444	0.990397	0.723706	0.210957	0.18649	0.159987	0.348893	0.111718	0.0714252	0.0431856	0.044217	0.0235774	0.00819303	0.0126414	0.0117796	0.0354158	0.0438821	0.0322949	0.0597446	0.0680838	0.18415	0.0627933	0.0288031	0.0239848	0.0215302	13.0441	2.60882	42.235	8.447	15.375	16.5263	-105
		-100	0.0760482	0.129904	0.137414	0.387332	4.07276	1.95337	0.584468	0.683621	0.664258	1.19455	0.569641	0.231583	0.157332	0.132899	0.348694	0.0882696	0.0596589	0.0441654	0.0382619	0.019345	0.00738686	0.00968083	0.00820709	0.0309042	0.038204	0.0283813	0.0464341	0.0521389	0.141637	0.0509552	0.0247545	0.0202349	0.0165923	12.0491	2.40982	54.2841	10.8568	15.125	15.1473	-100
		-95	0.0764066	0.131053	0.129252	0.401323	4.69157	1.3214	0.580953	0.66316	0.811695	1.34565	0.511461	0.319202	0.162658	0.193613	0.401556	0.0851624	0.0610448	0.0480837	0.0392407	0.0196382	0.00948168	0.0107322	0.00800436	0.0325344	0.0370928	0.0295209	0.0457091	0.0465858	0.137108	0.0501209	0.0229162	0.0194457	0.0171457	12.4605	2.4921	66.7446	13.3489	14.225	14.8647	-95
		-90	0.103327	0.183084	0.185608	0.544748	6.19107	1.54717	0.803054	0.848562	1.16192	1.80838	0.665906	0.474306	0.230218	0.26449	0.518892	0.116033	0.0830471	0.0664516	0.0556981	0.0272704	0.0139513	0.0149497	0.00974104	0.0468253	0.052205	0.0404158	0.0612095	0.0615522	0.185767	0.0682634	0.0310343	0.0266685	0.022524	16.5143	3.30287	83.259	16.6518	14.1	13.7086	-90
		-85	0.123503	0.228499	0.224904	0.633454	6.99047	1.56759	0.954299	1.04139	1.61849	2.12607	0.746398	0.552805	0.301645	0.354735	0.623352	0.137507	0.105818	0.0859316	0.070247	0.0337793	0.0173051	0.0176693	0.0141446	0.058139	0.062103	0.0470256	0.0735587	0.0735934	0.219116	0.0812288	0.0383324	0.031194	0.0264639	19.2808	3.85615	102.54	20.5079	13.95	13.6124	-85
		-80	0.130527	0.236594	0.231164	0.62929	6.21514	1.13154	1.01397	1.0881	2.22119	2.33705	0.731144	0.71473	0.451109	0.608343	0.728539	0.149608	0.156548	0.107697	0.0820748	0.0372123	0.0217968	0.0186373	0.0167202	0.0686833	0.0645312	0.047071	0.077816	0.0742031	0.22271	0.0820963	0.0391692	0.0324447	0.0262868	19.7937	3.95875	122.333	24.4667	13.775	13.5163	-80
		-75	0.136141	0.305814	0.240188	0.633938	4.98734	0.943858	1.22926	1.30886	2.80277	2.56757	1.19466	1.81913	1.34239	1.41435	1.02477	0.253153	0.378098	0.174241	0.103938	0.0414852	0.0283262	0.0198092	0.0181876	0.0801314	0.0660947	0.047411	0.080855	0.0757001	0.229623	0.0849755	0.0397483	0.0330428	0.0273488	23.7332	4.74664	146.067	29.2133	13.35	13.4112	-75
		-70	0.13305	0.324095	0.248347	0.654198	3.70048	0.810889	1.29722	1.62928	3.01811	2.45931	1.30761	2.43172	2.23434	1.95222	1.4801	0.750025	0.598929	0.30943	0.124364	0.0429183	0.0289473	0.0186869	0.0170303	0.0868996	0.0635232	0.0443573	0.0791799	0.0700745	0.214868	0.0805886	0.0370953	0.0306343	0.0250927	26.3036	5.26072	172.37	34.4741	12.9	13.3044	-70
		-65	0.141129	0.38212	0.655063	0.94667	2.51423	0.705262	1.45271	1.68854	3.67226	2.20037	1.47688	2.69846	2.94181	2.21995	1.80342	1.12233	0.7709	0.439474	0.2879	0.0608195	0.0295824	0.0180053	0.0172137	0.0984148	0.0588697	0.0398842	0.0769584	0.0650716	0.197854	0.0768133	0.0343928	0.0287108	0.0235619	28.9456	5.78913	201.316	40.2632	12.475	12.6564	-65
		-60	0.194161	0.577765	1.09349	1.37735	1.70344	0.584457	1.44447	1.67602	3.90673	1.84385	1.57121	2.75227	3.30085	2.24903	1.88373	1.23704	0.860161	0.534366	0.630527	0.100741	0.0302425	0.0188462	0.0151906	0.12288	0.0566121	0.0364544	0.0738704	0.0581763	0.198552	0.0752909	0.0311627	0.0266957	0.0216309	30.2873	6.05745	231.603	46.3206	11.35	11.909	-60
		-55	0.377096	0.838384	1.38077	1.53678	1.33332	0.48889	1.27203	1.4659	3.42212	1.39424	1.42322	2.33087	3.14761	1.89191	1.67266	1.23527	0.828931	0.591072	0.989812	0.155173	0.0286457	0.018837	0.0150808	0.168669	0.0556885	0.0362495	0.0690511	0.053345	0.21269	0.0879332	0.0287955	0.0243139	0.0201893	28.5956	5.71911	260.199	52.0397	11.025	11.2664	-55
		-50	0.596372	1.38744	1.55015	1.65214	1.09501	0.426263	1.0826	1.23275	3.02398	1.2096	1.13202	1.55491	2.71492	1.40595	1.41592	1.18929	0.739043	0.640608	1.32002	0.23829	0.0362466	0.02248	0.0175113	0.246168	0.0619629	0.0415875	0.0697811	0.0541318	0.259482	0.137193	0.0295586	0.0252654	0.0205998	26.6292	5.32585	286.828	57.3656	10.75	10.1803	-50
		-45	0.868514	1.73284	1.7321	1.75303	1.11431	0.465484	1.1378	1.32052	3.20096	1.44467	1.28014	1.60375	2.82662	1.52762	1.44886	1.22103	0.808959	0.731631	1.67539	0.371689	0.0576645	0.0335089	0.0239004	0.374268	0.0827734	0.0519031	0.0836217	0.0754083	0.363939	0.222645	0.037546	0.0318153	0.0261019	29.731	5.94621	316.559	63.3118	10.45	10.0202	-45
		-40	1.06212	1.89984	1.78162	1.80166	1.13358	0.496375	1.17333	1.37616	3.35039	1.67747	1.39267	1.66906	2.91268	1.59352	1.47638	1.23711	0.853051	0.783008	1.95882	0.424325	0.0805492	0.0442772	0.0321284	0.510324	0.114792	0.0774063	0.0949823	0.186646	0.497375	0.322152	0.0519448	0.0382812	0.0324171	32.1364	6.42729	348.695	69.7391	10.1	9.8601	-40
		-35	1.19464	2.01354	1.79752	1.78559	1.10131	0.51549	1.15308	1.36914	3.41855	1.82633	1.45568	1.68943	2.84645	1.56388	1.42591	1.18786	0.849147	0.806973	2.10166	0.442302	0.0965328	0.0560821	0.0436216	0.722437	0.167405	0.114797	0.109612	0.283455	0.620936	0.455013	0.0629193	0.044313	0.0442973	33.3659	6.67318	382.061	76.4123	9.7	9.7	-35
		-30	1.28718	2.07062	1.70208	1.61289	0.844656	0.457999	0.875415	0.952129	2.93433	1.72336	1.28311	1.03154	1.93288	0.997976	0.878164	0.69074	0.633898	0.690057	2.14506	0.446232	0.106406	0.069083	0.049107	1.14661	0.209267	0.152914	0.12138	0.350096	0.723636	0.55144	0.0666948	0.0475874	0.0555423	28.8401	5.76802	410.901	82.1803	9.275	9.275	-30
		-25	1.38437	2.04402	1.23793	1.19505	0.604059	0.380377	0.546863	0.728063	2.05277	1.62336	1.07108	0.683985	1.21704	0.687865	0.47755	0.33562	0.463184	0.566518	2.02688	0.435715	0.112959	0.0784647	0.0513595	1.50836	0.222127	0.188939	0.117555	0.397615	0.755828	0.591464	0.0678423	0.0522345	0.067169	23.9742	4.79484	434.876	86.9751	9	9	-25
		-20	1.43436	1.79383	0.790606	0.69398	0.326753	0.340211	0.368552	0.519518	1.40832	1.52654	0.91584	0.514396	0.776159	0.52353	0.276401	0.207784	0.353334	0.465824	1.75188	0.409478	0.117206	0.082776	0.0574894	1.81782	0.225277	0.194969	0.109028	0.417623	0.742907	0.597173	0.0700923	0.0574337	0.0773014	19.9644	3.99288	454.84	90.968	8.7	8.7	-20
		-15	1.44591	1.44056	0.472383	0.430068	0.0828069	0.32726	0.290992	0.417823	1.26455	1.27862	0.886984	0.415267	0.518528	0.450357	0.217343	0.153262	0.273924	0.371015	1.47232	0.363927	0.125856	0.0910717	0.0742679	1.86459	0.223358	0.198896	0.10199	0.427022	0.71752	0.576713	0.0745041	0.0607261	0.0840593	17.1945	3.4389	472.035	94.4069	8.3	8.3	-15
		-10	1.36555	0.848735	0.308076	0.228067	0.0503381	0.277346	0.200366	0.335725	1.20425	1.05344	0.85576	0.370212	0.316293	0.325275	0.186037	0.11789	0.203255	0.271391	1.22101	0.288733	0.129664	0.108885	0.0893669	1.84468	0.214438	0.207135	0.10353	0.434161	0.667384	0.532064	0.0896846	0.0756975	0.0895619	14.614	2.9228	486.649	97.3297	7.725	7.725	-10
		-5	1.11676	0.527009	0.166004	0.140394	0.0310415	0.292555	0.151605	0.261939	1.18177	0.818885	0.77429	0.3193	0.216081	0.238116	0.165979	0.0935228	0.142415	0.190417	0.98247	0.206094	0.142997	0.147829	0.13094	1.86257	0.216091	0.242854	0.135404	0.445643	0.610987	0.490672	0.113023	0.0928132	0.0932852	12.7418	2.54835	499.39	99.8781	7	7	-5
		0	0.930431	0.386029	0.161254	0.123421	0.0274633	0.261244	0.118622	0.276154	1.16996	0.592667	0.663712	0.255308	0.134821	0.174251	0.14946	0.0798846	0.10052	0.140315	0.905895	0.231789	0.166393	0.211587	0.192467	2.04149	0.231343	0.29028	0.181786	0.362341	0.533588	0.413112	0.123096	0.109292	0.0870277	11.827	2.3654	511.217	102.243	6	6	0

## Sheet: 15-15-15
		1	2	3	4	5	6	7	8	9	10	11	12	13	14	15	16	17	18	19	20	21	22	23	24	25	26
		-125	-120	-115	-110	-105	-100	-95	-90	-85	-80	-75	-70	-65	-60	-55	-50	-45	-40	-35	-30	-25	-20	-15	-10	-5	0
	-130	0	0	0	0	0	0	0	0	0	0	0	0	0	0	0	0	0	0	0	0	0	0	0	0	0	0
Polygons	-125	0	0	0	0	0	0	0	0	0	0	0	0	0	0	0	0	0	0	0	0	0	0	0	0	0	0
	-120	0	3.79	7.58	11.37	15.16	15	15	15	15	15	15	15	15	15	15	15	15	15	15	15	15	15	15	15	15	15
	-115		0	3.79	7.58	11.37	15.16	15	15	15	15	15	15	15	15	15	15	15	15	15	15	15	15	15	15	15	15
	-110			0	3.79	7.58	11.37	15.16	15	15	15	15	15	15	15	15	15	15	15	15	15	15	15	15	15	15	15
	-105				0	2.13	4.26	6.39	8.52	10.65	12.78	14.91	15	15	15	15	15	15	15	15	15	15	15	15	15	15	15
	-100					0	2.13	4.26	6.39	8.52	10.65	12.78	14.91	15	15	15	15	15	15	15	15	15	15	15	15	15	15
	-95						0	2.13	4.26	6.39	8.52	10.65	12.78	14.91	15	15	15	15	15	15	15	15	15	15	15	15	15
	-90							0	2.13	4.26	6.39	8.52	10.65	12.78	14.91	15	15	15	15	15	15	15	15	15	15	15	15
	-85								0	2.13	4.26	6.39	8.52	10.65	12.78	14.91	15	15	15	15	15	15	15	15	15	15	15
	-80									0	2.13	4.26	6.39	8.52	10.65	12.78	14.91	15	15	15	15	15	15	15	15	15	15
	-75										0	2.13	4.26	6.39	8.52	10.65	12.78	14.91	15	15	15	15	15	15	15	15	15
	-70											0	1.27	2.54	3.81	5.08	6.35	7.62	8.89	10.16	11.43	12.7	13.97	15	15	15	15
	-65												0	1.27	2.54	3.81	5.08	6.35	7.62	8.89	10.16	11.43	12.7	13.97	15	15	15
	-60													0	1.27	2.54	3.81	5.08	6.35	7.62	8.89	10.16	11.43	12.7	13.97	15	15
	-55														0	1.27	2.54	3.81	5.08	6.35	7.62	8.89	10.16	11.43	12.7	13.97	15
	-50															0	1.27	2.54	3.81	5.08	6.35	7.62	8.89	10.16	11.43	12.7	13.97
	-45																0	1.27	2.54	3.81	5.08	6.35	7.62	8.89	10.16	11.43	12.7
	-40																	0	1.27	2.54	3.81	5.08	6.35	7.62	8.89	10.16	11.43
	-35																		0	1.27	2.54	3.81	5.08	6.35	7.62	8.89	10.16
	-30																			0	1.27	2.54	3.81	5.08	6.35	7.62	8.89
	-25																				0	1.27	2.54	3.81	5.08	6.35	7.62
	-20																					0	1.27	2.54	3.81	5.08	6.35
	-15																						0	1.27	2.54	3.81	5.08
	-10																							0	1.27	2.54	3.81
	-5																								0	1.27	2.54
	0																									0	1.27
		multiply each column by the columns in the delta-flood matrix. Add the totals of each column to get the total volume at each SL
	Delta Flood SERs (km2)	3	4	5	6	7	8	9	10	11	12	13	14	15	16	17	18	19	20	21	22	23	24	25	26	27	28	29	30	31	32	33	34	35
	-130	0	0	0	0	0	0	0	0	0	0	0	0	0	0	0	0	0	0	0	0	0	0	0	0	0	0	0	0	0	0	0	0	0
	-125	0	0	0	0	0	0	0	0	0	0	0	0	0	0	0	0	0	0	0	0	0	0	0	0	0	0	0	0	0	0	0	0	0
	-120	4.41644	10.1707	15.9598	72.3222	237.659	53.6493	67.3792	37.021	48.1883	26.6434	41.649	10.177	11.5047	1.24276	17.1372	7.82133	5.81054	2.41612	2.18182	1.43296	0.483301	0.78034	0.738767	1.84497	2.24039	2.19379	3.72098	4.16182	12.4812	3.72533	1.96638	1.64709	1.28682
	-115	4.47173	10.579	10.1633	33.9547	174.826	133.328	57.8581	40.6043	47.52	24.9746	44.3441	10.422	11.5089	14.1937	17.5825	7.19341	4.75644	2.31088	2.31555	1.37492	0.654729	1.03591	0.606381	2.30152	2.8972	2.33554	4.22531	4.16441	12.0377	3.71977	1.70782	1.43267	1.35172
	-110	6.65821	9.88297	12.8795	27.2055	206.066	194.569	46.5621	42.1627	44.8265	35.5361	47.0058	10.7682	11.5319	8.99243	20.6833	6.87585	4.37977	2.71297	3.03475	1.49812	0.332153	0.707046	0.861586	2.11224	2.61006	1.57678	3.41963	4.56703	11.3341	3.82403	1.90676	1.58669	1.20672
	-105	5.63998	10.4302	10.801	25.9403	358.258	164.301	44.8069	50.6045	45.5726	152.54	44.3818	21.0023	12.377	7.31205	29.2276	7.13257	4.4101	3.19298	2.86939	1.58435	0.684801	0.681251	0.681833	2.35718	2.88164	2.50194	3.84252	3.92584	11.5516	4.44888	1.76722	1.46155	1.62454
	-100	5.54214	10.3641	8.44011	38.6324	411.607	96.17	46.3703	70.0137	67.2457	101.557	42.6362	23.8515	13.3053	15.2325	33.2306	6.81501	5.3205	4.61201	3.11473	1.48234	0.758778	0.901887	0.362428	2.86128	3.5707	2.70294	3.71887	3.73825	10.4866	3.76756	2.16872	1.72388	1.09466
	-95	7.65309	11.5118	12.6211	34.3585	386.667	65.271	52.0351	42.8593	87.2749	77.6238	39.0636	33.8335	14.4149	25.1835	36.5305	7.04604	5.31773	4.04827	3.68922	1.77438	0.893775	1.06248	0.928916	2.80168	2.69152	2.07239	3.70649	3.8199	11.7608	4.13899	1.71318	1.60817	1.50744
	-90	6.63621	12.8263	13.8926	35.3561	369.644	55.6546	54.7507	45.7039	86.3357	114.068	38.0728	38.2352	16.6544	17.4722	28.9246	7.60991	5.42386	4.52792	4.05694	1.88144	1.10181	1.03966	0.428114	3.52289	3.72535	2.68573	3.82106	3.68941	11.995	4.47237	2.00122	1.78052	1.32582
	-85	6.69485	14.3783	12.983	29.7831	306.39	55.1725	50.9572	62.9774	126.456	124.865	33.386	25.76	21.3849	24.4779	34.6701	7.47028	6.959	5.77644	4.46213	2.08801	1.03574	0.87832	1.2936	3.5083	3.31936	2.39292	4.21681	4.16635	11.7461	4.55377	2.33836	1.5616	1.46697
	-80	7.34153	12.4055	11.6237	28.7872	183.411	36.0193	59.9949	68.0432	200.759	188.991	40.0888	61.7884	49.505	72.2467	56.3792	10.0187	17.1936	8.99144	5.85998	2.39951	1.81464	0.987216	1.21929	5.11032	3.69048	2.57445	4.85428	4.01889	12.1126	4.45482	2.09603	1.84993	1.41919
	-75	7.57035	27.7779	11.9406	38.474	101.327	40.474	101.169	116.146	216.726	151.08	155.81	299.146	233.356	216.96	107.263	32.4107	59.9346	20.8439	8.67967	2.62479	2.40955	1.23977	0.897018	5.66518	3.68783	2.59434	4.46424	4.13219	12.5795	4.59067	2.17246	1.836	1.48243
	-70	11.0371	27.5385	25.1914	66.5115	107.751	49.5733	116.759	205.816	234.926	104.079	111.706	312.271	394.091	260.667	245.629	217.534	100.274	62.9282	14.8205	3.62319	1.86225	1.30629	0.823158	7.8663	3.9801	2.52712	5.58249	4.01397	13.7442	5.29868	1.92384	1.78962	1.5025
	-65	14.5003	46.2963	190.989	177.366	97.1328	49.4247	154.17	109.992	435.788	89.7823	131.438	168.022	322.855	143.584	185.125	166.619	80.9825	61.9986	74.6242	10.6623	2.07668	1.37929	1.23681	10.6619	4.11627	2.50519	5.69261	4.36342	12.9559	5.98167	2.41161	2.07891	1.66298
	-60	33.4847	103.993	202.341	227.502	115.709	32.7847	86.6859	103.039	347.056	94.8364	98.4273	83.8922	198.701	77.5252	102.46	61.2572	53.8138	50.5658	149.856	20.1667	2.40867	1.87651	1.29514	16.8187	4.82367	2.6882	6.12186	4.0614	20.1765	6.95738	2.46233	1.9335	1.63753
	-55	88.0632	136.425	138.431	119.155	112.577	23.179	50.3982	51.8683	144.518	111.679	65.2767	50.8851	113.767	47.587	33.3365	27.5345	37.7999	44.5913	159.815	26.6442	2.68778	1.78116	1.8346	27.7863	5.80633	4.24324	5.9493	4.80087	26.3991	12.7679	2.57581	2.11078	1.81652
	-50	99.4804	259.372	83.9458	92.5307	19.5538	21.2735	39.5802	38.9541	87.9572	99.7229	61.1763	27.7966	93.0489	51.9175	18.8513	18.7579	32.6817	44.7709	146.638	37.4228	5.9505	2.95094	2.05022	38.6433	6.89174	5.23028	5.50423	5.14076	34.0053	25.716	2.84721	2.53298	1.8973
	-45	112.515	142.807	75.2268	41.7099	7.97937	16.2156	22.8214	36.2909	73.1704	97.1891	61.2406	20.1909	46.1832	50.3042	13.6193	13.124	28.906	37.6326	146.924	55.1528	8.8551	4.55983	2.64151	52.9617	8.60396	4.26492	5.7223	8.79661	43.1869	35.3293	3.30233	2.70799	2.2748
	-40	80.0434	69.0417	20.4716	20.1081	7.96887	12.7718	14.6886	23.0022	61.779	96.2479	46.5239	27.0035	35.5816	27.243	11.379	6.64597	18.2295	21.2417	117.181	21.7622	9.4615	4.4521	3.40184	56.2514	13.2379	10.5441	4.69693	45.9903	55.168	41.1406	5.95308	2.6733	2.61097
	-35	56.181	50.4796	9.74709	1.73481	0.23116	14.1483	6.3392	23.027	57.7786	74.6578	40.1243	47.7614	22.2647	20.5889	10.0788	7.04348	11.019	17.8359	60.9238	7.88862	6.84292	5.04521	4.85546	88.6877	22.2537	15.7773	6.75197	40.5307	52.8172	55.5977	4.77969	2.71928	5.10106
	-30	49.7359	53.5005	6.62217	9.07637	0.301984	25.7854	6.67305	21.3345	60.0334	59.7045	42.8459	22.0983	7.40868	11.9453	11.5434	5.5905	8.85041	14.473	40.2982	6.135	5.97138	6.69061	3.14316	183.589	21.3051	18.2835	10.4615	31.6103	56.1053	45.252	3.54625	3.17982	6.17192
	-25	57.0719	42.5689	0.520456	10.9298	0	15.2361	9.83109	16.4777	60.1328	49.0755	39.6149	13.7297	11.256	7.0484	9.07942	6.52344	6.97949	9.48193	35.241	7.51147	4.82774	5.32069	2.17545	161.003	9.52206	17.4227	4.16564	23.9717	27.175	22.6524	2.89243	3.9819	6.46672
	-20	61.0278	4.6405	9.34529	6.6874	0.664201	14.968	8.39271	10.3709	55.0973	56.9306	30.0687	9.6186	5.7204	5.81027	10.5882	4.15581	6.37963	8.18193	37.4165	10.1352	4.19945	3.64698	3.89747	146.141	6.24979	5.37711	2.57433	12.4266	15.6187	10.0497	3.40687	4.1054	5.84927
	-15	94.2771	5.8568	0	6.68864	0	17.5844	16.9687	8.1962	77.9508	7.67164	52.8299	6.9921	4.64088	17.8801	7.09432	3.88735	4.3234	5.41605	42.5734	9.16945	6.67541	5.35833	8.79869	48.4935	5.14966	5.99108	2.98346	8.72991	16.861	5.93977	4.43402	3.52521	4.62069
	-10	67.9012	0	14.9156	2.61254	4.67162	0	0	4.67595	61.1664	6.30571	48.2749	8.21079	3.53195	0	5.24898	3.4235	2.98874	2.68253	42.7721	8.56825	7.89086	10.5186	8.36732	32.2132	3.41945	8.51498	6.16836	8.55265	14.434	8.46763	9.18081	8.74486	4.21987
	-5	5.56291	0.497877	9.59009	2.74062	0	22.0698	1.63707	4.11029	62.4379	0.0940205	25.7034	0	3.41576	11.3635	5.04418	2.23353	2.40671	2.08963	44.5523	16.7795	14.4438	20.6474	19.9253	60.7756	9.87136	19.8239	18.7712	18.2296	21.379	18.9481	13.2854	9.77997	3.8565
	0	0	8.41618	17.1564	10.7757	5.51464	0	0	28.8825	56.3935	0	0	3.16168	0.307503	0	4.38549	1.05745	0	0.0982671	78.4336	30.6379	18.8043	30.887	29.0228	134.31	20.6794	30.8112	24.1325	10.862	22.872	10.8951	9.96997	9.49224	0.337567
	Volume of CaCo3 SERs cumulative (km2*m)	3	4	5	6	7	8	9	10	11	12	13	14	15	16	17	18	19	20	21	22	23	24	25	26	27	28	29	30	31	32	33	34	35
	-130	0	0	0	0	0	0	0	0	0	0	0	0	0	0	0	0	0	0	0	0	0	0	0	0	0	0	0	0	0	0	0	0	0
	-125	0	0	0	0	0	0	0	0	0	0	0	0	0	0	0	0	0	0	0	0	0	0	0	0	0	0	0	0	0	0	0	0	0
	-120	16.7383	38.5471	60.4877	274.101	900.726	203.331	255.367	140.309	182.633	100.979	157.85	38.5709	43.603	4.71006	64.9498	29.6428	22.0219	9.1571	8.26908	5.43092	1.83171	2.95749	2.79993	6.99245	8.49107	8.31447	14.1025	15.7733	47.3039	14.119	7.45257	6.24247	4.87704
	-115	50.4245	117.189	159.494	676.891	2464.04	911.977	730.017	434.509	545.368	296.611	483.764	116.641	130.825	63.2143	196.537	86.5487	62.0708	27.0724	25.3141	16.0728	6.14484	9.84107	7.89804	22.7077	27.9625	25.4806	44.2189	47.3297	140.231	42.3359	21.3778	17.9148	14.8771
	-110	109.345	233.287	307.315	1182.79	4808.35	2358.04	1381.14	888.506	1077.99	626.925	987.83	235.523	261.753	155.8	406.514	169.514	118.719	55.2699	53.8608	32.3925	11.7168	19.4044	16.2616	46.4283	57.3261	48.6228	87.2958	96.1952	276.114	85.0459	42.5296	35.6006	29.4507
	-105	180.279	371.601	478.141	1743.94	7915.75	4154.06	2127.7	1450.29	1707.69	1282.15	1586.43	399.139	419.044	263.96	678.746	267.672	184.761	90.2685	88.5193	52.087	18.7475	30.4187	26.0774	75.1697	92.8276	77.0941	138.557	153.423	436.601	137.232	67.4455	56.3996	47.4845
	-100	245.573	491.817	603.904	2101.71	10961.1	5943.01	2706.87	2014.97	2290.28	2048.45	2111.33	573.36	559.231	399.657	954.068	349.451	239.183	125.547	121.194	69.2786	25.4852	40.2717	33.7471	102.718	127.085	102.657	183.042	202.173	570.125	182.728	89.2137	74.3644	62.767
	-95	310.211	596.393	718.957	2410.1	14177.5	7352.93	3179.13	2516.48	2878.76	2885.7	2550.94	780.108	686.503	533.128	1240.49	419.076	287.075	160.707	152.929	85.0479	31.6179	48.4209	41.1183	127.438	155.99	123.76	219.327	243.277	683.146	222.943	108.2	90.3591	76.1269
	-90	363.4	690.944	814.354	2691.78	17395.3	8134.17	3593.34	2955.29	3481.69	3829.54	2893.07	1027.43	805.539	670.566	1509.64	478.902	329.98	195.165	181.689	99.1272	38.8902	56.1574	46.0952	151.687	182.984	144.729	250.919	274.866	778.874	258.174	124.19	104.108	87.7606
	-85	431.914	817.702	939.466	3041.25	21298.7	9064.07	4123.54	3534.99	4361.13	5045.03	3313.83	1331.34	971.969	861.58	1855.94	555.739	388.408	242.36	220.439	117.894	48.4217	65.8778	53.9653	183.746	217.466	171.047	292.04	316.059	901.434	303.717	145.466	121.437	102.712
	-80	516.066	970.884	1089.34	3452.04	25592.7	10070.7	4781.53	4259.62	5668.19	6663.07	3819.98	1766.87	1243.85	1206.48	2322.33	653.916	483.459	308.708	271.671	141.771	61.8185	77.7011	64.4325	226.69	259.808	202.849	343.501	365.813	1049.79	358.749	171.206	142.707	120.686
	-75	616.342	1183.23	1264.64	3944.78	30102.6	11163.5	5655.01	5231.64	7436.88	8602.91	4658	2839.57	2012.77	2013.51	3017.19	821.128	706.17	419.453	341.39	171.239	80.3476	92.165	76.8104	281.702	310.005	240.177	404.471	424.369	1224.95	423.558	201.574	167.887	141.818
	-70	719.13	1409.28	1449.9	4469.06	34018.4	11984.1	6585.37	6361.81	9410.96	10363.8	5547.36	4266.01	3256.94	3136.66	3964.37	1250.06	1047.23	603.603	424.078	202.077	99.8447	106.898	88.8427	341.894	359.379	275.61	464.692	480.013	1393.99	486.021	230.78	192.358	161.544
	-65	828.52	1672.04	1859.53	5137.46	37185.7	12656.5	7612.89	7484.29	11797.2	12017.7	6512.66	5855.3	4882.88	4410.43	5076.25	1876.05	1479.89	856.796	594.926	243.289	120.37	121.482	101.645	409.578	406.437	308.485	524.21	533.22	1557.06	547.995	258.466	215.822	181.003
	-60	964.324	2042.45	2499.63	6021.22	39674.1	13228.7	8640.18	8643.9	14440.1	13624.6	7519.44	7479.96	6730.57	5729.92	6240.73	2564.85	1969.57	1165.53	948.285	306.359	142.062	136.2	114.165	492.649	453.808	340.304	583.606	583.455	1720.81	610.022	285.588	238.305	199.367
	-55	1197.74	2558.92	3286.05	6981.09	41516.6	13711	9615.1	9772.28	17082.6	15133.7	8527.94	9088.2	8687.47	7071.93	7385.26	3272.46	2495.71	1521.3	1496	399.27	164.84	150.964	128.057	603.57	500.712	371.846	642.43	631.918	1892.57	678.768	311.745	259.691	217.198
	-50	1543.25	3374.31	4151.35	7994.53	42725.7	14102.7	10531.4	10817.6	19571	16504.4	9542.6	10675.7	10717.4	8428.37	8480.4	3987.97	3048.67	1921.74	2220.48	535.279	192.963	167.59	141.876	756.094	549.262	404.907	699.298	678.078	2082.46	770.481	336.568	280.949	234.327
	-45	2016.06	4344.46	5087.31	8999.53	43543.1	14436.6	11349.7	11764.4	21731.4	17601.8	10550.3	12160.6	12703.1	9699.11	9474.7	4699.04	3602.64	2351.1	3119.2	736.25	228.536	187.914	156.446	965.138	600.911	437.918	753.152	726.836	2301.44	897.565	361.098	301.732	251.318
	-40	2574.43	5344.51	6023.87	9949	44147.4	14700.9	11974.9	12497.5	23510.1	18496.2	11295.5	13063.9	14253.5	10555.3	10259.6	5351.52	4055.95	2764.11	4148.5	959.287	271.047	211.275	173.396	1233.6	661.517	478.795	803.426	825.21	2563.73	1067.13	388.569	321.997	268.473
	-35	3203.47	6406.17	6971.72	10897.2	44742.9	14979.5	12599	13249.3	25342.7	19471.8	12077.7	14000.9	15811.1	11418.2	11047.6	6010.04	4517.85	3197.9	5254.39	1192.11	322.032	240.931	196.433	1614.19	750.053	539.476	861.874	974.687	2891.97	1306.89	421.914	345.551	291.972
	-30	3895.67	7535.78	7927.99	11856.9	45338.8	15290.8	13231.7	14028.2	27251.5	20523.2	12914.4	14966	17378.2	12296.2	11850.2	6675.66	4991	3650.07	6411.46	1432.72	380.6	279.084	223.461	2227.94	865.647	623.377	933.607	1164.31	3291.46	1604.13	459.763	373.143	323.31
	-25	4660.36	8719.45	8884.92	12830.6	45934.7	15621.5	13876.7	14828.1	29236.7	21637	13801.3	15948.5	18959.5	13183.2	12664.4	7349.56	5473.01	4114.28	7613.29	1682.87	445.3	323.994	253.251	3046.16	993.334	729.405	1010.63	1384.37	3725.46	1930.13	501.285	405.793	362.861
	-20	5502.54	9909.01	9853.72	13812.7	46531.4	15971.2	14532.5	15641.1	31291.9	22823	14726.4	16943.3	20548.1	14077.6	13492.1	8028.73	5963.13	4588.88	8862.64	1945.89	515.333	373.537	287.992	4049.98	1128.96	842.262	1090.92	1620.22	4179.3	2268.89	547.133	443.656	409.84
	-15	6461.82	11099.4	10816.5	14787.3	47102.3	16331.4	15181.8	16415.1	33389.7	23993.8	15691.8	17872	22048	14932.1	14269.8	8660.64	6434.66	5055.26	10162.5	2219.69	593.397	429.57	333.709	5113.5	1270.17	962.121	1173.67	1866.19	4651.25	2613.93	598.152	485.566	462.327
	-10	7492.47	12250.3	11726.4	15654.2	47544.8	16628.6	15673.8	16956.7	35218.5	25043.9	16571.9	18449.1	23069.1	15483.6	14756.7	9032.85	6787.28	5445.34	11483.5	2498.08	679.065	497.286	388.909	6207.27	1410.63	1089.59	1257.13	2117.84	5124.27	2962.82	658.269	536.241	518.227
	-5	8507.22	13329.2	12403.2	16287.3	47859.5	16895	15988.3	17365.5	36594.6	25978.9	17325.7	18833.1	23714.2	15883.1	15034.8	9221.57	7046.62	5762.09	12748.3	2781.96	780.36	589.353	467.828	7363.21	1558.23	1239.01	1357.09	2387.18	5606.25	3327.95	732.185	596.73	576.918
	0	9466.35	14279	12860.1	16671.1	48035	17122.2	16201.4	17692.4	37650.1	26789.4	17962.4	19122.4	24127.7	16191.4	15204.9	9341.93	7241.47	6016.18	13919.9	3077.58	902.411	718.287	581.832	8665.73	1725.74	1423.77	1479.98	2664.97	6090.16	3696.69	815.607	666.777	633.916	TOTAL	379039
	Volume of CaCo3 SERs cumulative (km3)	3	4	5	6	7	8	9	10	11	12	13	14	15	16	17	18	19	20	21	22	23	24	25	26	27	28	29	30	31	32	33	34	35
	-130	0	0	0	0	0	0	0	0	0	0	0	0	0	0	0	0	0	0	0	0	0	0	0	0	0	0	0	0	0	0	0	0	0
	-125	0	0	0	0	0	0	0	0	0	0	0	0	0	0	0	0	0	0	0	0	0	0	0	0	0	0	0	0	0	0	0	0	0
	-120	0.0167383	0.0385471	0.0604877	0.274101	0.900726	0.203331	0.255367	0.140309	0.182633	0.100979	0.15785	0.0385709	0.043603	0.00471006	0.0649498	0.0296428	0.0220219	0.0091571	0.00826908	0.00543092	0.00183171	0.00295749	0.00279993	0.00699245	0.00849107	0.00831447	0.0141025	0.0157733	0.0473039	0.014119	0.00745257	0.00624247	0.00487704
	-115	0.0504245	0.117189	0.159494	0.676891	2.46404	0.911977	0.730017	0.434509	0.545368	0.296611	0.483764	0.116641	0.130825	0.0632143	0.196537	0.0865487	0.0620708	0.0270724	0.0253141	0.0160728	0.00614484	0.00984107	0.00789804	0.0227077	0.0279625	0.0254806	0.0442189	0.0473297	0.140231	0.0423359	0.0213778	0.0179148	0.0148771
	-110	0.109345	0.233287	0.307315	1.18279	4.80835	2.35804	1.38114	0.888506	1.07799	0.626925	0.98783	0.235523	0.261753	0.1558	0.406514	0.169514	0.118719	0.0552699	0.0538608	0.0323925	0.0117168	0.0194044	0.0162616	0.0464283	0.0573261	0.0486228	0.0872958	0.0961952	0.276114	0.0850459	0.0425296	0.0356006	0.0294507
	-105	0.180279	0.371601	0.478141	1.74394	7.91575	4.15406	2.1277	1.45029	1.70769	1.28215	1.58643	0.399139	0.419044	0.26396	0.678746	0.267672	0.184761	0.0902685	0.0885193	0.052087	0.0187475	0.0304187	0.0260774	0.0751697	0.0928276	0.0770941	0.138557	0.153423	0.436601	0.137232	0.0674455	0.0563996	0.0474845
	-100	0.245573	0.491817	0.603904	2.10171	10.9611	5.94301	2.70687	2.01497	2.29028	2.04845	2.11133	0.57336	0.559231	0.399657	0.954068	0.349451	0.239183	0.125547	0.121194	0.0692786	0.0254852	0.0402717	0.0337471	0.102718	0.127085	0.102657	0.183042	0.202173	0.570125	0.182728	0.0892137	0.0743644	0.062767
	-95	0.310211	0.596393	0.718957	2.4101	14.1775	7.35293	3.17913	2.51648	2.87876	2.8857	2.55094	0.780108	0.686503	0.533128	1.24049	0.419076	0.287075	0.160707	0.152929	0.0850479	0.0316179	0.0484209	0.0411183	0.127438	0.15599	0.12376	0.219327	0.243277	0.683146	0.222943	0.1082	0.0903591	0.0761269
	-90	0.3634	0.690944	0.814354	2.69178	17.3953	8.13417	3.59334	2.95529	3.48169	3.82954	2.89307	1.02743	0.805539	0.670566	1.50964	0.478902	0.32998	0.195165	0.181689	0.0991272	0.0388902	0.0561574	0.0460952	0.151687	0.182984	0.144729	0.250919	0.274866	0.778874	0.258174	0.12419	0.104108	0.0877606
	-85	0.431914	0.817702	0.939466	3.04125	21.2987	9.06407	4.12354	3.53499	4.36113	5.04503	3.31383	1.33134	0.971969	0.86158	1.85594	0.555739	0.388408	0.24236	0.220439	0.117894	0.0484217	0.0658778	0.0539653	0.183746	0.217466	0.171047	0.29204	0.316059	0.901434	0.303717	0.145466	0.121437	0.102712
	-80	0.516066	0.970884	1.08934	3.45204	25.5927	10.0707	4.78153	4.25962	5.66819	6.66307	3.81998	1.76687	1.24385	1.20648	2.32233	0.653916	0.483459	0.308708	0.271671	0.141771	0.0618185	0.0777011	0.0644325	0.22669	0.259808	0.202849	0.343501	0.365813	1.04979	0.358749	0.171206	0.142707	0.120686
	-75	0.616342	1.18323	1.26464	3.94478	30.1026	11.1635	5.65501	5.23164	7.43688	8.60291	4.658	2.83957	2.01277	2.01351	3.01719	0.821128	0.70617	0.419453	0.34139	0.171239	0.0803476	0.092165	0.0768104	0.281702	0.310005	0.240177	0.404471	0.424369	1.22495	0.423558	0.201574	0.167887	0.141818
	-70	0.71913	1.40928	1.4499	4.46906	34.0184	11.9841	6.58537	6.36181	9.41096	10.3638	5.54736	4.26601	3.25694	3.13666	3.96437	1.25006	1.04723	0.603603	0.424078	0.202077	0.0998447	0.106898	0.0888427	0.341894	0.359379	0.27561	0.464692	0.480013	1.39399	0.486021	0.23078	0.192358	0.161544
	-65	0.82852	1.67204	1.85953	5.13746	37.1857	12.6565	7.61289	7.48429	11.7972	12.0177	6.51266	5.8553	4.88288	4.41043	5.07625	1.87605	1.47989	0.856796	0.594926	0.243289	0.12037	0.121482	0.101645	0.409578	0.406437	0.308485	0.52421	0.53322	1.55706	0.547995	0.258466	0.215822	0.181003
	-60	0.964324	2.04245	2.49963	6.02122	39.6741	13.2287	8.64018	8.6439	14.4401	13.6246	7.51944	7.47996	6.73057	5.72992	6.24073	2.56485	1.96957	1.16553	0.948285	0.306359	0.142062	0.1362	0.114165	0.492649	0.453808	0.340304	0.583606	0.583455	1.72081	0.610022	0.285588	0.238305	0.199367
	-55	1.19774	2.55892	3.28605	6.98109	41.5166	13.711	9.6151	9.77228	17.0826	15.1337	8.52794	9.0882	8.68747	7.07193	7.38526	3.27246	2.49571	1.5213	1.496	0.39927	0.16484	0.150964	0.128057	0.60357	0.500712	0.371846	0.64243	0.631918	1.89257	0.678768	0.311745	0.259691	0.217198
	-50	1.54325	3.37431	4.15135	7.99453	42.7257	14.1027	10.5314	10.8176	19.571	16.5044	9.5426	10.6757	10.7174	8.42837	8.4804	3.98797	3.04867	1.92174	2.22048	0.535279	0.192963	0.16759	0.141876	0.756094	0.549262	0.404907	0.699298	0.678078	2.08246	0.770481	0.336568	0.280949	0.234327
	-45	2.01606	4.34446	5.08731	8.99953	43.5431	14.4366	11.3497	11.7644	21.7314	17.6018	10.5503	12.1606	12.7031	9.69911	9.4747	4.69904	3.60264	2.3511	3.1192	0.73625	0.228536	0.187914	0.156446	0.965138	0.600911	0.437918	0.753152	0.726836	2.30144	0.897565	0.361098	0.301732	0.251318
	-40	2.57443	5.34451	6.02387	9.949	44.1474	14.7009	11.9749	12.4975	23.5101	18.4962	11.2955	13.0639	14.2535	10.5553	10.2596	5.35152	4.05595	2.76411	4.1485	0.959287	0.271047	0.211275	0.173396	1.2336	0.661517	0.478795	0.803426	0.82521	2.56373	1.06713	0.388569	0.321997	0.268473
	-35	3.20347	6.40617	6.97172	10.8972	44.7429	14.9795	12.599	13.2493	25.3427	19.4718	12.0777	14.0009	15.8111	11.4182	11.0476	6.01004	4.51785	3.1979	5.25439	1.19211	0.322032	0.240931	0.196433	1.61419	0.750053	0.539476	0.861874	0.974687	2.89197	1.30689	0.421914	0.345551	0.291972
	-30	3.89567	7.53578	7.92799	11.8569	45.3388	15.2908	13.2317	14.0282	27.2515	20.5232	12.9144	14.966	17.3782	12.2962	11.8502	6.67566	4.991	3.65007	6.41146	1.43272	0.3806	0.279084	0.223461	2.22794	0.865647	0.623377	0.933607	1.16431	3.29146	1.60413	0.459763	0.373143	0.32331
	-25	4.66036	8.71945	8.88492	12.8306	45.9347	15.6215	13.8767	14.8281	29.2367	21.637	13.8013	15.9485	18.9595	13.1832	12.6644	7.34956	5.47301	4.11428	7.61329	1.68287	0.4453	0.323994	0.253251	3.04616	0.993334	0.729405	1.01063	1.38437	3.72546	1.93013	0.501285	0.405793	0.362861
	-20	5.50254	9.90901	9.85372	13.8127	46.5314	15.9712	14.5325	15.6411	31.2919	22.823	14.7264	16.9433	20.5481	14.0776	13.4921	8.02873	5.96313	4.58888	8.86264	1.94589	0.515333	0.373537	0.287992	4.04998	1.12896	0.842262	1.09092	1.62022	4.1793	2.26889	0.547133	0.443656	0.40984
	-15	6.46182	11.0994	10.8165	14.7873	47.1023	16.3314	15.1818	16.4151	33.3897	23.9938	15.6918	17.872	22.048	14.9321	14.2698	8.66064	6.43466	5.05526	10.1625	2.21969	0.593397	0.42957	0.333709	5.1135	1.27017	0.962121	1.17367	1.86619	4.65125	2.61393	0.598152	0.485566	0.462327
	-10	7.49247	12.2503	11.7264	15.6542	47.5448	16.6286	15.6738	16.9567	35.2185	25.0439	16.5719	18.4491	23.0691	15.4836	14.7567	9.03285	6.78728	5.44534	11.4835	2.49808	0.679065	0.497286	0.388909	6.20727	1.41063	1.08959	1.25713	2.11784	5.12427	2.96282	0.658269	0.536241	0.518227
	-5	8.50722	13.3292	12.4032	16.2873	47.8595	16.895	15.9883	17.3655	36.5946	25.9789	17.3257	18.8331	23.7142	15.8831	15.0348	9.22157	7.04662	5.76209	12.7483	2.78196	0.78036	0.589353	0.467828	7.36321	1.55823	1.23901	1.35709	2.38718	5.60625	3.32795	0.732185	0.59673	0.576918
	0	9.46635	14.279	12.8601	16.6711	48.035	17.1222	16.2014	17.6924	37.6501	26.7894	17.9624	19.1224	24.1277	16.1914	15.2049	9.34193	7.24147	6.01618	13.9199	3.07758	0.902411	0.718287	0.581832	8.66573	1.72574	1.42377	1.47998	2.66497	6.09016	3.69669	0.815607	0.666777	0.633916	TOTAL	379.039			TOTAL	505.009
																																							net vol km3	328.256
																																							mass Gt	961.789
	Volume of CaCo3 SERs delta (km3)	3	4	5	6	7	8	9	10	11	12	13	14	15	16	17	18	19	20	21	22	23	24	25	26	27	28	29	30	31	32	33	34	35
	-130	0	0	0	0	0	0	0	0	0	0	0	0	0	0	0	0	0	0	0	0	0	0	0	0	0	0	0	0	0	0	0	0	0
	-125	0	0	0	0	0	0	0	0	0	0	0	0	0	0	0	0	0	0	0	0	0	0	0	0	0	0	0	0	0	0	0	0	0
	-120	0.0167383	0.0385471	0.0604877	0.274101	0.900726	0.203331	0.255367	0.140309	0.182633	0.100979	0.15785	0.0385709	0.043603	0.00471006	0.0649498	0.0296428	0.0220219	0.0091571	0.00826908	0.00543092	0.00183171	0.00295749	0.00279993	0.00699245	0.00849107	0.00831447	0.0141025	0.0157733	0.0473039	0.014119	0.00745257	0.00624247	0.00487704
	-115	0.0336862	0.0786416	0.0990068	0.402789	1.56332	0.708646	0.47465	0.2942	0.362734	0.195632	0.325914	0.0780701	0.0872218	0.0585042	0.131587	0.0569059	0.0400488	0.0179153	0.017045	0.0106419	0.00431313	0.00688358	0.00509811	0.0157152	0.0194714	0.0171662	0.0301164	0.0315564	0.0929268	0.0282169	0.0139252	0.0116723	0.0100001
	-110	0.0589208	0.116098	0.14782	0.505898	2.34431	1.44606	0.65112	0.453997	0.532627	0.330314	0.504066	0.118882	0.130928	0.0925855	0.209977	0.0829654	0.0566482	0.0281975	0.0285467	0.0163198	0.00557199	0.00956328	0.00836352	0.0237206	0.0293636	0.0231422	0.0430768	0.0488654	0.135883	0.04271	0.0211518	0.0176859	0.0145735
	-105	0.070934	0.138315	0.170826	0.561151	3.1074	1.79602	0.746559	0.561784	0.629696	0.655224	0.598599	0.163616	0.157291	0.10816	0.272232	0.0981577	0.0660417	0.0349985	0.0346585	0.0196944	0.00703062	0.0110143	0.00981583	0.0287414	0.0355015	0.0284713	0.0512614	0.0572275	0.160488	0.0521861	0.024916	0.020799	0.0180338
	-100	0.0652938	0.120216	0.125762	0.357765	3.04537	1.78895	0.579179	0.56468	0.582586	0.766298	0.524901	0.174221	0.140187	0.135697	0.275322	0.0817794	0.0544227	0.0352784	0.0326747	0.0171916	0.00673778	0.00985302	0.00766967	0.0275483	0.0342575	0.0255631	0.0444847	0.0487507	0.133523	0.045496	0.0217682	0.0179648	0.0152825
	-95	0.0646381	0.104576	0.115054	0.3084	3.21643	1.40992	0.472255	0.501507	0.588488	0.83725	0.439611	0.206748	0.127272	0.133471	0.286423	0.0696249	0.0478912	0.0351599	0.0317354	0.0157694	0.00613267	0.00814913	0.00737126	0.02472	0.028905	0.0211029	0.0362849	0.0411036	0.113022	0.040215	0.018986	0.0159947	0.0133599
	-90	0.0531888	0.094551	0.095397	0.281679	3.21779	0.781244	0.414211	0.43881	0.602921	0.943842	0.342128	0.247322	0.119036	0.137438	0.269146	0.0598254	0.042905	0.0344578	0.0287599	0.0140792	0.00727228	0.00773652	0.0049769	0.0242487	0.0269938	0.0209689	0.0315923	0.0315886	0.0957276	0.0352314	0.0159902	0.013749	0.0116337
	-85	0.0685141	0.126758	0.125112	0.34947	3.90337	0.929893	0.5302	0.579698	0.879445	1.21549	0.420761	0.303914	0.166431	0.191015	0.346303	0.0768372	0.0584284	0.0471957	0.0387498	0.0187664	0.00953155	0.00972047	0.00787012	0.0320593	0.0344817	0.0263181	0.0411212	0.0411937	0.12256	0.0455428	0.0212759	0.0173291	0.0149514
	-80	0.0841516	0.153182	0.14987	0.410787	4.29403	1.00661	0.657989	0.72463	1.30706	1.61804	0.50615	0.435523	0.271876	0.3449	0.46639	0.098177	0.0950509	0.0663475	0.0512316	0.0238774	0.0133967	0.0118232	0.0104672	0.0429443	0.0423424	0.0318017	0.0514609	0.0497539	0.14836	0.0550315	0.0257405	0.0212694	0.0179743
	-75	0.100276	0.212349	0.175303	0.492736	4.50986	1.09282	0.873479	0.97202	1.76869	1.93984	0.838025	1.0727	0.768925	0.807025	0.69486	0.167212	0.222712	0.110745	0.0697193	0.0294681	0.0185291	0.0144639	0.0123779	0.0550112	0.0501974	0.0373277	0.0609697	0.0585555	0.175154	0.0648096	0.0303678	0.0251801	0.0211318
	-70	0.102788	0.226045	0.185263	0.524288	3.91586	0.820607	0.930356	1.13017	1.97408	1.76084	0.889352	1.42644	1.24417	1.12316	0.947185	0.42893	0.341063	0.18415	0.0826877	0.0308375	0.0194972	0.0147332	0.0120323	0.0601927	0.0493736	0.0354332	0.0602207	0.0556445	0.169044	0.0624632	0.029206	0.0244714	0.0197259
	-65	0.10939	0.26276	0.409628	0.668398	3.16729	0.672403	1.02752	1.12248	2.38624	1.65396	0.965306	1.58928	1.62594	1.27377	1.11187	0.625991	0.43266	0.253193	0.170848	0.0412121	0.020525	0.0145837	0.0128024	0.0676841	0.0470577	0.0328756	0.059518	0.0532067	0.163066	0.0619737	0.0276855	0.0234633	0.0194586
	-60	0.135804	0.370414	0.640095	0.883758	2.4884	0.572231	1.02729	1.15961	2.64291	1.60691	1.00678	1.62466	1.84769	1.31949	1.16448	0.688801	0.489677	0.308738	0.353359	0.0630706	0.0216924	0.0147182	0.0125196	0.0830709	0.0473717	0.0318186	0.0593968	0.0502356	0.163754	0.062027	0.0271226	0.0224831	0.0183646
	-55	0.233418	0.516472	0.786426	0.959866	1.8425	0.482259	0.974922	1.12839	2.64247	1.50906	1.0085	1.60824	1.9569	1.34201	1.14453	0.707611	0.526139	0.355767	0.547716	0.092911	0.0227778	0.0147638	0.0138926	0.110921	0.0469038	0.0315421	0.0588239	0.0484625	0.171753	0.068746	0.0261572	0.0213868	0.0178312
	-50	0.345503	0.815388	0.865302	1.01344	1.20903	0.391715	0.916308	1.04527	2.48843	1.37071	1.01466	1.58755	2.02995	1.35644	1.09514	0.71551	0.55296	0.400435	0.724479	0.136009	0.0281228	0.0166261	0.0138189	0.152524	0.0485495	0.0330613	0.0568681	0.0461599	0.189898	0.0917131	0.0248228	0.0212577	0.0171289
	-45	0.472818	0.970152	0.935959	1.00501	0.817426	0.333864	0.818316	0.946884	2.16043	1.09737	1.00765	1.48483	1.98568	1.27074	0.994301	0.711067	0.55397	0.429366	0.898716	0.20097	0.0355737	0.0203241	0.0145698	0.209044	0.0516492	0.0330105	0.0538532	0.0487581	0.218979	0.127084	0.0245304	0.0207825	0.0169907
	-40	0.558369	1.00005	0.936553	0.949466	0.604332	0.264275	0.625186	0.733036	1.7787	0.894389	0.745274	0.903301	1.55037	0.856237	0.784862	0.652487	0.453307	0.413012	1.0293	0.223038	0.042511	0.0233603	0.0169505	0.268467	0.060606	0.0408774	0.0502743	0.0983744	0.26229	0.169566	0.0274703	0.0202656	0.0171547
	-35	0.629037	1.06166	0.947857	0.948206	0.595506	0.278601	0.624132	0.751827	1.83257	0.975608	0.782209	0.937035	1.55764	0.862859	0.788009	0.658516	0.461907	0.433787	1.10589	0.23282	0.0509847	0.0296562	0.0230362	0.38059	0.0885363	0.060681	0.0584475	0.149476	0.328235	0.239762	0.033345	0.0235539	0.0234997
	-30	0.692202	1.12961	0.956267	0.959733	0.59589	0.311349	0.632607	0.778922	1.90882	1.05143	0.836624	0.9651	1.56705	0.878029	0.802669	0.665616	0.473147	0.452168	1.15707	0.240611	0.0585683	0.0381532	0.027028	0.613748	0.115594	0.0839011	0.0717336	0.189621	0.399489	0.297232	0.0378487	0.0275922	0.031338
	-25	0.764683	1.18367	0.956928	0.973614	0.59589	0.330698	0.645092	0.799848	1.98519	1.11376	0.886935	0.982537	1.58135	0.886981	0.8142	0.6739	0.482011	0.46421	1.20183	0.250151	0.0646996	0.0449105	0.0297908	0.818221	0.127687	0.106028	0.077024	0.220066	0.434001	0.326001	0.0415221	0.0326493	0.0395507
	-20	0.842189	1.18956	0.968797	0.982107	0.596733	0.349708	0.655751	0.813019	2.05516	1.18606	0.925122	0.994752	1.58861	0.89436	0.827647	0.679178	0.490113	0.474601	1.24935	0.263023	0.0700329	0.0495422	0.0347406	1.00382	0.135624	0.112857	0.0802934	0.235847	0.453837	0.338764	0.0458488	0.0378631	0.0469793
	-15	0.959272	1.19039	0.962751	0.974639	0.570873	0.360142	0.649279	0.774033	2.09777	1.17082	0.965406	0.928687	1.49993	0.854508	0.777706	0.631907	0.471538	0.466377	1.29986	0.273798	0.0780637	0.0560338	0.0457174	1.06352	0.141209	0.119859	0.0827426	0.245971	0.471952	0.345036	0.0510183	0.0419106	0.052487
	-10	1.03066	1.15092	0.909909	0.866882	0.442511	0.29722	0.492017	0.541582	1.82889	1.05008	0.880113	0.577151	1.02101	0.551561	0.486944	0.372206	0.352616	0.390088	1.321	0.278389	0.0856686	0.0677159	0.0551992	1.09377	0.140464	0.127469	0.0834602	0.251651	0.473017	0.348896	0.0601176	0.0506744	0.0558995
	-5	1.01475	1.0789	0.676808	0.633075	0.314694	0.266473	0.314496	0.408781	1.37603	0.934966	0.753753	0.383954	0.645121	0.399495	0.27808	0.188723	0.259345	0.316747	1.26476	0.283877	0.101295	0.092067	0.0789196	1.15594	0.147603	0.14942	0.0999669	0.269334	0.481982	0.36513	0.0739152	0.0604896	0.0586914
	0	0.959127	0.949738	0.456962	0.383835	0.175499	0.227142	0.213114	0.326884	1.0555	0.810481	0.636706	0.289347	0.413546	0.308223	0.170115	0.120363	0.194845	0.254088	1.17166	0.295621	0.122051	0.128933	0.114004	1.30252	0.167504	0.184763	0.122882	0.277793	0.483912	0.368736	0.0834227	0.0700466	0.0569975
	NET Volume of CaCo3 SERs cumulative (km3)	3	4	5	6	7	8	9	10	11	12	13	14	15	16	17	18	19	20	21	22	23	24	25	26	27	28	29	30	31	32	33	34	35
	-130	0	0	0	0	0	0	0	0	0	0	0	0	0	0	0	0	0	0	0	0	0	0	0	0	0	0	0	0	0	0	0	0	0
	-125	0	0	0	0	0	0	0	0	0	0	0	0	0	0	0	0	0	0	0	0	0	0	0	0	0	0	0	0	0	0	0	0	0
	-120	0.0108799	0.0250556	0.039317	0.178166	0.585472	0.132165	0.165989	0.0912011	0.118712	0.065636	0.102602	0.0250711	0.0283419	0.00306154	0.0422174	0.0192678	0.0143143	0.00595211	0.0053749	0.0035301	0.00119061	0.00192237	0.00181995	0.0045451	0.0055192	0.0054044	0.00916664	0.0102527	0.0307475	0.00917734	0.00484417	0.0040576	0.00317007
	-115	0.0327759	0.0761727	0.103671	0.439979	1.60163	0.592785	0.474511	0.282431	0.354489	0.192797	0.314446	0.0758167	0.0850361	0.0410893	0.127749	0.0562567	0.040346	0.0175971	0.0164542	0.0104473	0.00399415	0.0063967	0.00513372	0.01476	0.0181756	0.0165624	0.0287423	0.0307643	0.09115	0.0275183	0.0138955	0.0116446	0.00967012
	-110	0.0710745	0.151636	0.199755	0.768813	3.12543	1.53273	0.897739	0.577529	0.700696	0.407501	0.642089	0.15309	0.170139	0.10127	0.264234	0.110184	0.0771673	0.0359254	0.0350095	0.0210551	0.00761594	0.0126128	0.01057	0.0301784	0.037262	0.0316048	0.0567423	0.0625269	0.179474	0.0552798	0.0276442	0.0231404	0.0191429
	-105	0.117182	0.241541	0.310792	1.13356	5.14524	2.70014	1.383	0.942689	1.11	0.833397	1.03118	0.25944	0.272378	0.171574	0.441185	0.173987	0.120094	0.0586745	0.0575376	0.0338565	0.0121858	0.0197722	0.0169503	0.0488603	0.0603379	0.0501112	0.0900622	0.0997247	0.283791	0.0892008	0.0438396	0.0366597	0.0308649
	-100	0.159622	0.319681	0.392537	1.36611	7.12473	3.86296	1.75947	1.30973	1.48868	1.33149	1.37236	0.372684	0.3635	0.259777	0.620144	0.227143	0.155469	0.0816055	0.0787761	0.0450311	0.0165654	0.0261766	0.0219356	0.0667667	0.0826053	0.0667272	0.118977	0.131413	0.370581	0.118773	0.0579889	0.0483369	0.0407985
	-95	0.201637	0.387655	0.467322	1.56657	9.21541	4.7794	2.06643	1.63571	1.8712	1.8757	1.65811	0.50707	0.446227	0.346533	0.806319	0.2724	0.186598	0.104459	0.0994042	0.0552812	0.0205516	0.0314736	0.0267269	0.0828347	0.101394	0.0804441	0.142562	0.15813	0.444045	0.144913	0.0703298	0.0587334	0.0494825
	-90	0.23621	0.449114	0.52933	1.74966	11.307	5.28721	2.33567	1.92094	2.2631	2.4892	1.88049	0.66783	0.5236	0.435868	0.981264	0.311286	0.214487	0.126857	0.118098	0.0644327	0.0252786	0.0365023	0.0299619	0.0985964	0.11894	0.0940739	0.163097	0.178663	0.506268	0.167813	0.0807234	0.0676703	0.0570444
	-85	0.280744	0.531506	0.610653	1.97682	13.8442	5.89164	2.6803	2.29774	2.83474	3.27927	2.15399	0.865374	0.63178	0.560027	1.20636	0.36123	0.252465	0.157534	0.143286	0.0766308	0.0314741	0.0428206	0.0350775	0.119435	0.141353	0.111181	0.189826	0.205439	0.585932	0.197416	0.0945528	0.0789342	0.0667628
	-80	0.335443	0.631075	0.708068	2.24383	16.6353	6.54594	3.108	2.76875	3.68433	4.331	2.48299	1.14846	0.8085	0.784212	1.50951	0.425045	0.314248	0.20066	0.176586	0.0921511	0.040182	0.0505057	0.0418812	0.147349	0.168875	0.131852	0.223276	0.237779	0.682366	0.233187	0.111284	0.0927593	0.0784461
	-75	0.400622	0.769101	0.822016	2.56411	19.5667	7.25628	3.67576	3.40056	4.83397	5.59189	3.0277	1.84572	1.3083	1.30878	1.96117	0.533733	0.459011	0.272644	0.221904	0.111305	0.0522259	0.0599073	0.0499268	0.183106	0.201504	0.156115	0.262906	0.27584	0.796217	0.275313	0.131023	0.109126	0.0921817
	-70	0.467435	0.916031	0.942436	2.90489	22.112	7.78967	4.28049	4.13518	6.11712	6.73644	3.60578	2.77291	2.11701	2.03883	2.57684	0.812537	0.680702	0.392342	0.275651	0.13135	0.0648991	0.0694838	0.0577478	0.222231	0.233596	0.179146	0.30205	0.312008	0.906095	0.315914	0.150007	0.125033	0.105004
	-65	0.538538	1.08682	1.20869	3.33935	24.1707	8.22673	4.94838	4.86479	7.66818	7.81151	4.23323	3.80594	3.17387	2.86678	3.29956	1.21943	0.961931	0.556917	0.386702	0.158138	0.0782403	0.0789632	0.0660693	0.266226	0.264184	0.200515	0.340736	0.346593	1.01209	0.356197	0.168003	0.140284	0.117652
	-60	0.626811	1.32759	1.62476	3.91379	25.7882	8.59868	5.61612	5.61853	9.38607	8.85601	4.88764	4.86197	4.37487	3.72445	4.05647	1.66715	1.28022	0.757597	0.616385	0.199134	0.0923404	0.0885301	0.074207	0.320222	0.294975	0.221198	0.379344	0.379246	1.11853	0.396514	0.185632	0.154898	0.129589
	-55	0.778533	1.6633	2.13593	4.53771	26.9858	8.91215	6.24982	6.35198	11.1037	9.83689	5.54316	5.90733	5.64685	4.59676	4.80042	2.1271	1.62221	0.988845	0.9724	0.259526	0.107146	0.0981266	0.0832372	0.39232	0.325463	0.2417	0.41758	0.410747	1.23017	0.441199	0.202634	0.168799	0.141179
	-50	1.00311	2.1933	2.69838	5.19644	27.7717	9.16677	6.84542	7.03141	12.7212	10.7279	6.20269	6.93924	6.96632	5.47844	5.51226	2.59218	1.98164	1.24913	1.44331	0.347932	0.125426	0.108934	0.0922195	0.491461	0.35702	0.26319	0.454544	0.440751	1.3536	0.500813	0.218769	0.182617	0.152313
	-45	1.31044	2.8239	3.30675	5.8497	28.303	9.38378	7.37732	7.64688	14.1254	11.4411	6.85766	7.90437	8.25701	6.30442	6.15855	3.05437	2.34172	1.52822	2.02748	0.478562	0.148549	0.122144	0.10169	0.62734	0.390592	0.284647	0.489549	0.472443	1.49594	0.583417	0.234714	0.196126	0.163357
	-40	1.67338	3.47393	3.91551	6.46685	28.6958	9.55556	7.78369	8.12336	15.2816	12.0225	7.34209	8.49152	9.26475	6.86098	6.66871	3.47849	2.63637	1.79667	2.69652	0.623537	0.176181	0.137328	0.112708	0.801843	0.429986	0.311217	0.522227	0.536387	1.66643	0.693635	0.25257	0.209298	0.174507
	-35	2.08226	4.16401	4.53162	7.08318	29.0829	9.73665	8.18938	8.61204	16.4728	12.6566	7.85053	9.10059	10.2772	7.42184	7.18092	3.90653	2.9366	2.07864	3.41535	0.77487	0.209321	0.156605	0.127681	1.04923	0.487535	0.35066	0.560218	0.633546	1.87978	0.849481	0.274244	0.224608	0.189782
	-30	2.53219	4.89826	5.15319	7.70701	29.4702	9.93902	8.60057	9.11834	17.7135	13.3401	8.39433	9.72791	11.2958	7.99255	7.70265	4.33918	3.24415	2.37254	4.16745	0.931267	0.24739	0.181405	0.145249	1.44816	0.562671	0.405195	0.606845	0.7568	2.13945	1.04268	0.298846	0.242543	0.210152
	-25	3.02923	5.66764	5.7752	8.33986	29.8576	10.154	9.01988	9.63825	19.0039	14.064	8.97084	10.3666	12.3237	8.56909	8.23188	4.77721	3.55746	2.67428	4.94864	1.09387	0.289445	0.210596	0.164613	1.98001	0.645667	0.474114	0.65691	0.899843	2.42155	1.25458	0.325835	0.263765	0.23586
	-20	3.57665	6.44086	6.40492	8.97823	30.2454	10.3813	9.44612	10.1667	20.3397	14.835	9.57217	11.0131	13.3563	9.15043	8.76985	5.21868	3.87603	2.98277	5.76072	1.26483	0.334966	0.242799	0.187195	2.63249	0.733823	0.54747	0.709101	1.05314	2.71654	1.47478	0.355637	0.288376	0.266396
	-15	4.20018	7.21461	7.0307	9.61174	30.6165	10.6154	9.86815	10.6698	21.7033	15.596	10.1997	11.6168	14.3312	9.70586	9.27536	5.62942	4.18253	3.28592	6.60562	1.4428	0.385708	0.279221	0.216911	3.32378	0.825609	0.625379	0.762884	1.21302	3.02331	1.69905	0.388799	0.315618	0.300513
	-10	4.87011	7.96271	7.62214	10.1752	30.9041	10.8086	10.188	11.0219	22.8921	16.2785	10.7718	11.9919	14.9949	10.0644	9.59188	5.87135	4.41173	3.53947	7.46428	1.62375	0.441392	0.323236	0.252791	4.03473	0.91691	0.708234	0.817133	1.3766	3.33077	1.92583	0.427875	0.348556	0.336848
	-5	5.5297	8.66399	8.06207	10.5867	31.1087	10.9818	10.3924	11.2876	23.7865	16.8863	11.2617	12.2415	15.4142	10.324	9.77263	5.99402	4.58031	3.74536	8.28637	1.80827	0.507234	0.38308	0.304088	4.78609	1.01285	0.805356	0.882111	1.55167	3.64406	2.16317	0.47592	0.387875	0.374997
	0	6.15313	9.28132	8.35909	10.8362	31.2228	11.1294	10.5309	11.5	24.4726	17.4131	11.6756	12.4296	15.683	10.5244	9.8832	6.07226	4.70696	3.91052	9.04795	2.00043	0.586567	0.466886	0.378191	5.63272	1.12173	0.925452	0.961984	1.73223	3.9586	2.40285	0.530145	0.433405	0.412045	TOTAL	246.375
	NET Volume of CaCo3 SERs delta (km3)	3	4	5	6	7	8	9	10	11	12	13	14	15	16	17	18	19	20	21	22	23	24	25	26	27	28	29	30	31	32	33	34	35
	-130	0	0	0	0	0	0	0	0	0	0	0	0	0	0	0	0	0	0	0	0	0	0	0	0	0	0	0	0	0	0	0	0	0
	-125	0	0	0	0	0	0	0	0	0	0	0	0	0	0	0	0	0	0	0	0	0	0	0	0	0	0	0	0	0	0	0	0	0
	-120	0.0108799	0.0250556	0.039317	0.178166	0.585472	0.132165	0.165989	0.0912011	0.118712	0.065636	0.102602	0.0250711	0.0283419	0.00306154	0.0422174	0.0192678	0.0143143	0.00595211	0.0053749	0.0035301	0.00119061	0.00192237	0.00181995	0.0045451	0.0055192	0.0054044	0.00916664	0.0102527	0.0307475	0.00917734	0.00484417	0.0040576	0.00317007
	-115	0.021896	0.0511171	0.0643544	0.261813	1.01616	0.46062	0.308522	0.19123	0.235777	0.127161	0.211844	0.0507456	0.0566942	0.0380277	0.0855318	0.0369888	0.0260317	0.011645	0.0110793	0.00691721	0.00280354	0.00447433	0.00331377	0.0102149	0.0126564	0.011158	0.0195757	0.0205117	0.0604025	0.018341	0.00905138	0.00758699	0.00650005
	-110	0.0382985	0.0754638	0.0960832	0.328834	1.5238	0.939941	0.423228	0.295098	0.346207	0.214704	0.327643	0.077273	0.0851031	0.0601806	0.136485	0.0539275	0.0368213	0.0183284	0.0185554	0.0106078	0.0036218	0.00621614	0.00543629	0.0154184	0.0190863	0.0150424	0.0279999	0.0317625	0.0883239	0.0277615	0.0137487	0.0114958	0.0094728
	-105	0.0461071	0.0899044	0.111037	0.364748	2.01981	1.16742	0.485263	0.36516	0.409303	0.425895	0.38909	0.106351	0.102239	0.0703041	0.176951	0.0638025	0.0429271	0.022749	0.022528	0.0128014	0.0045699	0.00715933	0.00638029	0.0186819	0.023076	0.0185064	0.0333199	0.0371979	0.104317	0.033921	0.0161954	0.0135193	0.011722
	-100	0.042441	0.0781402	0.0817456	0.232547	1.97949	1.16282	0.376467	0.367042	0.378681	0.498094	0.341186	0.113244	0.0911219	0.0882028	0.178959	0.0531566	0.0353748	0.022931	0.0212386	0.0111745	0.00437956	0.00640447	0.00498528	0.0179064	0.0222674	0.016616	0.0289151	0.031688	0.0867902	0.0295724	0.0141493	0.0116771	0.00993364
	-95	0.0420148	0.0679744	0.0747849	0.20046	2.09068	0.916445	0.306966	0.325979	0.382517	0.544212	0.285747	0.134386	0.0827266	0.0867562	0.186175	0.0452562	0.0311293	0.0228539	0.020628	0.0102501	0.00398623	0.00529693	0.00479132	0.016068	0.0187883	0.0137169	0.0235852	0.0267173	0.0734641	0.0261397	0.0123409	0.0103966	0.00868397
	-90	0.0345727	0.0614582	0.062008	0.183092	2.09156	0.507809	0.269237	0.285227	0.391899	0.613498	0.222383	0.160759	0.0773733	0.0893346	0.174945	0.0388865	0.0278882	0.0223976	0.018694	0.00915151	0.00472698	0.00502874	0.00323498	0.0157617	0.017546	0.0136298	0.020535	0.0205326	0.0622229	0.0229004	0.0103936	0.00893686	0.00756188
	-85	0.0445342	0.0823928	0.0813225	0.227156	2.53719	0.60443	0.34463	0.376804	0.571639	0.790069	0.273495	0.197544	0.10818	0.124159	0.225097	0.0499442	0.0379785	0.0306772	0.0251874	0.0121982	0.00619551	0.0063183	0.00511558	0.0208386	0.0224131	0.0171068	0.0267288	0.0267759	0.0796642	0.0296028	0.0138294	0.0112639	0.0097184
	-80	0.0546985	0.0995682	0.0974155	0.267011	2.79112	0.654299	0.427693	0.47101	0.84959	1.05173	0.328998	0.28309	0.17672	0.224185	0.303154	0.0638151	0.0617831	0.0431259	0.0333005	0.0155203	0.00870788	0.0076851	0.00680369	0.0279138	0.0275225	0.0206711	0.0334496	0.03234	0.096434	0.0357705	0.0167313	0.0138251	0.0116833
	-75	0.0651797	0.138027	0.113947	0.320279	2.93141	0.710335	0.567761	0.631813	1.14965	1.2609	0.544716	0.697258	0.499801	0.524566	0.451659	0.108688	0.144763	0.0719843	0.0453175	0.0191543	0.0120439	0.00940156	0.00804561	0.0357573	0.0326283	0.024263	0.0396303	0.038061	0.11385	0.0421263	0.0197391	0.0163671	0.0137357
	-70	0.0668122	0.146929	0.120421	0.340787	2.54531	0.533395	0.604732	0.734613	1.28315	1.14455	0.578079	0.927188	0.808711	0.730051	0.61567	0.278804	0.221691	0.119698	0.053747	0.0200444	0.0126732	0.00957656	0.00782102	0.0391253	0.0320929	0.0230315	0.0391435	0.0361689	0.109879	0.0406011	0.0189839	0.0159064	0.0128219
	-65	0.0711034	0.170794	0.266258	0.434459	2.05874	0.437062	0.667891	0.729613	1.55106	1.07507	0.627449	1.03303	1.05686	0.827953	0.722717	0.406894	0.281229	0.164575	0.111051	0.0267879	0.0133413	0.00947941	0.00832153	0.0439947	0.0305875	0.0213691	0.0386867	0.0345843	0.105993	0.0402829	0.0179956	0.0152512	0.0126481
	-60	0.0882728	0.240769	0.416062	0.574443	1.61746	0.37195	0.667739	0.753744	1.71789	1.04449	0.654408	1.05603	1.201	0.857666	0.756914	0.447721	0.31829	0.200679	0.229683	0.0409959	0.0141001	0.00956686	0.00813772	0.0539961	0.0307916	0.0206821	0.0386079	0.0326531	0.10644	0.0403175	0.0176297	0.014614	0.011937
	-55	0.151722	0.335707	0.511177	0.623913	1.19762	0.313468	0.633699	0.733451	1.7176	0.980888	0.655524	1.04536	1.27198	0.872308	0.743943	0.459947	0.34199	0.231249	0.356015	0.0603921	0.0148055	0.00959646	0.00903016	0.0720984	0.0304875	0.0205024	0.0382355	0.0315006	0.111639	0.0446849	0.0170022	0.0139014	0.0115903
	-50	0.224577	0.530002	0.562446	0.658737	0.785867	0.254615	0.595601	0.679426	1.61748	0.890965	0.659528	1.03191	1.31946	0.881686	0.71184	0.465081	0.359424	0.260283	0.470911	0.0884059	0.0182798	0.010807	0.00898226	0.0991404	0.0315572	0.0214899	0.0369643	0.0300039	0.123434	0.0596135	0.0161348	0.0138175	0.0111338
	-45	0.307332	0.630599	0.608373	0.653254	0.531327	0.217012	0.531905	0.615474	1.40428	0.713288	0.654972	0.965137	1.29069	0.825981	0.646295	0.462193	0.36008	0.279088	0.584166	0.130631	0.0231229	0.0132107	0.00947037	0.135879	0.033572	0.0214569	0.0350046	0.0316928	0.142336	0.0826043	0.0159447	0.0135086	0.0110439
	-40	0.36294	0.650033	0.608759	0.617153	0.392816	0.171779	0.406371	0.476473	1.15616	0.581353	0.484428	0.587146	1.00774	0.556554	0.51016	0.424117	0.29465	0.268458	0.669046	0.144974	0.0276322	0.0151842	0.0110178	0.174503	0.0393939	0.0265703	0.0326783	0.0639434	0.170488	0.110218	0.0178557	0.0131727	0.0111506
	-35	0.408874	0.690079	0.616107	0.616334	0.387079	0.181091	0.405686	0.488687	1.19117	0.634145	0.508436	0.609073	1.01247	0.560858	0.512206	0.428035	0.30024	0.281962	0.718831	0.151333	0.03314	0.0192765	0.0149735	0.247384	0.0575486	0.0394427	0.0379909	0.0971597	0.213353	0.155845	0.0216742	0.01531	0.0152748
	-30	0.449931	0.734244	0.621574	0.623827	0.387328	0.202377	0.411194	0.506299	1.24073	0.683431	0.543805	0.627315	1.01858	0.570719	0.521735	0.43265	0.307546	0.293909	0.752097	0.156397	0.0380694	0.0247996	0.0175682	0.398936	0.075136	0.0545357	0.0466268	0.123254	0.259668	0.193201	0.0246017	0.017935	0.0203697
	-25	0.497044	0.769385	0.622003	0.632849	0.387328	0.214954	0.41931	0.519901	1.29037	0.723943	0.576507	0.638649	1.02788	0.576538	0.52923	0.438035	0.313307	0.301737	0.781189	0.162598	0.0420547	0.0291918	0.019364	0.531844	0.0829964	0.0689181	0.0500656	0.143043	0.282101	0.2119	0.0269894	0.021222	0.025708
	-20	0.547423	0.773215	0.629718	0.63837	0.387877	0.22731	0.426238	0.528463	1.33585	0.770939	0.601329	0.646589	1.0326	0.581334	0.53797	0.441466	0.318574	0.308491	0.812076	0.170965	0.0455214	0.0322024	0.0225814	0.652484	0.0881556	0.0733569	0.0521907	0.153301	0.294994	0.220197	0.0298017	0.024611	0.0305366
	-15	0.623527	0.773754	0.625788	0.633515	0.371068	0.234092	0.422032	0.503121	1.36355	0.761036	0.627514	0.603647	0.974952	0.55543	0.505509	0.41074	0.3065	0.303145	0.844908	0.177969	0.0507414	0.0364219	0.0297163	0.691288	0.0917858	0.0779083	0.0537827	0.159881	0.306769	0.224273	0.0331619	0.0272419	0.0341165
	-10	0.669928	0.748095	0.591441	0.563473	0.287632	0.193193	0.319811	0.352029	1.18878	0.682554	0.572074	0.375148	0.663658	0.358515	0.316513	0.241934	0.2292	0.253557	0.858653	0.180953	0.0556846	0.0440153	0.0358795	0.71095	0.0913017	0.0828547	0.0542491	0.163573	0.307461	0.226783	0.0390764	0.0329383	0.0363347
	-5	0.659588	0.701288	0.439925	0.411499	0.204551	0.173207	0.204422	0.265708	0.894422	0.607728	0.489939	0.24957	0.419329	0.259672	0.180752	0.12267	0.168574	0.205886	0.822092	0.18452	0.0658418	0.0598436	0.0512977	0.751358	0.0959422	0.0971228	0.0649785	0.175067	0.313288	0.237334	0.0480449	0.0393182	0.0381494
	0	0.623432	0.61733	0.297025	0.249493	0.114074	0.147642	0.138524	0.212474	0.686077	0.526813	0.413859	0.188076	0.268805	0.200345	0.110575	0.078236	0.126649	0.165157	0.76158	0.192154	0.0793329	0.0838066	0.0741028	0.846637	0.108878	0.120096	0.0798732	0.180566	0.314543	0.239678	0.0542247	0.0455303	0.0370484
	NET Mass of CaCo3 SERs cumulative (Gt)	3	4	5	6	7	8	9	10	11	12	13	14	15	16	17	18	19	20	21	22	23	24	25	26	27	28	29	30	31	32	33	34	35	Total
	-130	0	0	0	0	0	0	0	0	0	0	0	0	0	0	0	0	0	0	0	0	0	0	0	0	0	0	0	0	0	0	0	0	0	0
	-125	0	0	0	0	0	0	0	0	0	0	0	0	0	0	0	0	0	0	0	0	0	0	0	0	0	0	0	0	0	0	0	0	0	0
	-120	0.0318781	0.0734129	0.115199	0.522026	1.71543	0.387244	0.486347	0.267219	0.347825	0.192314	0.300625	0.0734583	0.0830418	0.00897031	0.123697	0.0564548	0.0419408	0.0174397	0.0157485	0.0103432	0.00348849	0.00563254	0.00533246	0.0133171	0.0161712	0.0158349	0.0268582	0.0300403	0.0900902	0.0268896	0.0141934	0.0118888	0.00928831	5.13964
	-115	0.0960335	0.223186	0.303757	1.28914	4.69277	1.73686	1.39032	0.827523	1.03865	0.564896	0.921328	0.222143	0.249156	0.120392	0.374305	0.164832	0.118214	0.0515594	0.0482107	0.0306106	0.0117029	0.0187423	0.0150418	0.0432468	0.0532546	0.0485279	0.084215	0.0901395	0.267069	0.0806287	0.040714	0.0341187	0.0283335	15.2796
	-110	0.208248	0.444295	0.585281	2.25262	9.1575	4.49089	2.63037	1.69216	2.05304	1.19398	1.88132	0.448553	0.498508	0.296721	0.774207	0.32284	0.2261	0.105262	0.102578	0.0616916	0.0223147	0.0369556	0.0309701	0.0884227	0.109178	0.0926022	0.166255	0.183204	0.525858	0.16197	0.0809976	0.0678014	0.0560888	31.0488
	-105	0.343342	0.707715	0.91062	3.32133	15.0755	7.91141	4.0522	2.76208	3.2523	2.44185	3.02135	0.76016	0.798069	0.502712	1.29267	0.509781	0.351877	0.171916	0.168585	0.0991996	0.0357045	0.0579324	0.0496644	0.143161	0.17679	0.146826	0.263882	0.292193	0.831507	0.261358	0.12845	0.107413	0.0904342	51.04
	-100	0.467694	0.936665	1.15013	4.0027	20.8754	11.3185	5.15524	3.83751	4.36183	3.90127	4.02103	1.09196	1.06506	0.761146	1.81702	0.66553	0.455525	0.239104	0.230814	0.131941	0.0485366	0.0766975	0.0642713	0.195626	0.242034	0.195511	0.348603	0.385039	1.0858	0.348005	0.169907	0.141627	0.11954	69.9073
	-95	0.590797	1.13583	1.36925	4.59004	27.0011	14.0037	6.05465	4.79263	5.48261	5.49581	4.85827	1.48572	1.30744	1.01534	2.36251	0.798131	0.546733	0.306066	0.291254	0.161974	0.0602163	0.0922175	0.0783098	0.242706	0.297083	0.235701	0.417708	0.463321	1.30105	0.424595	0.206066	0.172089	0.144984	87.7859
	-90	0.692095	1.3159	1.55094	5.1265	33.1294	15.4915	6.84352	5.62835	6.63087	7.29336	5.50985	1.95674	1.53415	1.27709	2.8751	0.912068	0.628446	0.371691	0.346028	0.188788	0.0740664	0.106952	0.0877883	0.288887	0.348493	0.275637	0.477876	0.523481	1.48337	0.491693	0.23652	0.198274	0.16714	104.063
	-85	0.822581	1.55731	1.78921	5.79207	40.5634	17.2625	7.85329	6.73238	8.30577	9.60826	6.31119	2.53554	1.85112	1.64088	3.53464	1.0584	0.739723	0.461575	0.419827	0.224528	0.0922192	0.125464	0.102777	0.349944	0.414163	0.325759	0.556191	0.601935	1.71678	0.578429	0.27704	0.231277	0.195615	124.632
	-80	0.982847	1.84905	2.07464	6.57441	48.7414	19.1796	9.10643	8.11244	10.7951	12.6898	7.27515	3.365	2.3689	2.29774	4.42288	1.24538	0.920747	0.587934	0.517397	0.270003	0.117733	0.147982	0.122712	0.431732	0.494804	0.386326	0.654198	0.696691	1.99933	0.683237	0.326062	0.271785	0.229847	149.939
	-75	1.17382	2.25347	2.40851	7.51283	57.3304	21.2609	10.77	9.96365	14.1635	16.3842	8.87117	5.40796	3.83332	3.83472	5.74624	1.56384	1.3449	0.798848	0.650177	0.326125	0.153022	0.175528	0.146285	0.536501	0.590405	0.457416	0.770315	0.80821	2.33291	0.806667	0.383898	0.31974	0.270093	183.35
	-70	1.36958	2.68397	2.76134	8.51133	64.7881	22.8237	12.5418	12.1161	17.9232	19.7378	10.5649	8.12462	6.20285	5.97377	7.55015	2.38073	1.99446	1.14956	0.807656	0.384855	0.190154	0.203588	0.169201	0.651138	0.684437	0.524899	0.885005	0.914185	2.65486	0.925628	0.439521	0.366346	0.307661	219.307
	-65	1.57792	3.1844	3.54148	9.7843	70.8202	24.1043	14.4988	14.2538	22.4678	22.8877	12.4034	11.1514	9.29945	8.39967	9.66771	3.57294	2.81846	1.63177	1.13304	0.463343	0.229244	0.231362	0.193583	0.780042	0.774059	0.58751	0.998357	1.01552	2.96542	1.04366	0.492248	0.411032	0.344719	257.729
	-60	1.83656	3.88985	4.76054	11.4674	75.5594	25.1941	16.4552	16.4623	27.5012	25.9481	14.3208	14.2456	12.8184	10.9126	11.8855	4.88476	3.75105	2.21976	1.80601	0.583461	0.270557	0.259393	0.217427	0.938251	0.864278	0.648109	1.11148	1.11119	3.27729	1.16179	0.543903	0.453851	0.379695	297.74
	-55	2.2811	4.87347	6.25829	13.2955	79.0684	26.1126	18.312	18.6113	32.5338	28.8221	16.2415	17.3085	16.5453	13.4685	14.0652	6.2324	4.75308	2.89732	2.84913	0.76041	0.313938	0.287511	0.243885	1.1495	0.953606	0.708181	1.22351	1.20349	3.60439	1.29271	0.593719	0.494582	0.413654	337.772
	-50	2.93911	6.42638	7.90625	15.2256	81.371	26.8586	20.0571	20.602	37.273	31.4326	18.1739	20.332	20.4113	16.0518	16.1509	7.59509	5.80619	3.65995	4.2289	1.01944	0.367498	0.319175	0.270203	1.43998	1.04607	0.771146	1.33181	1.2914	3.96605	1.46738	0.640994	0.535068	0.446276	377.414
	-45	3.83959	8.27403	9.68879	17.1396	82.9278	27.4945	21.6156	22.4054	41.3875	33.5226	20.093	23.1598	24.193	18.472	18.0446	8.94932	6.86123	4.47767	5.94051	1.40219	0.435248	0.357883	0.297951	1.83811	1.14444	0.834015	1.43438	1.38426	4.3831	1.70941	0.687712	0.574648	0.478635	415.448
	-40	4.90301	10.1786	11.4725	18.9479	84.0788	27.9978	22.8062	23.8014	44.7751	35.2259	21.5123	24.8802	27.1457	20.1027	19.5393	10.192	7.72455	5.26425	7.90081	1.82696	0.51621	0.402372	0.330233	2.3494	1.25986	0.911866	1.53012	1.57161	4.88263	2.03235	0.740029	0.613244	0.511306	447.927
	-35	6.10101	12.2006	13.2776	20.7537	85.2129	28.5284	23.9949	25.2333	48.2652	37.084	23.002	26.6647	30.1123	21.746	21.0401	11.4461	8.60425	6.0904	10.007	2.27037	0.61331	0.458853	0.374106	3.07423	1.42848	1.02743	1.64144	1.85629	5.50775	2.48898	0.803535	0.658102	0.556061	482.123
	-30	7.41931	14.3519	15.0989	22.5815	86.3478	29.1213	25.1997	26.7167	51.9005	39.0864	24.5954	28.5028	33.0967	23.4182	22.5688	12.7138	9.50536	6.95156	12.2106	2.72861	0.724854	0.531515	0.425581	4.24312	1.64863	1.18722	1.77805	2.21742	6.26858	3.05506	0.875618	0.710652	0.615745	518.398
	-25	8.87565	16.6062	16.9213	24.4358	87.4826	29.7512	26.4283	28.2401	55.6813	41.2076	26.2846	30.374	36.1084	25.1074	24.1194	13.9972	10.4234	7.83564	14.4995	3.20503	0.848074	0.617047	0.482317	5.80142	1.8918	1.38915	1.92475	2.63654	7.09514	3.67593	0.954697	0.772832	0.691069	556.365
	-20	10.4796	18.8717	18.7664	26.3062	88.6191	30.4172	27.6771	29.7885	59.5954	43.4664	28.0465	32.2685	39.1339	26.8107	25.6957	15.2907	11.3568	8.73952	16.8789	3.70595	0.981451	0.711401	0.548481	7.7132	2.1501	1.60409	2.07767	3.08571	7.95947	4.3211	1.04202	0.844942	0.780541	595.735
	-15	12.3065	21.1388	20.6	28.1624	89.7064	31.1031	28.9137	31.2626	63.5906	45.6963	29.8851	34.0372	41.9905	28.4382	27.1768	16.4942	12.2548	9.62774	19.3545	4.2274	1.13012	0.818117	0.63555	9.73867	2.41903	1.83236	2.23525	3.55416	8.8583	4.97822	1.13918	0.924761	0.880503	635.111
	-10	14.2694	23.3307	22.3329	29.8134	90.5491	31.6691	29.8507	32.294	67.0737	47.6961	31.5613	35.1364	43.935	29.4886	28.1042	17.2031	12.9264	10.3707	21.8703	4.75759	1.29328	0.947082	0.740676	11.8218	2.68655	2.07512	2.3942	4.03343	9.75916	5.6427	1.25367	1.02127	0.986963	668.889
	-5	16.202	25.3855	23.6219	31.0191	91.1484	32.1766	30.4497	33.0726	69.6944	49.4768	32.9968	35.8676	45.1637	30.2494	28.6338	17.5625	13.4203	10.9739	24.2791	5.29824	1.4862	1.12242	0.890979	14.0232	2.96766	2.35969	2.58459	4.54638	10.6771	6.33808	1.39445	1.13647	1.09874	697.318
	0	18.0287	27.1943	24.4921	31.7501	91.4827	32.6092	30.8556	33.6951	71.7046	51.0203	34.2094	36.4187	45.9513	30.8365	28.9578	17.7917	13.7914	11.4578	26.5105	5.86125	1.71864	1.36798	1.1081	16.5039	3.28667	2.71157	2.81861	5.07544	11.5987	7.04034	1.55332	1.26988	1.20729	721.879
	NET Mass of CaCo3 SERs delta (Gt)	3	4	5	6	7	8	9	10	11	12	13	14	15	16	17	18	19	20	21	22	23	24	25	26	27	28	29	30	31	32	33	34	35	total per sea level (Gt)	corrected by reef cover 20% Gt)	cumulative (Gt)	corrected by reef cover 20% Gt)	ka BP (Lambeck et al. 2014)	sea level (m)	sea level (m) (Yokoyama et al XXX)
	-130	0	0	0	0	0	0	0	0	0	0	0	0	0	0	0	0	0	0	0	0	0	0	0	0	0	0	0	0	0	0	0	0	0	0	0	0	0	19.75	-130	-
	-125	0	0	0	0	0	0	0	0	0	0	0	0	0	0	0	0	0	0	0	0	0	0	0	0	0	0	0	0	0	0	0	0	0	0	0	0	0	18.925	-125	21.2
	-120	0.0318781	0.0734129	0.115199	0.522026	1.71543	0.387244	0.486347	0.267219	0.347825	0.192314	0.300625	0.0734583	0.0830418	0.00897031	0.123697	0.0564548	0.0419408	0.0174397	0.0157485	0.0103432	0.00348849	0.00563254	0.00533246	0.0133171	0.0161712	0.0158349	0.0268582	0.0300403	0.0900902	0.0268896	0.0141934	0.0118888	0.00928831	5.13964	1.02793	5.13964	1.02793	16.25	-120	19.8337
	-115	0.0641553	0.149773	0.188558	0.767112	2.97734	1.34962	0.90397	0.560304	0.690827	0.372582	0.620703	0.148685	0.166114	0.111421	0.250608	0.108377	0.076273	0.0341197	0.0324622	0.0202674	0.00821436	0.0131098	0.00970935	0.0299297	0.0370834	0.032693	0.0573567	0.0600992	0.176979	0.0537391	0.0265205	0.0222299	0.0190451	10.14	2.028	15.2796	3.05592	15.9	-115	18.0522
	-110	0.112215	0.221109	0.281524	0.963483	4.46473	2.75403	1.24006	0.864637	1.01439	0.629083	0.959994	0.22641	0.249352	0.176329	0.399902	0.158008	0.107886	0.0537021	0.0543672	0.031081	0.0106119	0.0182133	0.0159283	0.0451759	0.055923	0.0440743	0.0820398	0.0930642	0.258789	0.0813412	0.0402836	0.0336827	0.0277553	15.7692	3.15383	31.0488	6.20976	15.6	-110	17.1343
	-105	0.135094	0.26342	0.325339	1.06871	5.91804	3.42053	1.42182	1.06992	1.19926	1.24787	1.14003	0.311608	0.299561	0.205991	0.518466	0.186941	0.125776	0.0666547	0.0660072	0.037508	0.0133898	0.0209768	0.0186942	0.054738	0.0676126	0.0542236	0.0976274	0.10899	0.305649	0.0993884	0.0474525	0.0396116	0.0343454	19.9912	3.99825	51.04	10.208	15.375	-105	16.5263
	-100	0.124352	0.228951	0.239515	0.681364	5.79991	3.40706	1.10305	1.07543	1.10954	1.45941	0.999674	0.331804	0.266987	0.258434	0.52435	0.155749	0.103648	0.0671878	0.062229	0.0327414	0.0128321	0.0187651	0.0146069	0.0524657	0.0652435	0.0486849	0.0847212	0.0928458	0.254295	0.0866471	0.0414575	0.034214	0.0291056	18.8673	3.77345	69.9073	13.9815	15.125	-100	15.1473
	-95	0.123103	0.199165	0.21912	0.587347	6.12569	2.68518	0.89941	0.95512	1.12078	1.59454	0.837239	0.393752	0.242389	0.254196	0.545492	0.132601	0.0912088	0.066962	0.0604401	0.0300328	0.0116797	0.01552	0.0140386	0.0470793	0.0550496	0.0401905	0.0691047	0.0782818	0.21525	0.0765895	0.0361588	0.0304619	0.025444	17.8786	3.57572	87.7859	17.5572	14.225	-95	14.8647
	-90	0.101298	0.180072	0.181684	0.536458	6.12827	1.48788	0.788866	0.835714	1.14826	1.79755	0.651583	0.471025	0.226704	0.26175	0.512589	0.113937	0.0817125	0.0656249	0.0547733	0.0268139	0.0138501	0.0147342	0.0094785	0.0461817	0.0514097	0.0399353	0.0601675	0.0601605	0.182313	0.0670981	0.0304533	0.026185	0.0221563	16.2767	3.25534	104.063	20.8125	14.1	-90	13.7086
	-85	0.130485	0.241411	0.238275	0.665566	7.43396	1.77098	1.00977	1.10404	1.6749	2.3149	0.801339	0.578804	0.316967	0.363787	0.659534	0.146336	0.111277	0.0898842	0.073799	0.0357406	0.0181528	0.0185126	0.0149887	0.061057	0.0656703	0.0501229	0.0783154	0.0784533	0.233416	0.0867362	0.04052	0.0330033	0.0284749	20.5692	4.11384	124.632	24.9264	13.95	-85	13.6124
	-80	0.160267	0.291735	0.285427	0.782343	8.17798	1.9171	1.25314	1.38006	2.4893	3.08156	0.963963	0.829454	0.517788	0.656862	0.888241	0.186978	0.181024	0.126359	0.0975705	0.0454744	0.0255141	0.0225174	0.0199348	0.0817875	0.0806411	0.0605664	0.0980072	0.0947563	0.282552	0.104808	0.0490228	0.0405076	0.034232	25.3075	5.06149	149.939	29.9879	13.775	-80	13.5163
	-75	0.190977	0.404418	0.333865	0.938416	8.58903	2.08128	1.66354	1.85121	3.36847	3.69443	1.59602	2.04296	1.46442	1.53698	1.32336	0.318455	0.424154	0.210914	0.13278	0.0561221	0.0352887	0.0275466	0.0235736	0.104769	0.095601	0.0710905	0.116117	0.111519	0.333581	0.12343	0.0578356	0.0479555	0.0402456	33.4104	6.68207	183.35	36.6699	13.35	-75	13.4112
	-70	0.19576	0.430503	0.352832	0.998506	7.45775	1.56285	1.77186	2.15242	3.75963	3.35352	1.69377	2.71666	2.36952	2.13905	1.80391	0.816897	0.649554	0.350714	0.157479	0.0587301	0.0371323	0.0280593	0.0229156	0.114637	0.0940321	0.0674824	0.11469	0.105975	0.321945	0.118961	0.0556228	0.0466057	0.0375681	35.9575	7.19151	219.307	43.8614	12.9	-70	13.3044
	-65	0.208333	0.500426	0.780137	1.27296	6.03211	1.28059	1.95692	2.13777	4.5446	3.14997	1.83843	3.02679	3.0966	2.4259	2.11756	1.1922	0.824001	0.482205	0.32538	0.0784885	0.0390899	0.0277747	0.0243821	0.128904	0.0896214	0.0626115	0.113352	0.101332	0.310559	0.118029	0.052727	0.0446859	0.0370589	38.4215	7.6843	257.729	51.5457	12.475	-65	12.6564
	-60	0.258639	0.705453	1.21906	1.68312	4.73915	1.08981	1.95648	2.20847	5.03342	3.06036	1.91742	3.09417	3.51892	2.51296	2.21776	1.31182	0.932589	0.587991	0.672972	0.120118	0.0413132	0.0280309	0.0238435	0.158209	0.0902194	0.0605986	0.113121	0.0956737	0.31187	0.11813	0.0516549	0.042819	0.0349753	40.0111	8.00223	297.74	59.548	11.35	-60	11.909
	-55	0.444545	0.98362	1.49775	1.82807	3.50903	0.918461	1.85674	2.14901	5.03258	2.874	1.92069	3.06289	3.72691	2.55586	2.17975	1.34765	1.00203	0.677559	1.04312	0.176949	0.0433803	0.0281176	0.0264584	0.211248	0.0893283	0.060072	0.11203	0.0922969	0.327104	0.130927	0.0498163	0.0407311	0.0339596	40.0327	8.00654	337.772	67.5545	11.025	-55	11.2664
	-50	0.658011	1.55291	1.64797	1.9301	2.30259	0.746021	1.74511	1.99072	4.73922	2.61053	1.93242	3.02349	3.86603	2.58334	2.08569	1.36269	1.05311	0.762628	1.37977	0.259029	0.0535599	0.0316645	0.026318	0.290481	0.0924626	0.0629653	0.108305	0.0879115	0.361661	0.174668	0.0472749	0.0404854	0.0326219	39.6417	7.92835	377.414	75.4828	10.75	-50	10.1803
	-45	0.900482	1.84765	1.78253	1.91403	1.55679	0.635844	1.55848	1.80334	4.11454	2.08993	1.91907	2.82785	3.78173	2.42012	1.89365	1.35423	1.05504	0.817727	1.71161	0.382748	0.0677501	0.0387073	0.0277482	0.398125	0.098366	0.0628686	0.102563	0.0928598	0.417045	0.242031	0.0467181	0.0395802	0.0323588	38.0341	7.60682	415.448	83.0897	10.45	-45	10.0202
	-40	1.06341	1.9046	1.78367	1.80826	1.15095	0.503312	1.19067	1.39607	3.38754	1.70336	1.41938	1.72034	2.95268	1.6307	1.49477	1.24266	0.863324	0.786581	1.96031	0.424775	0.0809622	0.0444897	0.0322822	0.511295	0.115424	0.077851	0.0957475	0.187354	0.499531	0.322939	0.0523172	0.0385959	0.0326712	32.4788	6.49576	447.927	89.5854	10.1	-40	9.8601
	-35	1.198	2.02193	1.80519	1.80586	1.13414	0.530596	1.18866	1.43185	3.49014	1.85804	1.48972	1.78458	2.96653	1.64331	1.50076	1.25414	0.879702	0.826148	2.10617	0.443406	0.0971003	0.0564802	0.0438724	0.724834	0.168617	0.115567	0.111313	0.284678	0.625124	0.456627	0.0635055	0.0448584	0.0447551	34.1962	6.83925	482.123	96.4247	9.7	-35	9.7
	-30	1.3183	2.15133	1.82121	1.82781	1.13487	0.592963	1.2048	1.48346	3.63534	2.00245	1.59335	1.83803	2.98445	1.67221	1.52868	1.26766	0.901109	0.861154	2.20364	0.458244	0.111543	0.0726629	0.0514748	1.16888	0.220148	0.15979	0.136617	0.361134	0.760827	0.566079	0.0720829	0.0525494	0.0596832	36.2746	7.25491	518.398	103.68	9.275	-30	9.275
	-25	1.45634	2.2543	1.82247	1.85425	1.13487	0.629815	1.22858	1.52331	3.78079	2.12115	1.68917	1.87124	3.01168	1.68926	1.55064	1.28344	0.91799	0.884088	2.28888	0.476413	0.12322	0.0855321	0.0567366	1.5583	0.24318	0.20193	0.146692	0.419115	0.826556	0.620868	0.0790789	0.0621805	0.0753244	37.9674	7.59348	556.365	111.273	9	-25	9
	-20	1.60395	2.26552	1.84507	1.87042	1.13648	0.666018	1.24888	1.5484	3.91405	2.25885	1.76189	1.89451	3.02551	1.70331	1.57625	1.2935	0.933421	0.903878	2.37938	0.500927	0.133378	0.0943531	0.0661635	1.91178	0.258296	0.214936	0.152919	0.449171	0.864333	0.645176	0.0873191	0.0721103	0.0894721	39.3696	7.87392	595.735	119.147	8.7	-20	8.7
	-15	1.82693	2.2671	1.83356	1.8562	1.08723	0.685891	1.23655	1.47415	3.99521	2.22983	1.83862	1.76868	2.85661	1.62741	1.48114	1.20347	0.898045	0.888215	2.47558	0.521449	0.148672	0.106716	0.0870688	2.02547	0.268932	0.228271	0.157583	0.468452	0.898833	0.657121	0.0971644	0.0798188	0.0999615	39.3759	7.87519	635.111	127.022	8.3	-15	8.3
	-10	1.96289	2.19192	1.73292	1.65098	0.842763	0.566055	0.937046	1.03144	3.48313	1.99988	1.67618	1.09918	1.94452	1.05045	0.927384	0.708867	0.671557	0.742923	2.51585	0.530192	0.163156	0.128965	0.105127	2.08308	0.267514	0.242764	0.15895	0.47927	0.900861	0.664473	0.114494	0.0965093	0.106461	33.7778	6.75555	668.889	133.778	7.725	-10	7.725
	-5	1.93259	2.05477	1.28898	1.20569	0.599335	0.507497	0.598958	0.778524	2.62066	1.78064	1.43552	0.731239	1.22863	0.760838	0.529604	0.359423	0.493923	0.603245	2.40873	0.540644	0.192917	0.175342	0.150302	2.20148	0.281111	0.28457	0.190387	0.512946	0.917934	0.695389	0.140771	0.115202	0.111778	28.4296	5.68592	697.318	139.464	7	-5	7
	0	1.82666	1.80878	0.870284	0.731014	0.334238	0.432591	0.405875	0.62255	2.0102	1.54356	1.21261	0.551062	0.787599	0.587011	0.323985	0.229231	0.371082	0.48391	2.23143	0.56301	0.232445	0.245553	0.217121	2.48065	0.319012	0.351881	0.234029	0.529057	0.92161	0.702258	0.158878	0.133404	0.108552	24.5611	4.91222	721.879	144.376	6	0	6

## Sheet: 20-20-20
		1	2	3	4	5	6	7	8	9	10	11	12	13	14	15	16	17	18	19	20	21	22	23	24	25	26
	numbers to the right represent the sea level steps	-125	-120	-115	-110	-105	-100	-95	-90	-85	-80	-75	-70	-65	-60	-55	-50	-45	-40	-35	-30	-25	-20	-15	-10	-5	0
	-130	0	0	0	0	0	0	0	0	0	0	0	0	0	0	0	0	0	0	0	0	0	0	0	0	0	0
Polygons	-125	0	0	0	0	0	0	0	0	0	0	0	0	0	0	0	0	0	0	0	0	0	0	0	0	0	0	numbers inside the matrix represent cumulative CaCO3 in each polygon
Each polygon represents an area that has been flooded at a certain sea level	-120	0	3.79	7.58	11.37	15.16	18.95	20	20	20	20	20	20	20	20	20	20	20	20	20	20	20	20	20	20	20	20	Early postglacial reef
	-115		0	3.79	7.58	11.37	15.16	18.95	20	20	20	20	20	20	20	20	20	20	20	20	20	20	20	20	20	20	20
	-110			0	3.79	7.58	11.37	15.16	18.95	20	20	20	20	20	20	20	20	20	20	20	20	20	20	20	20	20	20
	-105				0	2.13	4.26	6.39	8.52	10.65	12.78	14.91	17.04	19.17	20	20	20	20	20	20	20	20	20	20	20	20	20	Mid postglacial reef
	-100					0	2.13	4.26	6.39	8.52	10.65	12.78	14.91	17.04	19.17	20	20	20	20	20	20	20	20	20	20	20	20
	-95						0	2.13	4.26	6.39	8.52	10.65	12.78	14.91	17.04	19.17	20	20	20	20	20	20	20	20	20	20	20
	-90							0	2.13	4.26	6.39	8.52	10.65	12.78	14.91	17.04	19.17	20	20	20	20	20	20	20	20	20	20
	-85								0	2.13	4.26	6.39	8.52	10.65	12.78	14.91	17.04	19.17	20	20	20	20	20	20	20	20	20
	-80									0	2.13	4.26	6.39	8.52	10.65	12.78	14.91	17.04	19.17	20	20	20	20	20	20	20	20
	-75										0	2.13	4.26	6.39	8.52	10.65	12.78	14.91	17.04	19.17	20	20	20	20	20	20	20
	-70											0	1.27	2.54	3.81	5.08	6.35	7.62	8.89	10.16	11.43	12.7	13.97	15.24	16.51	17.78	19.05	Late postglacial reef
	-65												0	1.27	2.54	3.81	5.08	6.35	7.62	8.89	10.16	11.43	12.7	13.97	15.24	16.51	17.78
	-60													0	1.27	2.54	3.81	5.08	6.35	7.62	8.89	10.16	11.43	12.7	13.97	15.24	16.51
	-55														0	1.27	2.54	3.81	5.08	6.35	7.62	8.89	10.16	11.43	12.7	13.97	15.24
	-50															0	1.27	2.54	3.81	5.08	6.35	7.62	8.89	10.16	11.43	12.7	13.97
	-45																0	1.27	2.54	3.81	5.08	6.35	7.62	8.89	10.16	11.43	12.7
	-40																	0	1.27	2.54	3.81	5.08	6.35	7.62	8.89	10.16	11.43
	-35																		0	1.27	2.54	3.81	5.08	6.35	7.62	8.89	10.16
	-30																			0	1.27	2.54	3.81	5.08	6.35	7.62	8.89
	-25																				0	1.27	2.54	3.81	5.08	6.35	7.62
	-20																					0	1.27	2.54	3.81	5.08	6.35
	-15																						0	1.27	2.54	3.81	5.08
	-10																							0	1.27	2.54	3.81
	-5																								0	1.27	2.54
	0																									0	1.27
		multiply each column by the columns in the delta-flood matrix. Add the totals of each column to get the total volume at each SL
	Delta Flood SERs (km2)	3	4	5	6	7	8	9	10	11	12	13	14	15	16	17	18	19	20	21	22	23	24	25	26	27	28	29	30	31	32	33	34	35	total per sea level (km2)	total per sea level, cumulative (km2)
	-130	0	0	0	0	0	0	0	0	0	0	0	0	0	0	0	0	0	0	0	0	0	0	0	0	0	0	0	0	0	0	0	0	0	0	0
	-125	0	0	0	0	0	0	0	0	0	0	0	0	0	0	0	0	0	0	0	0	0	0	0	0	0	0	0	0	0	0	0	0	0	0	0
	-120	4.41644	10.1707	15.9598	72.3222	237.659	53.6493	67.3792	37.021	48.1883	26.6434	41.649	10.177	11.5047	1.24276	17.1372	7.82133	5.81054	2.41612	2.18182	1.43296	0.483301	0.78034	0.738767	1.84497	2.24039	2.19379	3.72098	4.16182	12.4812	3.72533	1.96638	1.64709	1.28682	712.054	712.054
	-115	4.47173	10.579	10.1633	33.9547	174.826	133.328	57.8581	40.6043	47.52	24.9746	44.3441	10.422	11.5089	14.1937	17.5825	7.19341	4.75644	2.31088	2.31555	1.37492	0.654729	1.03591	0.606381	2.30152	2.8972	2.33554	4.22531	4.16441	12.0377	3.71977	1.70782	1.43267	1.35172	692.754	1404.81
	-110	6.65821	9.88297	12.8795	27.2055	206.066	194.569	46.5621	42.1627	44.8265	35.5361	47.0058	10.7682	11.5319	8.99243	20.6833	6.87585	4.37977	2.71297	3.03475	1.49812	0.332153	0.707046	0.861586	2.11224	2.61006	1.57678	3.41963	4.56703	11.3341	3.82403	1.90676	1.58669	1.20672	779.877	2184.68
	-105	5.63998	10.4302	10.801	25.9403	358.258	164.301	44.8069	50.6045	45.5726	152.54	44.3818	21.0023	12.377	7.31205	29.2276	7.13257	4.4101	3.19298	2.86939	1.58435	0.684801	0.681251	0.681833	2.35718	2.88164	2.50194	3.84252	3.92584	11.5516	4.44888	1.76722	1.46155	1.62454	1040.8	3225.48
	-100	5.54214	10.3641	8.44011	38.6324	411.607	96.17	46.3703	70.0137	67.2457	101.557	42.6362	23.8515	13.3053	15.2325	33.2306	6.81501	5.3205	4.61201	3.11473	1.48234	0.758778	0.901887	0.362428	2.86128	3.5707	2.70294	3.71887	3.73825	10.4866	3.76756	2.16872	1.72388	1.09466	1043.4	4268.88
	-95	7.65309	11.5118	12.6211	34.3585	386.667	65.271	52.0351	42.8593	87.2749	77.6238	39.0636	33.8335	14.4149	25.1835	36.5305	7.04604	5.31773	4.04827	3.68922	1.77438	0.893775	1.06248	0.928916	2.80168	2.69152	2.07239	3.70649	3.8199	11.7608	4.13899	1.71318	1.60817	1.50744	987.483	5256.36
	-90	6.63621	12.8263	13.8926	35.3561	369.644	55.6546	54.7507	45.7039	86.3357	114.068	38.0728	38.2352	16.6544	17.4722	28.9246	7.60991	5.42386	4.52792	4.05694	1.88144	1.10181	1.03966	0.428114	3.52289	3.72535	2.68573	3.82106	3.68941	11.995	4.47237	2.00122	1.78052	1.32582	999.316	6255.68
	-85	6.69485	14.3783	12.983	29.7831	306.39	55.1725	50.9572	62.9774	126.456	124.865	33.386	25.76	21.3849	24.4779	34.6701	7.47028	6.959	5.77644	4.46213	2.08801	1.03574	0.87832	1.2936	3.5083	3.31936	2.39292	4.21681	4.16635	11.7461	4.55377	2.33836	1.5616	1.46697	999.571	7255.25
	-80	7.34153	12.4055	11.6237	28.7872	183.411	36.0193	59.9949	68.0432	200.759	188.991	40.0888	61.7884	49.505	72.2467	56.3792	10.0187	17.1936	8.99144	5.85998	2.39951	1.81464	0.987216	1.21929	5.11032	3.69048	2.57445	4.85428	4.01889	12.1126	4.45482	2.09603	1.84993	1.41919	1168.05	8423.3
	-75	7.57035	27.7779	11.9406	38.474	101.327	40.474	101.169	116.146	216.726	151.08	155.81	299.146	233.356	216.96	107.263	32.4107	59.9346	20.8439	8.67967	2.62479	2.40955	1.23977	0.897018	5.66518	3.68783	2.59434	4.46424	4.13219	12.5795	4.59067	2.17246	1.836	1.48243	1997.46	10420.8
	-70	11.0371	27.5385	25.1914	66.5115	107.751	49.5733	116.759	205.816	234.926	104.079	111.706	312.271	394.091	260.667	245.629	217.534	100.274	62.9282	14.8205	3.62319	1.86225	1.30629	0.823158	7.8663	3.9801	2.52712	5.58249	4.01397	13.7442	5.29868	1.92384	1.78962	1.5025	2724.95	13145.7
	-65	14.5003	46.2963	190.989	177.366	97.1328	49.4247	154.17	109.992	435.788	89.7823	131.438	168.022	322.855	143.584	185.125	166.619	80.9825	61.9986	74.6242	10.6623	2.07668	1.37929	1.23681	10.6619	4.11627	2.50519	5.69261	4.36342	12.9559	5.98167	2.41161	2.07891	1.66298	2768.48	15914.2
	-60	33.4847	103.993	202.341	227.502	115.709	32.7847	86.6859	103.039	347.056	94.8364	98.4273	83.8922	198.701	77.5252	102.46	61.2572	53.8138	50.5658	149.856	20.1667	2.40867	1.87651	1.29514	16.8187	4.82367	2.6882	6.12186	4.0614	20.1765	6.95738	2.46233	1.9335	1.63753	2317.36	18231.5
	-55	88.0632	136.425	138.431	119.155	112.577	23.179	50.3982	51.8683	144.518	111.679	65.2767	50.8851	113.767	47.587	33.3365	27.5345	37.7999	44.5913	159.815	26.6442	2.68778	1.78116	1.8346	27.7863	5.80633	4.24324	5.9493	4.80087	26.3991	12.7679	2.57581	2.11078	1.81652	1684.09	19915.6
	-50	99.4804	259.372	83.9458	92.5307	19.5538	21.2735	39.5802	38.9541	87.9572	99.7229	61.1763	27.7966	93.0489	51.9175	18.8513	18.7579	32.6817	44.7709	146.638	37.4228	5.9505	2.95094	2.05022	38.6433	6.89174	5.23028	5.50423	5.14076	34.0053	25.716	2.84721	2.53298	1.8973	1514.79	21430.4
	-45	112.515	142.807	75.2268	41.7099	7.97937	16.2156	22.8214	36.2909	73.1704	97.1891	61.2406	20.1909	46.1832	50.3042	13.6193	13.124	28.906	37.6326	146.924	55.1528	8.8551	4.55983	2.64151	52.9617	8.60396	4.26492	5.7223	8.79661	43.1869	35.3293	3.30233	2.70799	2.2748	1282.41	22712.8
	-40	80.0434	69.0417	20.4716	20.1081	7.96887	12.7718	14.6886	23.0022	61.779	96.2479	46.5239	27.0035	35.5816	27.243	11.379	6.64597	18.2295	21.2417	117.181	21.7622	9.4615	4.4521	3.40184	56.2514	13.2379	10.5441	4.69693	45.9903	55.168	41.1406	5.95308	2.6733	2.61097	994.496	23707.3
	-35	56.181	50.4796	9.74709	1.73481	0.23116	14.1483	6.3392	23.027	57.7786	74.6578	40.1243	47.7614	22.2647	20.5889	10.0788	7.04348	11.019	17.8359	60.9238	7.88862	6.84292	5.04521	4.85546	88.6877	22.2537	15.7773	6.75197	40.5307	52.8172	55.5977	4.77969	2.71928	5.10106	851.613	24558.9
	-30	49.7359	53.5005	6.62217	9.07637	0.301984	25.7854	6.67305	21.3345	60.0334	59.7045	42.8459	22.0983	7.40868	11.9453	11.5434	5.5905	8.85041	14.473	40.2982	6.135	5.97138	6.69061	3.14316	183.589	21.3051	18.2835	10.4615	31.6103	56.1053	45.252	3.54625	3.17982	6.17192	859.266	25418.2
	-25	57.0719	42.5689	0.520456	10.9298	0	15.2361	9.83109	16.4777	60.1328	49.0755	39.6149	13.7297	11.256	7.0484	9.07942	6.52344	6.97949	9.48193	35.241	7.51147	4.82774	5.32069	2.17545	161.003	9.52206	17.4227	4.16564	23.9717	27.175	22.6524	2.89243	3.9819	6.46672	699.887	26118.1
	-20	61.0278	4.6405	9.34529	6.6874	0.664201	14.968	8.39271	10.3709	55.0973	56.9306	30.0687	9.6186	5.7204	5.81027	10.5882	4.15581	6.37963	8.18193	37.4165	10.1352	4.19945	3.64698	3.89747	146.141	6.24979	5.37711	2.57433	12.4266	15.6187	10.0497	3.40687	4.1054	5.84927	579.743	26697.8
	-15	94.2771	5.8568	0	6.68864	0	17.5844	16.9687	8.1962	77.9508	7.67164	52.8299	6.9921	4.64088	17.8801	7.09432	3.88735	4.3234	5.41605	42.5734	9.16945	6.67541	5.35833	8.79869	48.4935	5.14966	5.99108	2.98346	8.72991	16.861	5.93977	4.43402	3.52521	4.62069	517.562	27215.4
	-10	67.9012	0	14.9156	2.61254	4.67162	0	0	4.67595	61.1664	6.30571	48.2749	8.21079	3.53195	0	5.24898	3.4235	2.98874	2.68253	42.7721	8.56825	7.89086	10.5186	8.36732	32.2132	3.41945	8.51498	6.16836	8.55265	14.434	8.46763	9.18081	8.74486	4.21987	418.643	27634
	-5	5.56291	0.497877	9.59009	2.74062	0	22.0698	1.63707	4.11029	62.4379	0.0940205	25.7034	0	3.41576	11.3635	5.04418	2.23353	2.40671	2.08963	44.5523	16.7795	14.4438	20.6474	19.9253	60.7756	9.87136	19.8239	18.7712	18.2296	21.379	18.9481	13.2854	9.77997	3.8565	472.066	28106.1
	0	0	8.41618	17.1564	10.7757	5.51464	0	0	28.8825	56.3935	0	0	3.16168	0.307503	0	4.38549	1.05745	0	0.0982671	78.4336	30.6379	18.8043	30.887	29.0228	134.31	20.6794	30.8112	24.1325	10.862	22.872	10.8951	9.96997	9.49224	0.337567	598.297	28704.4
	Volume of CaCo3 SERs cumulative (km2*m)	3	4	5	6	7	8	9	10	11	12	13	14	15	16	17	18	19	20	21	22	23	24	25	26	27	28	29	30	31	32	33	34	35
	-130	0	0	0	0	0	0	0	0	0	0	0	0	0	0	0	0	0	0	0	0	0	0	0	0	0	0	0	0	0	0	0	0	0
	-125	0	0	0	0	0	0	0	0	0	0	0	0	0	0	0	0	0	0	0	0	0	0	0	0	0	0	0	0	0	0	0	0	0
	-120	16.7383	38.5471	60.4877	274.101	900.726	203.331	255.367	140.309	182.633	100.979	157.85	38.5709	43.603	4.71006	64.9498	29.6428	22.0219	9.1571	8.26908	5.43092	1.83171	2.95749	2.79993	6.99245	8.49107	8.31447	14.1025	15.7733	47.3039	14.119	7.45257	6.24247	4.87704
	-115	50.4245	117.189	159.494	676.891	2464.04	911.977	730.017	434.509	545.368	296.611	483.764	116.641	130.825	63.2143	196.537	86.5487	62.0708	27.0724	25.3141	16.0728	6.14484	9.84107	7.89804	22.7077	27.9625	25.4806	44.2189	47.3297	140.231	42.3359	21.3778	17.9148	14.8771
	-110	109.345	233.287	307.315	1182.79	4808.35	2358.04	1381.14	888.506	1077.99	626.925	987.83	235.523	261.753	155.8	406.514	169.514	118.719	55.2699	53.8608	32.3925	11.7168	19.4044	16.2616	46.4283	57.3261	48.6228	87.2958	96.1952	276.114	85.0459	42.5296	35.6006	29.4507
	-105	180.279	371.601	478.141	1743.94	7915.75	4154.06	2127.7	1450.29	1707.69	1282.15	1586.43	399.139	419.044	263.96	678.746	267.672	184.761	90.2685	88.5193	52.087	18.7475	30.4187	26.0774	75.1697	92.8276	77.0941	138.557	153.423	436.601	137.232	67.4455	56.3996	47.4845
	-100	263.018	531.991	666.945	2387.38	11899.9	6154.93	2973.02	2161.2	2480.62	2153.69	2275.84	613.559	604.675	404.566	1021.76	380.346	262.135	135.091	129.812	74.9388	27.3943	43.3541	36.6652	110.006	135.935	111.323	197.74	218.613	619.426	197.443	96.9809	80.8704	67.8499
	-95	349.957	689.034	838.902	2905.84	16056.4	8147.82	3744.57	2861.97	3307.41	3117.56	2934.35	872.16	789.487	595.407	1395.63	486.597	334.915	181.915	172.985	97.6437	36.6206	56.4144	47.2073	145.754	178.636	143.954	254.622	280.535	793.102	256.263	124.777	104.254	87.9003
	-90	434.141	833.731	995.844	3330.63	20271.7	9837.61	4403.45	3509.96	4137.29	4228	3508.71	1172.96	966.158	783.268	1764.93	581.135	400.114	229.516	216.164	119.084	45.8923	68.0314	56.2242	180.763	218.982	173.604	304.158	334.536	946.238	310.505	150.092	125.774	105.72
	-85	509.646	970.866	1134.48	3708.67	24391.5	10971.8	4982.54	4133.93	5063.8	5480.8	3978.82	1488.18	1144.7	983.725	2132.95	665.192	463.142	279.56	258.1	139.424	55.7727	78.4943	64.999	215.04	256.204	201.578	348.87	380.526	1080.7	360.063	173.371	144.77	121.938
	-80	593.798	1124.05	1284.35	4119.45	28685.5	11978.4	5640.53	4858.56	6370.87	7098.84	4484.97	1923.7	1416.57	1328.62	2599.34	763.369	558.193	345.908	309.331	163.301	69.1694	90.3175	75.4662	257.984	298.546	233.379	400.331	430.279	1229.06	415.094	199.111	166.039	139.913
	-75	694.074	1336.4	1459.65	4612.19	33195.3	13071.2	6514.01	5830.58	8139.55	9038.68	5323	2996.41	2185.5	2135.65	3294.2	930.581	780.904	456.653	379.051	192.769	87.6985	104.781	87.8441	312.995	348.744	270.707	461.301	488.835	1404.21	479.904	229.479	191.219	161.044
	-70	808.368	1583.72	1666.95	5189.39	37842	14227	7535.77	7063.98	10206.6	11110.7	6302.89	4465.7	3454.92	3273.72	4301.01	1374.06	1130.96	647.317	467.592	226.839	108.593	120.904	101.267	377.997	403.996	311.244	529.36	552.488	1596.82	551.443	262.29	218.672	184.084
	-65	941.077	1889.84	2116.8	5991.86	42612.1	15445.6	8753.33	8437.08	12827.1	13296.8	7449.71	6148.37	5134.36	4594.14	5542.93	2029.15	1583.87	916.719	650.906	274.449	132.124	138.779	116.261	456.539	464.476	354.963	604.649	621.683	1805.89	630.579	298.164	248.765	209.236
	-60	1108.98	2314.47	2809.59	7049.52	47063.4	16492.2	10022.7	9875.25	15829.1	15404.9	8663.83	7910.29	7050.07	6003.52	6876.98	2752.76	2099.39	1246.19	1020.81	345.612	157.824	158.151	132.014	553.376	527.335	398.843	682.718	690.932	2025.56	712.767	334.867	279.414	234.356
	-55	1376.84	2890.23	3658.24	8186.76	50825.2	17306.8	11258.7	11246.3	18889.4	17396.3	9868.59	9688.39	9082.69	7447.46	8185.9	3496.56	2652.34	1623.64	1587.24	447.371	185.383	178.048	149.059	679.826	590.536	442.522	760.318	758.16	2255.53	802.579	370.556	309.289	259.011
	-50	1756.48	3771.82	4590.1	9364.79	53767.5	17983.8	12438.7	12552.9	21892.1	19329.2	11064.9	11438	11203.7	8911.95	9443.7	4249.36	3235.46	2048.87	2332.53	593.12	218.708	199.562	167.2	849.335	656.026	487.905	837.004	823.848	2504.71	916.544	405.834	338.86	283.208
	-45	2264.05	4808.55	5588.95	10521.3	55918.5	18554.8	13533.4	13810.7	24803.1	21172.7	12257	13135.5	13349.7	10396.7	10650.9	5003.1	3843.83	2512.64	3256.07	804.994	261.104	224.634	187.368	1079.2	725.366	533.494	912.913	892.741	2783.37	1066.13	441.282	368.22	307.319
	-40	2859.05	5903.63	6585.4	11635.3	57374.5	19024.2	14535.1	14977.9	27556.5	22881.5	13433.2	14802	15499.4	11869.8	11803.4	5749.24	4461.8	2992.12	4319.26	1040.23	313.255	253.355	209.819	1373.02	804.111	587.133	986.134	1011.56	3106.87	1258.33	479.589	397.468	331.738
	-35	3510.31	7034.75	7568.34	12689.3	58338.1	19418.9	15424.5	16033.6	30017.4	24335.8	14580.6	16427.5	17595.1	13254.7	12866.7	6485.11	5065.64	3477.76	5448.51	1280.63	370.879	286.471	235.778	1769.92	903.565	655.477	1058.12	1173.18	3471.95	1511.56	519.301	426.468	359.573
	-30	4208.79	8187.42	8534.51	13681	59018.1	19763.9	16141.1	16908.9	32106.1	25512.6	15546.5	17640.9	19355.9	14312.8	13758.4	7177.62	5588.53	3947.23	6612.78	1523.42	431.447	325.653	263.55	2388.37	1022.22	741.532	1133.56	1366.23	3881.88	1812.61	558.953	455.584	392.142
	-25	4973.48	9371.08	9491.44	14654.6	59614	20094.6	16786.2	17708.7	34091.2	26626.3	16433.5	18623.5	20937.2	15199.8	14572.6	7851.53	6070.54	4411.44	7814.61	1773.57	496.146	370.564	293.341	3206.59	1149.91	847.56	1210.58	1586.29	4315.88	2138.61	600.475	488.233	431.693
	-20	5815.67	10560.6	10460.2	15636.7	60210.7	20444.3	17441.9	18521.8	36146.4	27812.4	17358.6	19618.2	22525.8	16094.1	15400.2	8530.7	6560.66	4886.04	9063.96	2036.6	566.179	420.106	328.082	4210.41	1285.53	960.416	1290.88	1822.14	4769.72	2477.37	646.324	526.096	478.672
	-15	6777.59	11757.6	11429	16627.3	60807.4	20816.3	18119.2	19345.2	38300.6	29008.2	18350.8	20621.9	24120.3	17011.2	16236.9	9214.82	7056.26	5367.52	10367.4	2311.26	644.69	476.453	373.997	5275.82	1427.69	1080.88	1374.96	2069.08	5244.97	2823.68	697.804	568.436	531.52
	-10	7825.74	12954.6	12416.8	17621.3	61410.1	21188.3	18796.5	20174.6	40532.4	30212	19404.3	21635.9	25719.3	17928.3	17080.2	9903.28	7555.66	5852.41	11725.1	2596.81	733.222	546.159	430.538	6382.14	1574.2	1212.16	1466.87	2326.87	5738.55	3180.74	760.944	621.883	589.726
	-5	8880.96	14152.3	13416.7	18618.7	62012.8	21588.4	19475.9	21009.1	42843.5	31415.9	20490.5	22650	27322.7	18859.8	17929.9	10594.6	8058.12	6339.95	13139.4	2903.67	840.098	642.087	512.385	7565.64	1733.25	1368.62	1582.63	2607.82	6259.29	3561.87	840.956	687.749	652.831
	0	9936.18	15360.6	14438.4	19629.7	62622.5	21988.5	20155.3	21880.4	45226.3	32619.9	21576.7	23668	28926.4	19791.3	18785.2	11287.2	8560.57	6827.62	14653.4	3249.44	970.855	777.242	631.09	8919.72	1918.55	1564.2	1729.03	2902.56	6809.07	3956.83	933.63	765.671	716.364	TOTAL	453778
	Volume of CaCo3 SERs cumulative (km3)	3	4	5	6	7	8	9	10	11	12	13	14	15	16	17	18	19	20	21	22	23	24	25	26	27	28	29	30	31	32	33	34	35
	-130	0	0	0	0	0	0	0	0	0	0	0	0	0	0	0	0	0	0	0	0	0	0	0	0	0	0	0	0	0	0	0	0	0
	-125	0	0	0	0	0	0	0	0	0	0	0	0	0	0	0	0	0	0	0	0	0	0	0	0	0	0	0	0	0	0	0	0	0
	-120	0.0167383	0.0385471	0.0604877	0.274101	0.900726	0.203331	0.255367	0.140309	0.182633	0.100979	0.15785	0.0385709	0.043603	0.00471006	0.0649498	0.0296428	0.0220219	0.0091571	0.00826908	0.00543092	0.00183171	0.00295749	0.00279993	0.00699245	0.00849107	0.00831447	0.0141025	0.0157733	0.0473039	0.014119	0.00745257	0.00624247	0.00487704
	-115	0.0504245	0.117189	0.159494	0.676891	2.46404	0.911977	0.730017	0.434509	0.545368	0.296611	0.483764	0.116641	0.130825	0.0632143	0.196537	0.0865487	0.0620708	0.0270724	0.0253141	0.0160728	0.00614484	0.00984107	0.00789804	0.0227077	0.0279625	0.0254806	0.0442189	0.0473297	0.140231	0.0423359	0.0213778	0.0179148	0.0148771
	-110	0.109345	0.233287	0.307315	1.18279	4.80835	2.35804	1.38114	0.888506	1.07799	0.626925	0.98783	0.235523	0.261753	0.1558	0.406514	0.169514	0.118719	0.0552699	0.0538608	0.0323925	0.0117168	0.0194044	0.0162616	0.0464283	0.0573261	0.0486228	0.0872958	0.0961952	0.276114	0.0850459	0.0425296	0.0356006	0.0294507
	-105	0.180279	0.371601	0.478141	1.74394	7.91575	4.15406	2.1277	1.45029	1.70769	1.28215	1.58643	0.399139	0.419044	0.26396	0.678746	0.267672	0.184761	0.0902685	0.0885193	0.052087	0.0187475	0.0304187	0.0260774	0.0751697	0.0928276	0.0770941	0.138557	0.153423	0.436601	0.137232	0.0674455	0.0563996	0.0474845
	-100	0.263018	0.531991	0.666945	2.38738	11.8999	6.15493	2.97302	2.1612	2.48062	2.15369	2.27584	0.613559	0.604675	0.404566	1.02176	0.380346	0.262135	0.135091	0.129812	0.0749388	0.0273943	0.0433541	0.0366652	0.110006	0.135935	0.111323	0.19774	0.218613	0.619426	0.197443	0.0969809	0.0808704	0.0678499
	-95	0.349957	0.689034	0.838902	2.90584	16.0564	8.14782	3.74457	2.86197	3.30741	3.11756	2.93435	0.87216	0.789487	0.595407	1.39563	0.486597	0.334915	0.181915	0.172985	0.0976437	0.0366206	0.0564144	0.0472073	0.145754	0.178636	0.143954	0.254622	0.280535	0.793102	0.256263	0.124777	0.104254	0.0879003
	-90	0.434141	0.833731	0.995844	3.33063	20.2717	9.83761	4.40345	3.50996	4.13729	4.228	3.50871	1.17296	0.966158	0.783268	1.76493	0.581135	0.400114	0.229516	0.216164	0.119084	0.0458923	0.0680314	0.0562242	0.180763	0.218982	0.173604	0.304158	0.334536	0.946238	0.310505	0.150092	0.125774	0.10572
	-85	0.509646	0.970866	1.13448	3.70867	24.3915	10.9718	4.98254	4.13393	5.0638	5.4808	3.97882	1.48818	1.1447	0.983725	2.13295	0.665192	0.463142	0.27956	0.2581	0.139424	0.0557727	0.0784943	0.064999	0.21504	0.256204	0.201578	0.34887	0.380526	1.0807	0.360063	0.173371	0.14477	0.121938
	-80	0.593798	1.12405	1.28435	4.11945	28.6855	11.9784	5.64053	4.85856	6.37087	7.09884	4.48497	1.9237	1.41657	1.32862	2.59934	0.763369	0.558193	0.345908	0.309331	0.163301	0.0691694	0.0903175	0.0754662	0.257984	0.298546	0.233379	0.400331	0.430279	1.22906	0.415094	0.199111	0.166039	0.139913
	-75	0.694074	1.3364	1.45965	4.61219	33.1953	13.0712	6.51401	5.83058	8.13955	9.03868	5.323	2.99641	2.1855	2.13565	3.2942	0.930581	0.780904	0.456653	0.379051	0.192769	0.0876985	0.104781	0.0878441	0.312995	0.348744	0.270707	0.461301	0.488835	1.40421	0.479904	0.229479	0.191219	0.161044
	-70	0.808368	1.58372	1.66695	5.18939	37.842	14.227	7.53577	7.06398	10.2066	11.1107	6.30289	4.4657	3.45492	3.27372	4.30101	1.37406	1.13096	0.647317	0.467592	0.226839	0.108593	0.120904	0.101267	0.377997	0.403996	0.311244	0.52936	0.552488	1.59682	0.551443	0.26229	0.218672	0.184084
	-65	0.941077	1.88984	2.1168	5.99186	42.6121	15.4456	8.75333	8.43708	12.8271	13.2968	7.44971	6.14837	5.13436	4.59414	5.54293	2.02915	1.58387	0.916719	0.650906	0.274449	0.132124	0.138779	0.116261	0.456539	0.464476	0.354963	0.604649	0.621683	1.80589	0.630579	0.298164	0.248765	0.209236
	-60	1.10898	2.31447	2.80959	7.04952	47.0634	16.4922	10.0227	9.87525	15.8291	15.4049	8.66383	7.91029	7.05007	6.00352	6.87698	2.75276	2.09939	1.24619	1.02081	0.345612	0.157824	0.158151	0.132014	0.553376	0.527335	0.398843	0.682718	0.690932	2.02556	0.712767	0.334867	0.279414	0.234356
	-55	1.37684	2.89023	3.65824	8.18676	50.8252	17.3068	11.2587	11.2463	18.8894	17.3963	9.86859	9.68839	9.08269	7.44746	8.1859	3.49656	2.65234	1.62364	1.58724	0.447371	0.185383	0.178048	0.149059	0.679826	0.590536	0.442522	0.760318	0.75816	2.25553	0.802579	0.370556	0.309289	0.259011
	-50	1.75648	3.77182	4.5901	9.36479	53.7675	17.9838	12.4387	12.5529	21.8921	19.3292	11.0649	11.438	11.2037	8.91195	9.4437	4.24936	3.23546	2.04887	2.33253	0.59312	0.218708	0.199562	0.1672	0.849335	0.656026	0.487905	0.837004	0.823848	2.50471	0.916544	0.405834	0.33886	0.283208
	-45	2.26405	4.80855	5.58895	10.5213	55.9185	18.5548	13.5334	13.8107	24.8031	21.1727	12.257	13.1355	13.3497	10.3967	10.6509	5.0031	3.84383	2.51264	3.25607	0.804994	0.261104	0.224634	0.187368	1.0792	0.725366	0.533494	0.912913	0.892741	2.78337	1.06613	0.441282	0.36822	0.307319
	-40	2.85905	5.90363	6.5854	11.6353	57.3745	19.0242	14.5351	14.9779	27.5565	22.8815	13.4332	14.802	15.4994	11.8698	11.8034	5.74924	4.4618	2.99212	4.31926	1.04023	0.313255	0.253355	0.209819	1.37302	0.804111	0.587133	0.986134	1.01156	3.10687	1.25833	0.479589	0.397468	0.331738
	-35	3.51031	7.03475	7.56834	12.6893	58.3381	19.4189	15.4245	16.0336	30.0174	24.3358	14.5806	16.4275	17.5951	13.2547	12.8667	6.48511	5.06564	3.47776	5.44851	1.28063	0.370879	0.286471	0.235778	1.76992	0.903565	0.655477	1.05812	1.17318	3.47195	1.51156	0.519301	0.426468	0.359573
	-30	4.20879	8.18742	8.53451	13.681	59.0181	19.7639	16.1411	16.9089	32.1061	25.5126	15.5465	17.6409	19.3559	14.3128	13.7584	7.17762	5.58853	3.94723	6.61278	1.52342	0.431447	0.325653	0.26355	2.38837	1.02222	0.741532	1.13356	1.36623	3.88188	1.81261	0.558953	0.455584	0.392142
	-25	4.97348	9.37108	9.49144	14.6546	59.614	20.0946	16.7862	17.7087	34.0912	26.6263	16.4335	18.6235	20.9372	15.1998	14.5726	7.85153	6.07054	4.41144	7.81461	1.77357	0.496146	0.370564	0.293341	3.20659	1.14991	0.84756	1.21058	1.58629	4.31588	2.13861	0.600475	0.488233	0.431693
	-20	5.81567	10.5606	10.4602	15.6367	60.2107	20.4443	17.4419	18.5218	36.1464	27.8124	17.3586	19.6182	22.5258	16.0941	15.4002	8.5307	6.56066	4.88604	9.06396	2.0366	0.566179	0.420106	0.328082	4.21041	1.28553	0.960416	1.29088	1.82214	4.76972	2.47737	0.646324	0.526096	0.478672
	-15	6.77759	11.7576	11.429	16.6273	60.8074	20.8163	18.1192	19.3452	38.3006	29.0082	18.3508	20.6219	24.1203	17.0112	16.2369	9.21482	7.05626	5.36752	10.3674	2.31126	0.64469	0.476453	0.373997	5.27582	1.42769	1.08088	1.37496	2.06908	5.24497	2.82368	0.697804	0.568436	0.53152
	-10	7.82574	12.9546	12.4168	17.6213	61.4101	21.1883	18.7965	20.1746	40.5324	30.212	19.4043	21.6359	25.7193	17.9283	17.0802	9.90328	7.55566	5.85241	11.7251	2.59681	0.733222	0.546159	0.430538	6.38214	1.5742	1.21216	1.46687	2.32687	5.73855	3.18074	0.760944	0.621883	0.589726
	-5	8.88096	14.1523	13.4167	18.6187	62.0128	21.5884	19.4759	21.0091	42.8435	31.4159	20.4905	22.65	27.3227	18.8598	17.9299	10.5946	8.05812	6.33995	13.1394	2.90367	0.840098	0.642087	0.512385	7.56564	1.73325	1.36862	1.58263	2.60782	6.25929	3.56187	0.840956	0.687749	0.652831
	0	9.93618	15.3606	14.4384	19.6297	62.6225	21.9885	20.1553	21.8804	45.2263	32.6199	21.5767	23.668	28.9264	19.7913	18.7852	11.2872	8.56057	6.82762	14.6534	3.24944	0.970855	0.777242	0.63109	8.91972	1.91855	1.5642	1.72903	2.90256	6.80907	3.95683	0.93363	0.765671	0.716364	TOTAL	453.778			TOTAL	505.009
																																							net vol km3	328.256
																																							mass Gt	961.789
	Volume of CaCo3 SERs delta (km3)	3	4	5	6	7	8	9	10	11	12	13	14	15	16	17	18	19	20	21	22	23	24	25	26	27	28	29	30	31	32	33	34	35
	-130	0	0	0	0	0	0	0	0	0	0	0	0	0	0	0	0	0	0	0	0	0	0	0	0	0	0	0	0	0	0	0	0	0
	-125	0	0	0	0	0	0	0	0	0	0	0	0	0	0	0	0	0	0	0	0	0	0	0	0	0	0	0	0	0	0	0	0	0
	-120	0.0167383	0.0385471	0.0604877	0.274101	0.900726	0.203331	0.255367	0.140309	0.182633	0.100979	0.15785	0.0385709	0.043603	0.00471006	0.0649498	0.0296428	0.0220219	0.0091571	0.00826908	0.00543092	0.00183171	0.00295749	0.00279993	0.00699245	0.00849107	0.00831447	0.0141025	0.0157733	0.0473039	0.014119	0.00745257	0.00624247	0.00487704
	-115	0.0336862	0.0786416	0.0990068	0.402789	1.56332	0.708646	0.47465	0.2942	0.362734	0.195632	0.325914	0.0780701	0.0872218	0.0585042	0.131587	0.0569059	0.0400488	0.0179153	0.017045	0.0106419	0.00431313	0.00688358	0.00509811	0.0157152	0.0194714	0.0171662	0.0301164	0.0315564	0.0929268	0.0282169	0.0139252	0.0116723	0.0100001
	-110	0.0589208	0.116098	0.14782	0.505898	2.34431	1.44606	0.65112	0.453997	0.532627	0.330314	0.504066	0.118882	0.130928	0.0925855	0.209977	0.0829654	0.0566482	0.0281975	0.0285467	0.0163198	0.00557199	0.00956328	0.00836352	0.0237206	0.0293636	0.0231422	0.0430768	0.0488654	0.135883	0.04271	0.0211518	0.0176859	0.0145735
	-105	0.070934	0.138315	0.170826	0.561151	3.1074	1.79602	0.746559	0.561784	0.629696	0.655224	0.598599	0.163616	0.157291	0.10816	0.272232	0.0981577	0.0660417	0.0349985	0.0346585	0.0196944	0.00703062	0.0110143	0.00981583	0.0287414	0.0355015	0.0284713	0.0512614	0.0572275	0.160488	0.0521861	0.024916	0.020799	0.0180338
	-100	0.0827387	0.16039	0.188804	0.643438	3.98412	2.00087	0.845327	0.710913	0.77293	0.871539	0.689414	0.21442	0.185631	0.140606	0.343013	0.112674	0.0773743	0.0448221	0.0412929	0.0228518	0.00864682	0.0129354	0.0105878	0.0348359	0.0431071	0.0342286	0.0591826	0.0651899	0.182824	0.060211	0.0295353	0.0244708	0.0203654
	-95	0.0869388	0.157042	0.171957	0.518459	4.15654	1.99289	0.771543	0.700766	0.826789	0.963875	0.658502	0.258601	0.184812	0.190841	0.373867	0.106251	0.0727802	0.0468248	0.0431728	0.0227049	0.00922631	0.0130603	0.0105422	0.0357483	0.0427013	0.0326318	0.0568819	0.0619229	0.173676	0.0588197	0.0277966	0.0233832	0.0200504
	-90	0.0841841	0.144697	0.156943	0.424793	4.21531	1.68979	0.658883	0.647987	0.829882	1.11043	0.574362	0.3008	0.176671	0.187861	0.369307	0.0945381	0.0651993	0.0476005	0.0431785	0.0214405	0.00927175	0.0116171	0.00901686	0.0350086	0.0403456	0.0296495	0.0495364	0.054001	0.153137	0.0542421	0.0253151	0.0215208	0.0178195
	-85	0.0755053	0.137135	0.138635	0.378036	4.11974	1.13419	0.57909	0.623969	0.926513	1.2528	0.470117	0.315221	0.178539	0.200457	0.36802	0.0840569	0.0630272	0.0500443	0.0419363	0.0203394	0.00988032	0.0104629	0.00877479	0.0342772	0.0372222	0.0279737	0.0447119	0.045989	0.134461	0.049558	0.023278	0.0189951	0.0162184
	-80	0.0841516	0.153182	0.14987	0.410787	4.29403	1.00661	0.657989	0.72463	1.30706	1.61804	0.50615	0.435523	0.271876	0.3449	0.46639	0.098177	0.0950509	0.0663475	0.0512316	0.0238774	0.0133967	0.0118232	0.0104672	0.0429443	0.0423424	0.0318017	0.0514609	0.0497539	0.14836	0.0550315	0.0257405	0.0212694	0.0179743
	-75	0.100276	0.212349	0.175303	0.492736	4.50986	1.09282	0.873479	0.97202	1.76869	1.93984	0.838025	1.0727	0.768925	0.807025	0.69486	0.167212	0.222712	0.110745	0.0697193	0.0294681	0.0185291	0.0144639	0.0123779	0.0550112	0.0501974	0.0373277	0.0609697	0.0585555	0.175154	0.0648096	0.0303678	0.0251801	0.0211318
	-70	0.114294	0.247323	0.207296	0.577206	4.6467	1.15578	1.02176	1.23341	2.06704	2.07202	0.979891	1.46929	1.26942	1.13807	1.00681	0.44348	0.35006	0.190664	0.0885413	0.0340696	0.0208941	0.0161229	0.0134233	0.0650014	0.0552522	0.0405371	0.0680595	0.0636532	0.192609	0.071539	0.0328111	0.0274529	0.02304
	-65	0.132709	0.306119	0.449852	0.802461	4.77006	1.21855	1.21756	1.3731	2.62049	2.18605	1.14682	1.68268	1.67945	1.32042	1.24192	0.655086	0.452907	0.269402	0.183314	0.0476108	0.0235315	0.0178746	0.014994	0.0785419	0.0604798	0.0437187	0.0752891	0.0691947	0.209064	0.0791357	0.0358739	0.0300932	0.025152
	-60	0.167903	0.424631	0.692785	1.05767	4.45128	1.0466	1.2694	1.43817	3.00201	2.10819	1.21412	1.76192	1.91571	1.40937	1.33405	0.723611	0.515518	0.32947	0.369901	0.0711628	0.0257003	0.0193722	0.0157525	0.0968373	0.0628598	0.0438802	0.0780686	0.0692491	0.219671	0.082188	0.0367036	0.0306487	0.0251198
	-55	0.267857	0.57576	0.848655	1.13724	3.76181	0.814642	1.23594	1.37102	3.0603	1.99139	1.20476	1.7781	2.03262	1.44394	1.30892	0.7438	0.552947	0.377455	0.566435	0.101759	0.027559	0.0198963	0.0170453	0.12645	0.0632001	0.0436787	0.0776003	0.0672281	0.229977	0.0898128	0.0356888	0.0298753	0.0246553
	-50	0.379648	0.881595	0.931854	1.17802	2.94234	0.676986	1.18007	1.30667	3.00274	1.93283	1.19628	1.74962	2.12101	1.46449	1.25779	0.752806	0.583123	0.425223	0.745285	0.145749	0.0333244	0.0215142	0.0181407	0.16951	0.06549	0.0453836	0.0766856	0.0656882	0.249171	0.113964	0.0352776	0.0295707	0.0241966
	-45	0.507563	1.03673	0.998856	1.15652	2.151	0.571054	1.09469	1.25777	2.91099	1.84355	1.19214	1.69748	2.14605	1.48476	1.20717	0.753733	0.608369	0.46377	0.923542	0.211874	0.0423962	0.0250718	0.0201679	0.229866	0.0693401	0.0455885	0.0759092	0.0688931	0.278663	0.149583	0.035448	0.0293604	0.0241109
	-40	0.595006	1.09508	0.996446	1.11399	1.45601	0.469357	1.00165	1.16718	2.7534	1.70878	1.17623	1.66655	2.14961	1.47304	1.15254	0.746145	0.617972	0.47948	1.06319	0.235236	0.0521514	0.0287212	0.0224512	0.293821	0.078745	0.0536396	0.073221	0.118822	0.323501	0.1922	0.0383075	0.0292476	0.0244193
	-35	0.651256	1.13112	0.982938	1.05405	0.963565	0.394707	0.889417	1.05569	2.46083	1.45427	1.14736	1.6255	2.09578	1.38495	1.06327	0.735866	0.603839	0.485648	1.12925	0.240402	0.0576232	0.0331163	0.0259588	0.396899	0.0994545	0.0683438	0.0719854	0.161614	0.365083	0.253238	0.039712	0.029	0.0278352
	-30	0.698485	1.15266	0.966178	0.991667	0.679992	0.344942	0.716577	0.875322	2.0887	1.17683	0.965946	1.21339	1.76074	1.05811	0.891697	0.692517	0.522893	0.469469	1.16428	0.24279	0.0605682	0.0391823	0.0277725	0.61845	0.118655	0.0860544	0.0754389	0.193051	0.40993	0.301042	0.0396519	0.0291161	0.0325684
	-25	0.764683	1.18367	0.956928	0.973614	0.59589	0.330698	0.645092	0.799848	1.98519	1.11376	0.886935	0.982537	1.58135	0.886981	0.8142	0.6739	0.482011	0.46421	1.20183	0.250151	0.0646996	0.0449105	0.0297908	0.818221	0.127687	0.106028	0.077024	0.220066	0.434001	0.326001	0.0415221	0.0326493	0.0395507
	-20	0.842189	1.18956	0.968797	0.982107	0.596733	0.349708	0.655751	0.813019	2.05516	1.18606	0.925122	0.994752	1.58861	0.89436	0.827647	0.679178	0.490113	0.474601	1.24935	0.263023	0.0700329	0.0495422	0.0347406	1.00382	0.135624	0.112857	0.0802934	0.235847	0.453837	0.338764	0.0458488	0.0378631	0.0469793
	-15	0.961921	1.197	0.968797	0.990602	0.596733	0.37204	0.677301	0.823429	2.15416	1.1958	0.992216	1.00363	1.59451	0.917068	0.836657	0.684115	0.495604	0.48148	1.30342	0.274668	0.0785106	0.0563473	0.0459149	1.06541	0.142164	0.120466	0.0840824	0.246934	0.475251	0.346307	0.05148	0.0423401	0.0528476
	-10	1.04816	1.197	0.98774	0.99392	0.602666	0.37204	0.677301	0.829367	2.23184	1.20381	1.05352	1.01406	1.59899	0.917068	0.843323	0.688463	0.4994	0.484886	1.35774	0.28555	0.088532	0.0697059	0.0565414	1.10632	0.146507	0.13128	0.0919162	0.257796	0.493582	0.357061	0.0631397	0.0534461	0.0582068
	-5	1.05522	1.19763	0.999919	0.9974	0.602666	0.400069	0.67938	0.834587	2.31113	1.20393	1.08617	1.01406	1.60333	0.931499	0.849729	0.6913	0.502456	0.48754	1.41432	0.30686	0.106876	0.0959281	0.0818466	1.1835	0.159043	0.156456	0.115756	0.280948	0.520733	0.381125	0.0800122	0.0658667	0.0631046
	0	1.05522	1.20832	1.02171	1.01109	0.60967	0.400069	0.67938	0.871268	2.38275	1.20393	1.08617	1.01808	1.60372	0.931499	0.855299	0.692643	0.502456	0.487665	1.51393	0.34577	0.130757	0.135155	0.118706	1.35408	0.185306	0.195586	0.146404	0.294743	0.549781	0.394962	0.092674	0.0779218	0.0635333
	NET Volume of CaCo3 SERs cumulative (km3)	3	4	5	6	7	8	9	10	11	12	13	14	15	16	17	18	19	20	21	22	23	24	25	26	27	28	29	30	31	32	33	34	35
	-130	0	0	0	0	0	0	0	0	0	0	0	0	0	0	0	0	0	0	0	0	0	0	0	0	0	0	0	0	0	0	0	0	0
	-125	0	0	0	0	0	0	0	0	0	0	0	0	0	0	0	0	0	0	0	0	0	0	0	0	0	0	0	0	0	0	0	0	0
	-120	0.0108799	0.0250556	0.039317	0.178166	0.585472	0.132165	0.165989	0.0912011	0.118712	0.065636	0.102602	0.0250711	0.0283419	0.00306154	0.0422174	0.0192678	0.0143143	0.00595211	0.0053749	0.0035301	0.00119061	0.00192237	0.00181995	0.0045451	0.0055192	0.0054044	0.00916664	0.0102527	0.0307475	0.00917734	0.00484417	0.0040576	0.00317007
	-115	0.0327759	0.0761727	0.103671	0.439979	1.60163	0.592785	0.474511	0.282431	0.354489	0.192797	0.314446	0.0758167	0.0850361	0.0410893	0.127749	0.0562567	0.040346	0.0175971	0.0164542	0.0104473	0.00399415	0.0063967	0.00513372	0.01476	0.0181756	0.0165624	0.0287423	0.0307643	0.09115	0.0275183	0.0138955	0.0116446	0.00967012
	-110	0.0710745	0.151636	0.199755	0.768813	3.12543	1.53273	0.897739	0.577529	0.700696	0.407501	0.642089	0.15309	0.170139	0.10127	0.264234	0.110184	0.0771673	0.0359254	0.0350095	0.0210551	0.00761594	0.0126128	0.01057	0.0301784	0.037262	0.0316048	0.0567423	0.0625269	0.179474	0.0552798	0.0276442	0.0231404	0.0191429
	-105	0.117182	0.241541	0.310792	1.13356	5.14524	2.70014	1.383	0.942689	1.11	0.833397	1.03118	0.25944	0.272378	0.171574	0.441185	0.173987	0.120094	0.0586745	0.0575376	0.0338565	0.0121858	0.0197722	0.0169503	0.0488603	0.0603379	0.0501112	0.0900622	0.0997247	0.283791	0.0892008	0.0438396	0.0366597	0.0308649
	-100	0.170962	0.345794	0.433514	1.5518	7.73491	4.0007	1.93246	1.40478	1.6124	1.3999	1.4793	0.398814	0.393039	0.262968	0.664144	0.247225	0.170388	0.0878089	0.0843779	0.0487102	0.0178063	0.0281801	0.0238324	0.0715037	0.0883575	0.0723598	0.128531	0.142098	0.402627	0.128338	0.0630376	0.0525658	0.0441024
	-95	0.227472	0.447872	0.545286	1.88879	10.4367	5.29609	2.43397	1.86028	2.14982	2.02642	1.90732	0.566904	0.513166	0.387014	0.907158	0.316288	0.217695	0.118245	0.11244	0.0634684	0.0238034	0.0366694	0.0306848	0.09474	0.116113	0.0935704	0.165504	0.182348	0.515516	0.166571	0.0811053	0.0677649	0.0571352
	-90	0.282192	0.541925	0.647299	2.16491	13.1766	6.39445	2.86224	2.28147	2.68924	2.7482	2.28066	0.762424	0.628003	0.509124	1.14721	0.377738	0.260074	0.149185	0.140506	0.0774047	0.02983	0.0442204	0.0365457	0.117496	0.142338	0.112843	0.197703	0.217449	0.615055	0.201828	0.0975601	0.0817534	0.0687179
	-85	0.33127	0.631063	0.737412	2.41063	15.8544	7.13167	3.23865	2.68705	3.29147	3.56252	2.58624	0.967317	0.744053	0.639421	1.38642	0.432375	0.301042	0.181714	0.167765	0.0906253	0.0362522	0.0510213	0.0422493	0.139776	0.166532	0.131026	0.226765	0.247342	0.702455	0.234041	0.112691	0.0941002	0.0792599
	-80	0.385969	0.730631	0.834827	2.67764	18.6456	7.78597	3.66634	3.15806	4.14106	4.61425	2.91523	1.25041	0.920773	0.863606	1.68957	0.49619	0.362825	0.22484	0.201065	0.106146	0.0449601	0.0587064	0.049053	0.16769	0.194055	0.151697	0.260215	0.279682	0.798889	0.269811	0.129422	0.107925	0.0909432
	-75	0.451148	0.868658	0.948774	2.99792	21.577	8.49631	4.2341	3.78987	5.29071	5.87514	3.45995	1.94766	1.42057	1.38817	2.14123	0.604877	0.507588	0.296824	0.246383	0.1253	0.057004	0.068108	0.0570986	0.203447	0.226683	0.17596	0.299845	0.317743	0.912739	0.311938	0.149161	0.124292	0.104679
	-70	0.525439	1.02942	1.08352	3.37311	24.5973	9.24756	4.89825	4.59159	6.63429	7.22196	4.09688	2.9027	2.2457	2.12792	2.79566	0.89314	0.735126	0.420756	0.303935	0.147445	0.0705852	0.0785879	0.0658238	0.245698	0.262597	0.202309	0.344084	0.359117	1.03794	0.358438	0.170488	0.142137	0.119655
	-65	0.6117	1.22839	1.37592	3.89471	27.6979	10.0396	5.68966	5.4841	8.33761	8.64289	4.84231	3.99644	3.33734	2.98619	3.60291	1.31895	1.02952	0.595867	0.423089	0.178392	0.0858807	0.0902064	0.0755699	0.29675	0.301909	0.230726	0.393022	0.404094	1.17383	0.409876	0.193806	0.161697	0.136004
	-60	0.720837	1.5044	1.82623	4.58219	30.5912	10.7199	6.51477	6.41891	10.2889	10.0132	5.63149	5.14169	4.58255	3.90229	4.47004	1.78929	1.3646	0.810023	0.663525	0.224648	0.102586	0.102798	0.085809	0.359694	0.342768	0.259248	0.443766	0.449106	1.31661	0.463298	0.217664	0.181619	0.152331
	-55	0.894944	1.87865	2.37786	5.3214	33.0364	11.2494	7.31813	7.31008	12.2781	11.3076	6.41459	6.29745	5.90375	4.84085	5.32084	2.27276	1.72402	1.05537	1.03171	0.290791	0.120499	0.115731	0.0968884	0.441887	0.383848	0.287639	0.494207	0.492804	1.4661	0.521677	0.240862	0.201038	0.168357
	-50	1.14171	2.45169	2.98356	6.08711	34.9489	11.6895	8.08518	8.15941	14.2299	12.564	7.19217	7.43471	7.2824	5.79277	6.1384	2.76209	2.10305	1.33176	1.51614	0.385528	0.14216	0.129715	0.10868	0.552068	0.426417	0.317139	0.544052	0.535501	1.62806	0.595753	0.263792	0.220259	0.184085
	-45	1.47163	3.12556	3.63282	6.83885	36.347	12.0607	8.79672	8.97696	16.122	13.7623	7.96706	8.53807	8.67733	6.75786	6.92306	3.25201	2.49849	1.63321	2.11644	0.523246	0.169718	0.146012	0.121789	0.701481	0.471488	0.346771	0.593393	0.580282	1.80919	0.692982	0.286833	0.239343	0.199757
	-40	1.85838	3.83736	4.28051	7.56294	37.2934	12.3657	9.4478	9.73562	17.9117	14.873	8.73161	9.62133	10.0746	7.71534	7.67222	3.73701	2.90017	1.94488	2.80752	0.67615	0.203616	0.164681	0.136382	0.892464	0.522672	0.381637	0.640987	0.657516	2.01947	0.817912	0.311733	0.258354	0.21563
	-35	2.2817	4.57259	4.91942	8.24807	37.9198	12.6223	10.0259	10.4218	19.5113	15.8182	9.47739	10.6779	11.4368	8.61556	8.36334	4.21532	3.29267	2.26055	3.54153	0.832411	0.241071	0.186206	0.153256	1.15045	0.587317	0.42606	0.687777	0.762565	2.25677	0.982517	0.337546	0.277204	0.233723
	-30	2.73572	5.32182	5.54743	8.89266	38.3618	12.8465	10.4917	10.9908	20.8689	16.5832	10.1053	11.4666	12.5813	9.30333	8.94295	4.66546	3.63255	2.5657	4.29831	0.990225	0.28044	0.211675	0.171308	1.55244	0.664443	0.481996	0.736813	0.888049	2.52322	1.17819	0.36332	0.29613	0.254892
	-25	3.23276	6.0912	6.16944	9.52551	38.7491	13.0615	10.911	11.5107	22.1593	17.3071	10.6818	12.1053	13.6092	9.87986	9.47218	5.10349	3.94585	2.86744	5.0795	1.15282	0.322495	0.240867	0.190672	2.08428	0.747439	0.550914	0.786878	1.03109	2.80532	1.39009	0.390309	0.317352	0.2806
	-20	3.78018	6.86442	6.79916	10.1639	39.137	13.2888	11.3372	12.0391	23.4952	18.0781	11.2831	12.7518	14.6418	10.4612	10.0101	5.54496	4.26443	3.17593	5.89157	1.32379	0.368017	0.273069	0.213253	2.73677	0.835595	0.624271	0.839069	1.18439	3.10032	1.61029	0.420111	0.341963	0.311137
	-15	4.40543	7.64247	7.42887	10.8078	39.5248	13.5306	11.7775	12.5744	24.8954	18.8553	11.928	13.4042	15.6782	11.0573	10.554	5.98963	4.58657	3.48889	6.73879	1.50232	0.419048	0.309695	0.243098	3.42928	0.928002	0.702573	0.893723	1.3449	3.40923	1.83539	0.453573	0.369484	0.345488
	-10	5.08673	8.42052	8.0709	11.4538	39.9166	13.7724	12.2177	13.1135	26.3461	19.6378	12.6128	14.0633	16.7176	11.6534	11.1021	6.43713	4.91118	3.80407	7.62132	1.68793	0.476594	0.355003	0.27985	4.14839	1.02323	0.787905	0.953468	1.51247	3.73006	2.06748	0.494614	0.404224	0.383322
	-5	5.77263	9.19898	8.72085	12.1021	40.3083	14.0325	12.6593	13.6559	27.8483	20.4204	13.3188	14.7225	17.7597	12.2589	11.6545	6.88648	5.23778	4.12097	8.54063	1.88739	0.546063	0.417357	0.33305	4.91767	1.12661	0.889601	1.02871	1.69508	4.06854	2.31521	0.546621	0.447037	0.42434
	0	6.45852	9.98439	9.38496	12.7593	40.7046	14.2925	13.1009	14.2223	29.3971	21.2029	14.0248	15.3842	18.8022	12.8643	12.2104	7.3367	5.56437	4.43795	9.52468	2.11214	0.631056	0.505207	0.410209	5.79782	1.24706	1.01673	1.12387	1.88667	4.42589	2.57194	0.60686	0.497686	0.465637	TOTAL	294.956
	NET Volume of CaCo3 SERs delta (km3)	3	4	5	6	7	8	9	10	11	12	13	14	15	16	17	18	19	20	21	22	23	24	25	26	27	28	29	30	31	32	33	34	35
	-130	0	0	0	0	0	0	0	0	0	0	0	0	0	0	0	0	0	0	0	0	0	0	0	0	0	0	0	0	0	0	0	0	0
	-125	0	0	0	0	0	0	0	0	0	0	0	0	0	0	0	0	0	0	0	0	0	0	0	0	0	0	0	0	0	0	0	0	0
	-120	0.0108799	0.0250556	0.039317	0.178166	0.585472	0.132165	0.165989	0.0912011	0.118712	0.065636	0.102602	0.0250711	0.0283419	0.00306154	0.0422174	0.0192678	0.0143143	0.00595211	0.0053749	0.0035301	0.00119061	0.00192237	0.00181995	0.0045451	0.0055192	0.0054044	0.00916664	0.0102527	0.0307475	0.00917734	0.00484417	0.0040576	0.00317007
	-115	0.021896	0.0511171	0.0643544	0.261813	1.01616	0.46062	0.308522	0.19123	0.235777	0.127161	0.211844	0.0507456	0.0566942	0.0380277	0.0855318	0.0369888	0.0260317	0.011645	0.0110793	0.00691721	0.00280354	0.00447433	0.00331377	0.0102149	0.0126564	0.011158	0.0195757	0.0205117	0.0604025	0.018341	0.00905138	0.00758699	0.00650005
	-110	0.0382985	0.0754638	0.0960832	0.328834	1.5238	0.939941	0.423228	0.295098	0.346207	0.214704	0.327643	0.077273	0.0851031	0.0601806	0.136485	0.0539275	0.0368213	0.0183284	0.0185554	0.0106078	0.0036218	0.00621614	0.00543629	0.0154184	0.0190863	0.0150424	0.0279999	0.0317625	0.0883239	0.0277615	0.0137487	0.0114958	0.0094728
	-105	0.0461071	0.0899044	0.111037	0.364748	2.01981	1.16742	0.485263	0.36516	0.409303	0.425895	0.38909	0.106351	0.102239	0.0703041	0.176951	0.0638025	0.0429271	0.022749	0.022528	0.0128014	0.0045699	0.00715933	0.00638029	0.0186819	0.023076	0.0185064	0.0333199	0.0371979	0.104317	0.033921	0.0161954	0.0135193	0.011722
	-100	0.0537802	0.104254	0.122722	0.418235	2.58968	1.30056	0.549463	0.462094	0.502404	0.566501	0.448119	0.139373	0.12066	0.0913936	0.222959	0.0732379	0.0502933	0.0291344	0.0268404	0.0148537	0.00562043	0.00840799	0.00688207	0.0226434	0.0280196	0.0222486	0.0384687	0.0423735	0.118836	0.0391372	0.019198	0.015906	0.0132375
	-95	0.0565102	0.102078	0.111772	0.336998	2.70175	1.29538	0.501503	0.455498	0.537413	0.626519	0.428026	0.16809	0.120128	0.124047	0.243014	0.0690634	0.0473071	0.0304361	0.0280623	0.0147582	0.0059971	0.00848921	0.00685241	0.0232364	0.0277559	0.0212107	0.0369733	0.0402499	0.112889	0.0382328	0.0180678	0.0151991	0.0130328
	-90	0.0547196	0.0940529	0.102013	0.276116	2.73995	1.09836	0.428274	0.421192	0.539423	0.721782	0.373335	0.19552	0.114836	0.12211	0.24005	0.0614498	0.0423796	0.0309403	0.028066	0.0139363	0.00602664	0.00755108	0.00586096	0.0227556	0.0262246	0.0192722	0.0321987	0.0351006	0.0995389	0.0352573	0.0164548	0.0139885	0.0115827
	-85	0.0490784	0.0891379	0.0901128	0.245723	2.67783	0.737224	0.376409	0.40558	0.602233	0.814323	0.305576	0.204893	0.116051	0.130297	0.239213	0.054637	0.0409677	0.0325288	0.0272586	0.0132206	0.00642221	0.00680086	0.00570361	0.0222802	0.0241944	0.0181829	0.0290627	0.0298929	0.0873996	0.0322127	0.0151307	0.0123468	0.010542
	-80	0.0546985	0.0995682	0.0974155	0.267011	2.79112	0.654299	0.427693	0.47101	0.84959	1.05173	0.328998	0.28309	0.17672	0.224185	0.303154	0.0638151	0.0617831	0.0431259	0.0333005	0.0155203	0.00870788	0.0076851	0.00680369	0.0279138	0.0275225	0.0206711	0.0334496	0.03234	0.096434	0.0357705	0.0167313	0.0138251	0.0116833
	-75	0.0651797	0.138027	0.113947	0.320279	2.93141	0.710335	0.567761	0.631813	1.14965	1.2609	0.544716	0.697258	0.499801	0.524566	0.451659	0.108688	0.144763	0.0719843	0.0453175	0.0191543	0.0120439	0.00940156	0.00804561	0.0357573	0.0326283	0.024263	0.0396303	0.038061	0.11385	0.0421263	0.0197391	0.0163671	0.0137357
	-70	0.0742908	0.16076	0.134743	0.375184	3.02036	0.751258	0.664146	0.801714	1.34358	1.34681	0.636929	0.955037	0.825123	0.739747	0.654426	0.288262	0.227539	0.123932	0.0575518	0.0221452	0.0135812	0.0104799	0.00872513	0.0422509	0.0359139	0.0263491	0.0442386	0.0413746	0.125196	0.0465003	0.0213272	0.0178444	0.014976
	-65	0.0862608	0.198977	0.292404	0.5216	3.10054	0.792058	0.791413	0.892513	1.70332	1.42093	0.745431	1.09374	1.09164	0.858275	0.807247	0.425806	0.29439	0.175111	0.119154	0.030947	0.0152955	0.0116185	0.00974611	0.0510522	0.0393119	0.0284172	0.0489379	0.0449766	0.135891	0.0514382	0.023318	0.0195606	0.0163488
	-60	0.109137	0.27601	0.45031	0.687483	2.89333	0.680287	0.825111	0.934811	1.95131	1.37032	0.78918	1.14525	1.24521	0.916094	0.86713	0.470347	0.335087	0.214155	0.240436	0.0462558	0.0167052	0.0125919	0.0102391	0.0629443	0.0408588	0.0285221	0.0507446	0.0450119	0.142786	0.0534222	0.0238574	0.0199217	0.0163278
	-55	0.174107	0.374244	0.551626	0.739207	2.44517	0.529517	0.803358	0.891165	1.9892	1.2944	0.783095	1.15577	1.3212	0.93856	0.850801	0.48347	0.359415	0.245346	0.368183	0.0661433	0.0179133	0.0129326	0.0110795	0.0821923	0.0410801	0.0283911	0.0504402	0.0436982	0.149485	0.0583783	0.0231977	0.0194189	0.016026
	-50	0.246771	0.573037	0.605705	0.765716	1.91252	0.440041	0.767045	0.849333	1.95178	1.25634	0.777585	1.13725	1.37866	0.95192	0.817567	0.489324	0.37903	0.276395	0.484435	0.0947367	0.0216609	0.0139843	0.0117914	0.110181	0.0425685	0.0294993	0.0498457	0.0426973	0.161961	0.0740768	0.0229304	0.019221	0.0157278
	-45	0.329916	0.673875	0.649256	0.751735	1.39815	0.371185	0.711547	0.817549	1.89214	1.19831	0.774893	1.10336	1.39493	0.965096	0.78466	0.489926	0.39544	0.301451	0.600302	0.137718	0.0275575	0.0162967	0.0131091	0.149413	0.0450711	0.0296325	0.049341	0.0447805	0.181131	0.097229	0.0230412	0.0190842	0.0156721
	-40	0.386754	0.711799	0.64769	0.724093	0.946406	0.305082	0.651075	0.758664	1.78971	1.11071	0.764547	1.08326	1.39725	0.957475	0.749152	0.484995	0.401682	0.311662	0.691076	0.152904	0.0338984	0.0186688	0.0145933	0.190983	0.0511842	0.0348657	0.0475936	0.0772345	0.210276	0.12493	0.0248999	0.0190109	0.0158726
	-35	0.423316	0.73523	0.63891	0.685132	0.626317	0.256559	0.578121	0.6862	1.59954	0.945275	0.745782	1.05658	1.36226	0.900217	0.691127	0.478313	0.392495	0.315671	0.734009	0.156262	0.0374551	0.0215256	0.0168733	0.257984	0.0646454	0.0444235	0.0467905	0.105049	0.237304	0.164605	0.0258128	0.01885	0.0180929
	-30	0.454015	0.74923	0.628016	0.644583	0.441995	0.224212	0.465775	0.56896	1.35765	0.764938	0.627865	0.788704	1.14448	0.687769	0.579603	0.450136	0.33988	0.305155	0.75678	0.157813	0.0393694	0.0254685	0.0180521	0.401992	0.0771256	0.0559354	0.0490353	0.125483	0.266455	0.195678	0.0257737	0.0189255	0.0211695
	-25	0.497044	0.769385	0.622003	0.632849	0.387328	0.214954	0.41931	0.519901	1.29037	0.723943	0.576507	0.638649	1.02788	0.576538	0.52923	0.438035	0.313307	0.301737	0.781189	0.162598	0.0420547	0.0291918	0.019364	0.531844	0.0829964	0.0689181	0.0500656	0.143043	0.282101	0.2119	0.0269894	0.021222	0.025708
	-20	0.547423	0.773215	0.629718	0.63837	0.387877	0.22731	0.426238	0.528463	1.33585	0.770939	0.601329	0.646589	1.0326	0.581334	0.53797	0.441466	0.318574	0.308491	0.812076	0.170965	0.0455214	0.0322024	0.0225814	0.652484	0.0881556	0.0733569	0.0521907	0.153301	0.294994	0.220197	0.0298017	0.024611	0.0305366
	-15	0.625248	0.77805	0.629718	0.643891	0.387877	0.241826	0.440246	0.535229	1.4002	0.777272	0.64494	0.652361	1.03643	0.596094	0.543827	0.444675	0.322143	0.312962	0.84722	0.178534	0.0510319	0.0366257	0.0298447	0.692515	0.0924067	0.0783026	0.0546535	0.160507	0.308913	0.2251	0.033462	0.0275211	0.0343509
	-10	0.681301	0.77805	0.642031	0.646048	0.391733	0.241826	0.440246	0.539089	1.45069	0.782477	0.684791	0.659139	1.03935	0.596094	0.54816	0.447501	0.32461	0.315176	0.882529	0.185607	0.0575458	0.0453089	0.0367519	0.719107	0.0952294	0.0853317	0.0597455	0.167568	0.320828	0.23209	0.0410408	0.03474	0.0378344
	-5	0.685893	0.778461	0.649947	0.64831	0.391733	0.260045	0.441597	0.542482	1.50224	0.782555	0.706009	0.659139	1.04217	0.605475	0.552324	0.449345	0.326597	0.316901	0.919307	0.199459	0.0694692	0.0623532	0.0532003	0.769277	0.103378	0.101696	0.0752411	0.182616	0.338477	0.247732	0.0520079	0.0428133	0.041018
	0	0.685893	0.785409	0.66411	0.657205	0.396286	0.260045	0.441597	0.566324	1.54879	0.782555	0.706009	0.661749	1.04242	0.605475	0.555944	0.450218	0.326597	0.316982	0.984054	0.22475	0.0849921	0.0878504	0.0771586	0.88015	0.120449	0.127131	0.0951625	0.191583	0.357357	0.256725	0.0602381	0.0506492	0.0412966
	NET Mass of CaCo3 SERs cumulative (Gt)	3	4	5	6	7	8	9	10	11	12	13	14	15	16	17	18	19	20	21	22	23	24	25	26	27	28	29	30	31	32	33	34	35	Total
	-130	0	0	0	0	0	0	0	0	0	0	0	0	0	0	0	0	0	0	0	0	0	0	0	0	0	0	0	0	0	0	0	0	0	0
	-125	0	0	0	0	0	0	0	0	0	0	0	0	0	0	0	0	0	0	0	0	0	0	0	0	0	0	0	0	0	0	0	0	0	0
	-120	0.0318781	0.0734129	0.115199	0.522026	1.71543	0.387244	0.486347	0.267219	0.347825	0.192314	0.300625	0.0734583	0.0830418	0.00897031	0.123697	0.0564548	0.0419408	0.0174397	0.0157485	0.0103432	0.00348849	0.00563254	0.00533246	0.0133171	0.0161712	0.0158349	0.0268582	0.0300403	0.0900902	0.0268896	0.0141934	0.0118888	0.00928831	5.13964
	-115	0.0960335	0.223186	0.303757	1.28914	4.69277	1.73686	1.39032	0.827523	1.03865	0.564896	0.921328	0.222143	0.249156	0.120392	0.374305	0.164832	0.118214	0.0515594	0.0482107	0.0306106	0.0117029	0.0187423	0.0150418	0.0432468	0.0532546	0.0485279	0.084215	0.0901395	0.267069	0.0806287	0.040714	0.0341187	0.0283335	15.2796
	-110	0.208248	0.444295	0.585281	2.25262	9.1575	4.49089	2.63037	1.69216	2.05304	1.19398	1.88132	0.448553	0.498508	0.296721	0.774207	0.32284	0.2261	0.105262	0.102578	0.0616916	0.0223147	0.0369556	0.0309701	0.0884227	0.109178	0.0926022	0.166255	0.183204	0.525858	0.16197	0.0809976	0.0678014	0.0560888	31.0488
	-105	0.343342	0.707715	0.91062	3.32133	15.0755	7.91141	4.0522	2.76208	3.2523	2.44185	3.02135	0.76016	0.798069	0.502712	1.29267	0.509781	0.351877	0.171916	0.168585	0.0991996	0.0357045	0.0579324	0.0496644	0.143161	0.17679	0.146826	0.263882	0.292193	0.831507	0.261358	0.12845	0.107413	0.0904342	51.04
	-100	0.500918	1.01318	1.2702	4.54676	22.6633	11.7221	5.66212	4.11601	4.72434	4.1017	4.33434	1.16852	1.1516	0.770495	1.94594	0.724368	0.499236	0.25728	0.247227	0.142721	0.0521724	0.0825678	0.0698288	0.209506	0.258888	0.212014	0.376595	0.416348	1.1797	0.37603	0.1847	0.154018	0.12922	75.2639
	-95	0.666493	1.31226	1.59769	5.53417	30.5794	15.5175	7.13153	5.45062	6.29896	5.9374	5.58846	1.66103	1.50358	1.13395	2.65797	0.926724	0.637846	0.346458	0.32945	0.185962	0.0697439	0.107441	0.0899064	0.277588	0.340212	0.274161	0.484927	0.53428	1.51046	0.488052	0.237639	0.198551	0.167406	99.7779
	-90	0.826821	1.58784	1.89659	6.34318	38.6075	18.7357	8.38637	6.68471	7.87947	8.05222	6.68233	2.2339	1.84005	1.49173	3.36132	1.10677	0.762018	0.437113	0.411683	0.226796	0.087402	0.129566	0.107079	0.344262	0.41705	0.330629	0.579269	0.637125	1.80211	0.591356	0.285851	0.239537	0.201343	123.307
	-85	0.970621	1.84901	2.16062	7.06315	46.4535	20.8958	9.48925	7.87306	9.64402	10.4382	7.57767	2.83424	2.18008	1.8735	4.06221	1.26686	0.882053	0.532422	0.491551	0.265532	0.106219	0.149492	0.123791	0.409543	0.48794	0.383905	0.664423	0.724711	2.05819	0.685739	0.330184	0.275714	0.232231	145.435
	-80	1.13089	2.14075	2.44604	7.8455	54.6315	22.8129	10.7424	9.25312	12.1333	13.5197	8.54163	3.66369	2.69786	2.53037	4.95045	1.45384	1.06308	0.658781	0.589122	0.311007	0.131733	0.17201	0.143725	0.491331	0.568581	0.444471	0.76243	0.819467	2.34074	0.790547	0.379207	0.316221	0.266463	170.743
	-75	1.32186	2.54517	2.77991	8.78391	63.2205	24.8942	12.4059	11.1043	15.5018	17.2142	10.1377	5.70666	4.16228	4.06734	6.27381	1.77229	1.48723	0.869695	0.721902	0.367129	0.167022	0.199556	0.167299	0.596099	0.664182	0.515562	0.878547	0.930986	2.67433	0.913977	0.437043	0.364177	0.306709	204.153
	-70	1.53954	3.01619	3.17471	9.8832	72.0702	27.0954	14.3519	13.4534	19.4385	21.1603	12.0039	8.50492	6.57989	6.2348	8.19128	2.6169	2.15392	1.23281	0.890529	0.432014	0.206815	0.230262	0.192864	0.719895	0.76941	0.592765	1.00817	1.05221	3.04115	1.05022	0.499531	0.416461	0.350589	244.154
	-65	1.79228	3.5992	4.03145	11.4115	81.1548	29.4161	16.6707	16.0684	24.4292	25.3237	14.188	11.7096	9.7784	8.74955	10.5565	3.86451	3.01648	1.74589	1.23965	0.522689	0.25163	0.264305	0.22142	0.869478	0.884594	0.676027	1.15155	1.18399	3.43931	1.20094	0.567853	0.473773	0.398491	290.852
	-60	2.11205	4.40791	5.35086	13.4258	89.6322	31.4093	19.0883	18.8074	30.1465	29.3387	16.5003	15.0651	13.4269	11.4337	13.0972	5.24263	3.99829	2.37337	1.94413	0.658219	0.300577	0.301199	0.25142	1.0539	1.00431	0.759597	1.30024	1.31588	3.85767	1.35746	0.637755	0.532144	0.446331	340.577
	-55	2.62218	5.50444	6.96712	15.5917	96.7966	32.9608	21.4421	21.4185	35.9749	33.1313	18.7947	18.4515	17.298	14.1837	15.5901	6.65919	5.05137	3.09223	3.0229	0.852018	0.353063	0.339092	0.283883	1.29473	1.12467	0.842783	1.44803	1.44392	4.29567	1.52851	0.705724	0.589041	0.493287	390.148
	-50	3.34522	7.18344	8.74184	17.8352	102.4	34.2501	23.6896	23.9071	41.6936	36.8124	21.0731	21.7837	21.3374	16.9728	17.9855	8.09291	6.16193	3.90207	4.4423	1.1296	0.416529	0.380065	0.318432	1.61756	1.2494	0.929216	1.59407	1.56902	4.77021	1.74556	0.772911	0.645359	0.53937	439.288
	-45	4.31188	9.15789	10.6442	20.0378	106.497	35.3377	25.7744	26.3025	47.2376	40.3234	23.3435	25.0165	25.4246	19.8005	20.2846	9.5284	7.32057	4.78532	6.20118	1.53311	0.497273	0.427815	0.356842	2.05534	1.38146	1.01604	1.73864	1.70023	5.30093	2.03044	0.840421	0.701275	0.585289	487.494
	-40	5.44507	11.2435	12.5419	22.1594	109.27	36.2316	27.6821	28.5254	52.4814	43.5778	25.5836	28.1905	29.5185	22.6059	22.4796	10.9494	8.4975	5.69849	8.22604	1.98112	0.596595	0.482514	0.3996	2.61492	1.53143	1.1182	1.87809	1.92652	5.91703	2.39648	0.913378	0.756977	0.631796	534.052
	-35	6.68538	13.3977	14.4139	24.1669	111.105	36.9833	29.3759	30.5359	57.1681	46.3474	27.7688	31.2862	33.5099	25.2436	24.5046	12.3509	9.64751	6.6234	10.3767	2.43896	0.706338	0.545584	0.449039	3.37081	1.72084	1.24836	2.01519	2.23432	6.61233	2.87877	0.98901	0.812208	0.684808	578.198
	-30	8.01565	15.5929	16.254	26.0555	112.4	37.6403	30.7407	32.203	61.146	48.5887	29.6084	33.5972	36.8633	27.2587	26.2028	13.6698	10.6434	7.51751	12.594	2.90136	0.821691	0.620207	0.501931	4.54865	1.94682	1.41225	2.15886	2.60198	7.39305	3.45211	1.06453	0.86766	0.746834	617.63
	-25	9.47199	17.8472	18.0765	27.9097	113.535	38.2701	31.9692	33.7263	64.9268	50.7099	31.2976	35.4684	39.8749	28.948	27.7535	14.9532	11.5613	8.40159	14.8829	3.37777	0.944911	0.705739	0.558668	6.10695	2.19	1.61418	2.30555	3.0211	8.2196	4.07298	1.14361	0.92984	0.822159	655.597
	-20	11.0759	20.1128	19.9215	29.7802	114.671	38.9361	33.2181	35.2747	68.8408	52.9687	33.0595	37.3629	42.9005	30.6513	29.3297	16.2467	12.4948	9.30547	17.2623	3.8787	1.07829	0.800092	0.624832	8.01873	2.44829	1.82911	2.45847	3.47027	9.08394	4.71815	1.23092	1.00195	0.911631	694.967
	-15	12.9079	22.3924	21.7666	31.6668	115.808	39.6446	34.508	36.8429	72.9434	55.2461	34.9491	39.2743	45.9372	32.3979	30.9231	17.5496	13.4386	10.2225	19.7447	4.4018	1.22781	0.907405	0.712277	10.0478	2.71904	2.05854	2.61861	3.94056	9.98905	5.3777	1.32897	1.08259	1.01228	735.588
	-10	14.9041	24.6721	23.6478	33.5597	116.956	40.3532	35.798	38.4225	77.1939	57.5388	36.9556	41.2056	48.9825	34.1444	32.5292	18.8608	14.3898	11.1459	22.3305	4.94563	1.39642	1.04016	0.81996	12.1548	2.99807	2.30856	2.79366	4.43153	10.9291	6.05772	1.44922	1.18438	1.12313	777.222
	-5	16.9138	26.953	25.5521	35.4592	118.103	41.1151	37.0918	40.0119	81.5955	59.8317	39.0242	43.1369	52.036	35.9185	34.1476	20.1774	15.3467	12.0744	25.024	5.53005	1.59997	1.22286	0.975837	14.4088	3.30097	2.60653	3.01412	4.96659	11.9208	6.78357	1.6016	1.30982	1.24332	819.998
	0	18.9235	29.2543	27.4979	37.3848	119.264	41.8771	38.3857	41.6713	86.1335	62.1246	41.0928	45.0758	55.0903	37.6925	35.7765	21.4965	16.3036	13.0032	27.9073	6.18856	1.84899	1.48026	1.20191	16.9876	3.65388	2.97903	3.29294	5.52793	12.9679	7.53578	1.7781	1.45822	1.36432	864.221
	NET Mass of CaCo3 SERs delta (Gt)	3	4	5	6	7	8	9	10	11	12	13	14	15	16	17	18	19	20	21	22	23	24	25	26	27	28	29	30	31	32	33	34	35	total per sea level (Gt)	corrected by reef cover 20% Gt)	cumulative (Gt)	corrected by reef cover 20% Gt)	ka BP (Lambeck et al. 2014)	sea level (m)	sea level (m) (Yokoyama et al XXX)
	-130	0	0	0	0	0	0	0	0	0	0	0	0	0	0	0	0	0	0	0	0	0	0	0	0	0	0	0	0	0	0	0	0	0	0	0	0	0	19.75	-130	-
	-125	0	0	0	0	0	0	0	0	0	0	0	0	0	0	0	0	0	0	0	0	0	0	0	0	0	0	0	0	0	0	0	0	0	0	0	0	0	18.925	-125	21.2
	-120	0.0318781	0.0734129	0.115199	0.522026	1.71543	0.387244	0.486347	0.267219	0.347825	0.192314	0.300625	0.0734583	0.0830418	0.00897031	0.123697	0.0564548	0.0419408	0.0174397	0.0157485	0.0103432	0.00348849	0.00563254	0.00533246	0.0133171	0.0161712	0.0158349	0.0268582	0.0300403	0.0900902	0.0268896	0.0141934	0.0118888	0.00928831	5.13964	1.02793	5.13964	1.02793	16.25	-120	19.8337
	-115	0.0641553	0.149773	0.188558	0.767112	2.97734	1.34962	0.90397	0.560304	0.690827	0.372582	0.620703	0.148685	0.166114	0.111421	0.250608	0.108377	0.076273	0.0341197	0.0324622	0.0202674	0.00821436	0.0131098	0.00970935	0.0299297	0.0370834	0.032693	0.0573567	0.0600992	0.176979	0.0537391	0.0265205	0.0222299	0.0190451	10.14	2.028	15.2796	3.05592	15.9	-115	18.0522
	-110	0.112215	0.221109	0.281524	0.963483	4.46473	2.75403	1.24006	0.864637	1.01439	0.629083	0.959994	0.22641	0.249352	0.176329	0.399902	0.158008	0.107886	0.0537021	0.0543672	0.031081	0.0106119	0.0182133	0.0159283	0.0451759	0.055923	0.0440743	0.0820398	0.0930642	0.258789	0.0813412	0.0402836	0.0336827	0.0277553	15.7692	3.15383	31.0488	6.20976	15.6	-110	17.1343
	-105	0.135094	0.26342	0.325339	1.06871	5.91804	3.42053	1.42182	1.06992	1.19926	1.24787	1.14003	0.311608	0.299561	0.205991	0.518466	0.186941	0.125776	0.0666547	0.0660072	0.037508	0.0133898	0.0209768	0.0186942	0.054738	0.0676126	0.0542236	0.0976274	0.10899	0.305649	0.0993884	0.0474525	0.0396116	0.0343454	19.9912	3.99825	51.04	10.208	15.375	-105	16.5263
	-100	0.157576	0.305463	0.359577	1.22543	7.58776	3.81065	1.60993	1.35393	1.47204	1.65985	1.31299	0.408363	0.353535	0.267783	0.653269	0.214587	0.147359	0.0853637	0.0786423	0.0435213	0.0164679	0.0246354	0.0201645	0.066345	0.0820974	0.0651883	0.112713	0.124154	0.348189	0.114672	0.0562501	0.0466047	0.038786	24.2239	4.84478	75.2639	15.0528	15.125	-100	15.1473
	-95	0.165575	0.299087	0.327492	0.987405	7.91612	3.79547	1.4694	1.33461	1.57462	1.8357	1.25412	0.492505	0.351974	0.363457	0.712031	0.202356	0.13861	0.0891778	0.0822225	0.0432415	0.0175715	0.0248734	0.0200776	0.0680826	0.0813247	0.0621472	0.108332	0.117932	0.330766	0.112022	0.0529385	0.0445333	0.038186	24.514	4.90279	99.7779	19.9556	14.225	-95	14.8647
	-90	0.160329	0.275575	0.298897	0.809019	8.02806	3.2182	1.25484	1.23409	1.58051	2.11482	1.09387	0.572873	0.336471	0.357782	0.703345	0.180048	0.124172	0.0906551	0.0822335	0.0408334	0.0176581	0.0221247	0.0171726	0.066674	0.0768382	0.0564675	0.0943421	0.102845	0.291649	0.103304	0.0482125	0.0409863	0.0339373	23.5288	4.70577	123.307	24.6613	14.1	-90	13.7086
	-85	0.1438	0.261174	0.264031	0.719969	7.84604	2.16007	1.10288	1.18835	1.76454	2.38597	0.895338	0.600337	0.340028	0.38177	0.700895	0.160086	0.120035	0.0953094	0.0798677	0.0387364	0.0188171	0.0199265	0.0167116	0.0652809	0.0708897	0.053276	0.0851537	0.0875861	0.256081	0.0943832	0.044333	0.0361762	0.030888	22.1287	4.42574	145.435	29.0871	13.95	-85	13.6124
	-80	0.160267	0.291735	0.285427	0.782343	8.17798	1.9171	1.25314	1.38006	2.4893	3.08156	0.963963	0.829454	0.517788	0.656862	0.888241	0.186978	0.181024	0.126359	0.0975705	0.0454744	0.0255141	0.0225174	0.0199348	0.0817875	0.0806411	0.0605664	0.0980072	0.0947563	0.282552	0.104808	0.0490228	0.0405076	0.034232	25.3075	5.06149	170.743	34.1486	13.775	-80	13.5163
	-75	0.190977	0.404418	0.333865	0.938416	8.58903	2.08128	1.66354	1.85121	3.36847	3.69443	1.59602	2.04296	1.46442	1.53698	1.32336	0.318455	0.424154	0.210914	0.13278	0.0561221	0.0352887	0.0275466	0.0235736	0.104769	0.095601	0.0710905	0.116117	0.111519	0.333581	0.12343	0.0578356	0.0479555	0.0402456	33.4104	6.68207	204.153	40.8307	13.35	-75	13.4112
	-70	0.217672	0.471026	0.394796	1.09929	8.84964	2.20119	1.94595	2.34902	3.93668	3.94617	1.8662	2.79826	2.41761	2.16746	1.91747	0.844608	0.666688	0.363119	0.168627	0.0648856	0.0397929	0.0307061	0.0255646	0.123795	0.105228	0.0772029	0.129619	0.121228	0.366825	0.136246	0.0624888	0.0522841	0.0438797	40.0012	8.00024	244.154	48.8309	12.9	-70	13.3044
	-65	0.252744	0.583004	0.856744	1.52829	9.08458	2.32073	2.31884	2.61506	4.99073	4.16332	2.18411	3.20466	3.1985	2.51475	2.36523	1.24761	0.862562	0.513076	0.349122	0.0906747	0.0448158	0.0340422	0.0285561	0.149583	0.115184	0.0832623	0.143388	0.131781	0.398161	0.150714	0.0683218	0.0573124	0.047902	46.6974	9.33947	290.852	58.1704	12.475	-65	12.6564
	-60	0.31977	0.808709	1.31941	2.01433	8.47746	1.99324	2.41757	2.739	5.71733	4.01504	2.3123	3.35557	3.64846	2.68415	2.54069	1.37812	0.981804	0.627475	0.704477	0.135529	0.0489462	0.0368943	0.0300006	0.184427	0.119716	0.0835698	0.148682	0.131885	0.418363	0.156527	0.0699021	0.0583704	0.0478406	49.7255	9.94511	340.577	68.1155	11.35	-60	11.909
	-55	0.510134	1.09653	1.61626	2.16588	7.16436	1.55149	2.35384	2.61111	5.82835	3.7926	2.29447	3.38639	3.87112	2.74998	2.49285	1.41657	1.05309	0.718863	1.07878	0.1938	0.0524861	0.0378926	0.0324628	0.240824	0.120365	0.083186	0.14779	0.128036	0.437991	0.171048	0.0679693	0.0568974	0.0469561	49.5704	9.91407	390.148	78.0296	11.025	-55	11.2664
	-50	0.72304	1.679	1.77472	2.24355	5.60368	1.28932	2.24744	2.48855	5.71871	3.68108	2.27832	3.33216	4.03946	2.78913	2.39547	1.43372	1.11056	0.809838	1.41939	0.277579	0.0634664	0.0409739	0.0345489	0.322831	0.124726	0.086433	0.146048	0.125103	0.474546	0.217045	0.0671861	0.0563174	0.0460825	49.14	9.828	439.288	87.8576	10.75	-50	10.1803
	-45	0.966653	1.97445	1.90232	2.20258	4.09658	1.08757	2.08483	2.39542	5.54398	3.51103	2.27044	3.23285	4.08715	2.82773	2.29905	1.43548	1.15864	0.883251	1.75889	0.403514	0.0807436	0.0477493	0.0384097	0.43778	0.132058	0.0868233	0.144569	0.131207	0.530714	0.284881	0.0675107	0.0559168	0.0459192	48.2067	9.64134	487.494	97.4989	10.45	-45	10.0202
	-40	1.13319	2.08557	1.89773	2.12159	2.77297	0.89389	1.90765	2.22289	5.24384	3.25437	2.24012	3.17394	4.09394	2.8054	2.19502	1.42103	1.17693	0.913169	2.02485	0.448007	0.0993223	0.0546996	0.0427583	0.559581	0.14997	0.102157	0.139449	0.226297	0.616108	0.366044	0.0729567	0.055702	0.0465066	46.5577	9.31153	534.052	106.81	10.1	-40	9.8601
	-35	1.24032	2.15423	1.87201	2.00744	1.83511	0.751719	1.6939	2.01057	4.68665	2.76966	2.18514	3.09577	3.99142	2.63764	2.025	1.40146	1.15001	0.924917	2.15065	0.457846	0.109743	0.0630699	0.0494386	0.755893	0.189411	0.130161	0.137096	0.307793	0.695301	0.482291	0.0756316	0.0552305	0.0530121	44.1455	8.8291	578.198	115.64	9.7	-35	9.7
	-30	1.33027	2.19524	1.84009	1.88863	1.29504	0.656942	1.36472	1.66705	3.97793	2.24127	1.83964	2.3109	3.35333	2.01516	1.69824	1.3189	0.99585	0.894103	2.21736	0.462394	0.115352	0.0746226	0.0528928	1.17784	0.225978	0.163891	0.143673	0.367666	0.780712	0.573335	0.075517	0.0554517	0.0620265	39.432	7.8864	617.63	123.526	9.275	-30	9.275
	-25	1.45634	2.2543	1.82247	1.85425	1.13487	0.629815	1.22858	1.52331	3.78079	2.12115	1.68917	1.87124	3.01168	1.68926	1.55064	1.28344	0.91799	0.884088	2.28888	0.476413	0.12322	0.0855321	0.0567366	1.5583	0.24318	0.20193	0.146692	0.419115	0.826556	0.620868	0.0790789	0.0621805	0.0753244	37.9674	7.59348	655.597	131.119	9	-25	9
	-20	1.60395	2.26552	1.84507	1.87042	1.13648	0.666018	1.24888	1.5484	3.91405	2.25885	1.76189	1.89451	3.02551	1.70331	1.57625	1.2935	0.933421	0.903878	2.37938	0.500927	0.133378	0.0943531	0.0661635	1.91178	0.258296	0.214936	0.152919	0.449171	0.864333	0.645176	0.0873191	0.0721103	0.0894721	39.3696	7.87392	694.967	138.993	8.7	-20	8.7
	-15	1.83198	2.27969	1.84507	1.8866	1.13648	0.70855	1.28992	1.56822	4.10259	2.27741	1.88967	1.91142	3.03674	1.74656	1.59341	1.3029	0.943878	0.916978	2.48236	0.523105	0.149523	0.107313	0.087445	2.02907	0.270752	0.229427	0.160135	0.470287	0.905115	0.659542	0.0980437	0.0806368	0.100648	40.6215	8.12429	735.588	147.118	8.3	-15	8.3
	-10	1.99621	2.27969	1.88115	1.89292	1.14778	0.70855	1.28992	1.57953	4.25054	2.29266	2.00644	1.93128	3.04528	1.74656	1.60611	1.31118	0.951107	0.923466	2.58581	0.543829	0.168609	0.132755	0.107683	2.10698	0.279022	0.250022	0.175054	0.490973	0.940027	0.680023	0.120249	0.101788	0.110855	41.634	8.32681	777.222	155.444	7.725	-10	7.725
	-5	2.00967	2.28089	1.90435	1.89955	1.14778	0.76193	1.29388	1.58947	4.40155	2.29289	2.06861	1.93128	3.05354	1.77404	1.61831	1.31658	0.956928	0.92852	2.69357	0.584414	0.203545	0.182695	0.155877	2.25398	0.302898	0.29797	0.220456	0.535065	0.991736	0.725853	0.152383	0.125443	0.120183	42.7758	8.55517	819.998	164	7	-5	7
	0	2.00967	2.30125	1.94584	1.92561	1.16112	0.76193	1.29388	1.65933	4.53795	2.29289	2.06861	1.93892	3.05429	1.77404	1.62892	1.31914	0.956928	0.928758	2.88328	0.658518	0.249027	0.257402	0.226075	2.57884	0.352916	0.372494	0.278826	0.561337	1.04706	0.752206	0.176498	0.148402	0.120999	44.2229	8.84459	864.221	172.844	6	0	6

## Sheet: 25-20-20
	SEA LEVEL STEPS	1	2	3	4	5	6	7	8	9	10	11	12	13	14	15	16	17	18	19	20	21	22	23	24	25	26
		-125	-120	-115	-110	-105	-100	-95	-90	-85	-80	-75	-70	-65	-60	-55	-50	-45	-40	-35	-30	-25	-20	-15	-10	-5	0
	-130	0	0	0	0	0	0	0	0	0	0	0	0	0	0	0	0	0	0	0	0	0	0	0	0	0	0
Polygons	-125	0	0	0	0	0	0	0	0	0	0	0	0	0	0	0	0	0	0	0	0	0	0	0	0	0	0
	-120	0	3.79	7.58	11.37	15.16	18.95	22.74	25	25	25	25	25	25	25	25	25	25	25	25	25	25	25	25	25	25	25
	-115		0	3.79	7.58	11.37	15.16	18.95	22.74	25	25	25	25	25	25	25	25	25	25	25	25	25	25	25	25	25	25
	-110			0	3.79	7.58	11.37	15.16	18.95	22.74	25	25	25	25	25	25	25	25	25	25	25	25	25	25	25	25	25
	-105				0	2.13	4.26	6.39	8.52	10.65	12.78	14.91	17.04	19.17	20	20	20	20	20	20	20	20	20	20	20	20	20
	-100					0	2.13	4.26	6.39	8.52	10.65	12.78	14.91	17.04	19.17	20	20	20	20	20	20	20	20	20	20	20	20
	-95						0	2.13	4.26	6.39	8.52	10.65	12.78	14.91	17.04	19.17	20	20	20	20	20	20	20	20	20	20	20
	-90							0	2.13	4.26	6.39	8.52	10.65	12.78	14.91	17.04	19.17	20	20	20	20	20	20	20	20	20	20
	-85								0	2.13	4.26	6.39	8.52	10.65	12.78	14.91	17.04	19.17	20	20	20	20	20	20	20	20	20
	-80									0	2.13	4.26	6.39	8.52	10.65	12.78	14.91	17.04	19.17	20	20	20	20	20	20	20	20
	-75										0	2.13	4.26	6.39	8.52	10.65	12.78	14.91	17.04	19.17	20	20	20	20	20	20	20
	-70											0	1.27	2.54	3.81	5.08	6.35	7.62	8.89	10.16	11.43	12.7	13.97	15.24	16.51	17.78	19.05
	-65												0	1.27	2.54	3.81	5.08	6.35	7.62	8.89	10.16	11.43	12.7	13.97	15.24	16.51	17.78
	-60													0	1.27	2.54	3.81	5.08	6.35	7.62	8.89	10.16	11.43	12.7	13.97	15.24	16.51
	-55														0	1.27	2.54	3.81	5.08	6.35	7.62	8.89	10.16	11.43	12.7	13.97	15.24
	-50															0	1.27	2.54	3.81	5.08	6.35	7.62	8.89	10.16	11.43	12.7	13.97
	-45																0	1.27	2.54	3.81	5.08	6.35	7.62	8.89	10.16	11.43	12.7
	-40																	0	1.27	2.54	3.81	5.08	6.35	7.62	8.89	10.16	11.43
	-35																		0	1.27	2.54	3.81	5.08	6.35	7.62	8.89	10.16
	-30																			0	1.27	2.54	3.81	5.08	6.35	7.62	8.89
	-25																				0	1.27	2.54	3.81	5.08	6.35	7.62
	-20																					0	1.27	2.54	3.81	5.08	6.35
	-15																						0	1.27	2.54	3.81	5.08
	-10																							0	1.27	2.54	3.81
	-5																								0	1.27	2.54
	0																									0	1.27
		multiply each column by the columns in the delta-flood matrix. Add the totals of each column to get the total volume at each SL
	Delta Flood SERs (km2)	3	4	5	6	7	8	9	10	11	12	13	14	15	16	17	18	19	20	21	22	23	24	25	26	27	28	29	30	31	32	33	34	35
	-130	0	0	0	0	0	0	0	0	0	0	0	0	0	0	0	0	0	0	0	0	0	0	0	0	0	0	0	0	0	0	0	0	0	0
	-125	0	0	0	0	0	0	0	0	0	0	0	0	0	0	0	0	0	0	0	0	0	0	0	0	0	0	0	0	0	0	0	0	0	0
	-120	4.41644	10.1707	15.9598	72.3222	237.659	53.6493	67.3792	37.021	48.1883	26.6434	41.649	10.177	11.5047	1.24276	17.1372	7.82133	5.81054	2.41612	2.18182	1.43296	0.483301	0.78034	0.738767	1.84497	2.24039	2.19379	3.72098	4.16182	12.4812	3.72533	1.96638	1.64709	1.28682	712.054
	-115	4.47173	10.579	10.1633	33.9547	174.826	133.328	57.8581	40.6043	47.52	24.9746	44.3441	10.422	11.5089	14.1937	17.5825	7.19341	4.75644	2.31088	2.31555	1.37492	0.654729	1.03591	0.606381	2.30152	2.8972	2.33554	4.22531	4.16441	12.0377	3.71977	1.70782	1.43267	1.35172	692.754
	-110	6.65821	9.88297	12.8795	27.2055	206.066	194.569	46.5621	42.1627	44.8265	35.5361	47.0058	10.7682	11.5319	8.99243	20.6833	6.87585	4.37977	2.71297	3.03475	1.49812	0.332153	0.707046	0.861586	2.11224	2.61006	1.57678	3.41963	4.56703	11.3341	3.82403	1.90676	1.58669	1.20672	779.877
	-105	5.63998	10.4302	10.801	25.9403	358.258	164.301	44.8069	50.6045	45.5726	152.54	44.3818	21.0023	12.377	7.31205	29.2276	7.13257	4.4101	3.19298	2.86939	1.58435	0.684801	0.681251	0.681833	2.35718	2.88164	2.50194	3.84252	3.92584	11.5516	4.44888	1.76722	1.46155	1.62454	1040.8
	-100	5.54214	10.3641	8.44011	38.6324	411.607	96.17	46.3703	70.0137	67.2457	101.557	42.6362	23.8515	13.3053	15.2325	33.2306	6.81501	5.3205	4.61201	3.11473	1.48234	0.758778	0.901887	0.362428	2.86128	3.5707	2.70294	3.71887	3.73825	10.4866	3.76756	2.16872	1.72388	1.09466	1043.4
	-95	7.65309	11.5118	12.6211	34.3585	386.667	65.271	52.0351	42.8593	87.2749	77.6238	39.0636	33.8335	14.4149	25.1835	36.5305	7.04604	5.31773	4.04827	3.68922	1.77438	0.893775	1.06248	0.928916	2.80168	2.69152	2.07239	3.70649	3.8199	11.7608	4.13899	1.71318	1.60817	1.50744	987.483
	-90	6.63621	12.8263	13.8926	35.3561	369.644	55.6546	54.7507	45.7039	86.3357	114.068	38.0728	38.2352	16.6544	17.4722	28.9246	7.60991	5.42386	4.52792	4.05694	1.88144	1.10181	1.03966	0.428114	3.52289	3.72535	2.68573	3.82106	3.68941	11.995	4.47237	2.00122	1.78052	1.32582	999.316
	-85	6.69485	14.3783	12.983	29.7831	306.39	55.1725	50.9572	62.9774	126.456	124.865	33.386	25.76	21.3849	24.4779	34.6701	7.47028	6.959	5.77644	4.46213	2.08801	1.03574	0.87832	1.2936	3.5083	3.31936	2.39292	4.21681	4.16635	11.7461	4.55377	2.33836	1.5616	1.46697	999.571
	-80	7.34153	12.4055	11.6237	28.7872	183.411	36.0193	59.9949	68.0432	200.759	188.991	40.0888	61.7884	49.505	72.2467	56.3792	10.0187	17.1936	8.99144	5.85998	2.39951	1.81464	0.987216	1.21929	5.11032	3.69048	2.57445	4.85428	4.01889	12.1126	4.45482	2.09603	1.84993	1.41919	1168.05
	-75	7.57035	27.7779	11.9406	38.474	101.327	40.474	101.169	116.146	216.726	151.08	155.81	299.146	233.356	216.96	107.263	32.4107	59.9346	20.8439	8.67967	2.62479	2.40955	1.23977	0.897018	5.66518	3.68783	2.59434	4.46424	4.13219	12.5795	4.59067	2.17246	1.836	1.48243	1997.46
	-70	11.0371	27.5385	25.1914	66.5115	107.751	49.5733	116.759	205.816	234.926	104.079	111.706	312.271	394.091	260.667	245.629	217.534	100.274	62.9282	14.8205	3.62319	1.86225	1.30629	0.823158	7.8663	3.9801	2.52712	5.58249	4.01397	13.7442	5.29868	1.92384	1.78962	1.5025	2724.95
	-65	14.5003	46.2963	190.989	177.366	97.1328	49.4247	154.17	109.992	435.788	89.7823	131.438	168.022	322.855	143.584	185.125	166.619	80.9825	61.9986	74.6242	10.6623	2.07668	1.37929	1.23681	10.6619	4.11627	2.50519	5.69261	4.36342	12.9559	5.98167	2.41161	2.07891	1.66298	2768.48
	-60	33.4847	103.993	202.341	227.502	115.709	32.7847	86.6859	103.039	347.056	94.8364	98.4273	83.8922	198.701	77.5252	102.46	61.2572	53.8138	50.5658	149.856	20.1667	2.40867	1.87651	1.29514	16.8187	4.82367	2.6882	6.12186	4.0614	20.1765	6.95738	2.46233	1.9335	1.63753	2317.36
	-55	88.0632	136.425	138.431	119.155	112.577	23.179	50.3982	51.8683	144.518	111.679	65.2767	50.8851	113.767	47.587	33.3365	27.5345	37.7999	44.5913	159.815	26.6442	2.68778	1.78116	1.8346	27.7863	5.80633	4.24324	5.9493	4.80087	26.3991	12.7679	2.57581	2.11078	1.81652	1684.09
	-50	99.4804	259.372	83.9458	92.5307	19.5538	21.2735	39.5802	38.9541	87.9572	99.7229	61.1763	27.7966	93.0489	51.9175	18.8513	18.7579	32.6817	44.7709	146.638	37.4228	5.9505	2.95094	2.05022	38.6433	6.89174	5.23028	5.50423	5.14076	34.0053	25.716	2.84721	2.53298	1.8973	1514.79
	-45	112.515	142.807	75.2268	41.7099	7.97937	16.2156	22.8214	36.2909	73.1704	97.1891	61.2406	20.1909	46.1832	50.3042	13.6193	13.124	28.906	37.6326	146.924	55.1528	8.8551	4.55983	2.64151	52.9617	8.60396	4.26492	5.7223	8.79661	43.1869	35.3293	3.30233	2.70799	2.2748	1282.41
	-40	80.0434	69.0417	20.4716	20.1081	7.96887	12.7718	14.6886	23.0022	61.779	96.2479	46.5239	27.0035	35.5816	27.243	11.379	6.64597	18.2295	21.2417	117.181	21.7622	9.4615	4.4521	3.40184	56.2514	13.2379	10.5441	4.69693	45.9903	55.168	41.1406	5.95308	2.6733	2.61097	994.496
	-35	56.181	50.4796	9.74709	1.73481	0.23116	14.1483	6.3392	23.027	57.7786	74.6578	40.1243	47.7614	22.2647	20.5889	10.0788	7.04348	11.019	17.8359	60.9238	7.88862	6.84292	5.04521	4.85546	88.6877	22.2537	15.7773	6.75197	40.5307	52.8172	55.5977	4.77969	2.71928	5.10106	851.613
	-30	49.7359	53.5005	6.62217	9.07637	0.301984	25.7854	6.67305	21.3345	60.0334	59.7045	42.8459	22.0983	7.40868	11.9453	11.5434	5.5905	8.85041	14.473	40.2982	6.135	5.97138	6.69061	3.14316	183.589	21.3051	18.2835	10.4615	31.6103	56.1053	45.252	3.54625	3.17982	6.17192	859.266
	-25	57.0719	42.5689	0.520456	10.9298	0	15.2361	9.83109	16.4777	60.1328	49.0755	39.6149	13.7297	11.256	7.0484	9.07942	6.52344	6.97949	9.48193	35.241	7.51147	4.82774	5.32069	2.17545	161.003	9.52206	17.4227	4.16564	23.9717	27.175	22.6524	2.89243	3.9819	6.46672	699.887
	-20	61.0278	4.6405	9.34529	6.6874	0.664201	14.968	8.39271	10.3709	55.0973	56.9306	30.0687	9.6186	5.7204	5.81027	10.5882	4.15581	6.37963	8.18193	37.4165	10.1352	4.19945	3.64698	3.89747	146.141	6.24979	5.37711	2.57433	12.4266	15.6187	10.0497	3.40687	4.1054	5.84927	579.743
	-15	94.2771	5.8568	0	6.68864	0	17.5844	16.9687	8.1962	77.9508	7.67164	52.8299	6.9921	4.64088	17.8801	7.09432	3.88735	4.3234	5.41605	42.5734	9.16945	6.67541	5.35833	8.79869	48.4935	5.14966	5.99108	2.98346	8.72991	16.861	5.93977	4.43402	3.52521	4.62069	517.562
	-10	67.9012	0	14.9156	2.61254	4.67162	0	0	4.67595	61.1664	6.30571	48.2749	8.21079	3.53195	0	5.24898	3.4235	2.98874	2.68253	42.7721	8.56825	7.89086	10.5186	8.36732	32.2132	3.41945	8.51498	6.16836	8.55265	14.434	8.46763	9.18081	8.74486	4.21987	418.643
	-5	5.56291	0.497877	9.59009	2.74062	0	22.0698	1.63707	4.11029	62.4379	0.0940205	25.7034	0	3.41576	11.3635	5.04418	2.23353	2.40671	2.08963	44.5523	16.7795	14.4438	20.6474	19.9253	60.7756	9.87136	19.8239	18.7712	18.2296	21.379	18.9481	13.2854	9.77997	3.8565	472.066
	0	0	8.41618	17.1564	10.7757	5.51464	0	0	28.8825	56.3935	0	0	3.16168	0.307503	0	4.38549	1.05745	0	0.0982671	78.4336	30.6379	18.8043	30.887	29.0228	134.31	20.6794	30.8112	24.1325	10.862	22.872	10.8951	9.96997	9.49224	0.337567	598.297
																																			28704.4	km2
	Volume of CaCo3 SERs cumulative (km2*m)	3	4	5	6	7	8	9	10	11	12	13	14	15	16	17	18	19	20	21	22	23	24	25	26	27	28	29	30	31	32	33	34	35
	-130	0	0	0	0	0	0	0	0	0	0	0	0	0	0	0	0	0	0	0	0	0	0	0	0	0	0	0	0	0	0	0	0	0
	-125	0	0	0	0	0	0	0	0	0	0	0	0	0	0	0	0	0	0	0	0	0	0	0	0	0	0	0	0	0	0	0	0	0
	-120	16.7383	38.5471	60.4877	274.101	900.726	203.331	255.367	140.309	182.633	100.979	157.85	38.5709	43.603	4.71006	64.9498	29.6428	22.0219	9.1571	8.26908	5.43092	1.83171	2.95749	2.79993	6.99245	8.49107	8.31447	14.1025	15.7733	47.3039	14.119	7.45257	6.24247	4.87704
	-115	50.4245	117.189	159.494	676.891	2464.04	911.977	730.017	434.509	545.368	296.611	483.764	116.641	130.825	63.2143	196.537	86.5487	62.0708	27.0724	25.3141	16.0728	6.14484	9.84107	7.89804	22.7077	27.9625	25.4806	44.2189	47.3297	140.231	42.3359	21.3778	17.9148	14.8771
	-110	109.345	233.287	307.315	1182.79	4808.35	2358.04	1381.14	888.506	1077.99	626.925	987.83	235.523	261.753	155.8	406.514	169.514	118.719	55.2699	53.8608	32.3925	11.7168	19.4044	16.2616	46.4283	57.3261	48.6228	87.2958	96.1952	276.114	85.0459	42.5296	35.6006	29.4507
	-105	180.279	371.601	478.141	1743.94	7915.75	4154.06	2127.7	1450.29	1707.69	1282.15	1586.43	399.139	419.044	263.96	678.746	267.672	184.761	90.2685	88.5193	52.087	18.7475	30.4187	26.0774	75.1697	92.8276	77.0941	138.557	153.423	436.601	137.232	67.4455	56.3996	47.4845
	-100	263.018	531.991	666.945	2387.38	11899.9	6154.93	2973.02	2161.2	2480.62	2153.69	2275.84	613.559	604.675	404.566	1021.76	380.346	262.135	135.091	129.812	74.9388	27.3943	43.3541	36.6652	110.006	135.935	111.323	197.74	218.613	619.426	197.443	96.9809	80.8704	67.8499
	-95	362.058	716.902	882.632	3104	16707.6	8294.82	3929.18	2963.41	3439.45	3190.57	3048.46	900.045	821.01	598.812	1442.58	508.027	350.836	188.535	178.963	101.57	37.9448	58.5525	49.2316	150.809	184.775	149.965	264.817	291.939	827.3	266.47	130.165	108.767	91.4262
	-90	468.476	913.571	1103.49	3785.28	21939	10471.2	4898.88	3806.32	4508.44	4429.64	3838.46	1252.4	1055.22	828.373	1898.8	639.952	442.2	247.928	233.417	130.016	50.1028	74.7715	61.5795	196.294	238.122	190.972	334.34	366.756	1041.63	339.324	164.604	137.935	115.858
	-85	572.33	1101.69	1300.39	4314.59	27018.5	12439.8	5736.31	4637.58	5665.17	5836.26	4537.59	1620.68	1291.36	1085.55	2363.22	759.105	527.977	310.629	288.902	157.568	62.3729	89.5129	74.0855	241.56	289.043	228.545	397.971	434.67	1234.35	407.766	196.966	164.516	138.437
	-80	671.53	1277.21	1479.36	4786.86	31778.2	13886.1	6499.53	5457.5	7073.54	7534.61	5149.97	2080.54	1589.3	1450.77	2876.36	872.822	632.926	383.107	346.992	184.831	76.5203	102.934	86.4999	289.278	337.284	263.91	457.16	494.746	1408.32	471.44	227.016	189.371	159.139
	-75	771.806	1489.56	1654.67	5279.6	36288.1	14979	7373	6429.52	8842.23	9474.45	5987.99	3153.24	2358.23	2257.79	3571.22	1040.03	855.638	493.853	416.711	214.299	95.0494	117.398	98.8777	344.289	387.482	301.238	518.13	553.301	1583.48	536.25	257.384	214.551	180.271
	-70	886.1	1736.88	1861.96	5856.81	40934.8	16134.8	8394.77	7662.92	10909.3	11546.5	6967.89	4622.53	3627.65	3395.87	4578.03	1483.51	1205.7	684.516	505.253	248.369	115.944	133.521	112.301	409.29	442.734	341.775	586.19	616.954	1776.09	607.788	290.195	242.004	203.311
	-65	1018.81	2043	2311.82	6659.27	45704.9	17353.3	9612.33	9036.02	13529.8	13732.5	8114.7	6305.21	5307.09	4716.29	5819.95	2138.6	1658.6	953.919	688.567	295.979	139.475	151.396	127.295	487.832	503.214	385.494	661.479	686.149	1985.15	686.924	326.069	272.097	228.463
	-60	1186.71	2467.63	3004.6	7716.93	50156.1	18399.9	10881.7	10474.2	16531.8	15840.7	9328.83	8067.12	7222.8	6125.66	7153.99	2862.21	2174.12	1283.39	1058.47	367.142	165.175	170.768	143.047	584.67	566.074	429.374	739.547	755.398	2204.82	769.112	362.772	302.746	253.582
	-55	1454.57	3043.39	3853.26	8854.18	53917.9	19214.5	12117.7	11845.2	19592.1	17832.1	10533.6	9845.23	9255.42	7569.6	8462.92	3606.01	2727.07	1660.84	1624.9	468.901	192.734	190.664	160.093	711.119	629.274	473.052	817.148	822.626	2434.8	858.925	398.461	332.621	278.238
	-50	1834.22	3924.99	4785.11	10032.2	56860.3	19891.5	13297.7	13151.9	22594.8	19764.9	11729.9	11594.8	11376.4	9034.1	9720.71	4358.82	3310.19	2086.07	2370.19	614.65	226.059	212.178	178.233	880.629	694.764	518.436	893.833	888.314	2683.97	972.889	433.739	362.192	302.434
	-45	2341.78	4961.72	5783.97	11188.7	59011.3	20462.6	14392.4	14409.6	25505.8	21608.5	12922	13292.3	13522.5	10518.9	10927.9	5112.55	3918.56	2549.84	3293.73	826.524	268.455	237.25	198.401	1110.5	764.104	564.024	969.742	957.208	2962.63	1122.47	469.187	391.552	326.545
	-40	2936.79	6056.79	6780.41	12302.7	60467.3	20931.9	15394.1	15576.8	28259.2	23317.3	14098.2	14958.9	15672.1	11991.9	12080.4	5858.7	4536.53	3029.32	4356.92	1061.76	320.606	265.971	220.853	1404.32	842.849	617.664	1042.96	1076.03	3286.13	1314.67	507.494	420.8	350.965
	-35	3588.04	7187.92	7763.35	13356.8	61430.9	21326.6	16283.5	16632.5	30720	24771.5	15245.6	16584.4	17767.9	13376.8	13143.7	6594.56	5140.37	3514.96	5486.17	1302.16	378.23	299.088	246.811	1801.21	942.303	686.008	1114.95	1237.64	3651.22	1567.91	547.206	449.8	378.8
	-30	4286.53	8340.58	8729.53	14348.4	62110.8	21671.6	17000.1	17507.8	32808.7	25948.4	16211.5	17797.8	19528.6	14435	14035.4	7287.08	5663.27	3984.43	6650.44	1544.95	438.798	338.27	274.584	2419.66	1060.96	772.062	1190.39	1430.69	4061.15	1868.95	586.858	478.916	411.368
	-25	5051.21	9524.25	9686.46	15322	62706.7	22002.3	17645.2	18307.7	34793.9	27062.1	17098.5	18780.3	21110	15321.9	14849.6	7960.98	6145.28	4448.64	7852.27	1795.1	503.497	383.18	304.375	3237.89	1188.64	878.09	1267.41	1650.76	4495.15	2194.95	628.38	511.565	450.919
	-20	5893.4	10713.8	10655.3	16304.1	63303.5	22352	18300.9	19120.7	36849.1	28248.2	18023.6	19775.1	22698.6	16216.3	15677.2	8640.16	6635.39	4923.24	9101.62	2058.13	573.53	432.723	339.115	4241.71	1324.27	990.947	1347.71	1886.61	4948.99	2533.72	674.229	549.429	497.898
	-15	6855.32	11910.8	11624	17294.7	63900.2	22724	18978.2	19944.1	39003.2	29444	19015.8	20778.7	24293.1	17133.4	16513.9	9324.27	7130.99	5404.72	10405	2332.79	652.041	489.07	385.03	5307.11	1466.43	1111.41	1431.79	2133.54	5424.24	2880.02	725.709	591.769	550.746
	-10	7903.47	13107.8	12611.8	18288.7	64502.9	23096.1	19655.5	20773.5	41235.1	30647.8	20069.3	21792.7	25892.1	18050.4	17357.2	10012.7	7630.39	5889.61	11762.8	2618.34	740.573	558.776	441.572	6413.43	1612.94	1242.69	1523.7	2391.34	5917.82	3237.09	788.849	645.215	608.953
	-5	8958.69	14305.4	13611.7	19286.1	65105.5	23496.1	20334.9	21608.1	43546.2	31851.7	21155.5	22806.8	27495.4	18981.9	18206.9	10704	8132.85	6377.15	13177.1	2925.2	847.449	654.704	523.418	7596.94	1771.98	1399.15	1639.46	2672.29	6438.55	3618.21	868.861	711.081	672.057
	0	10013.9	15513.8	14633.4	20297.1	65715.2	23896.2	21014.3	22479.4	45929	33055.6	22241.7	23824.9	29099.1	19913.4	19062.2	11396.7	8635.31	6864.82	14691	3270.97	978.206	789.858	642.124	8951.01	1957.29	1594.73	1785.86	2967.03	6988.33	4013.17	961.535	789.003	735.591	TOTAL	464702	km2.m
	Volume of CaCo3 SERs cumulative (km3)	3	4	5	6	7	8	9	10	11	12	13	14	15	16	17	18	19	20	21	22	23	24	25	26	27	28	29	30	31	32	33	34	35
	-130	0	0	0	0	0	0	0	0	0	0	0	0	0	0	0	0	0	0	0	0	0	0	0	0	0	0	0	0	0	0	0	0	0
	-125	0	0	0	0	0	0	0	0	0	0	0	0	0	0	0	0	0	0	0	0	0	0	0	0	0	0	0	0	0	0	0	0	0
	-120	0.0167383	0.0385471	0.0604877	0.274101	0.900726	0.203331	0.255367	0.140309	0.182633	0.100979	0.15785	0.0385709	0.043603	0.00471006	0.0649498	0.0296428	0.0220219	0.0091571	0.00826908	0.00543092	0.00183171	0.00295749	0.00279993	0.00699245	0.00849107	0.00831447	0.0141025	0.0157733	0.0473039	0.014119	0.00745257	0.00624247	0.00487704
	-115	0.0504245	0.117189	0.159494	0.676891	2.46404	0.911977	0.730017	0.434509	0.545368	0.296611	0.483764	0.116641	0.130825	0.0632143	0.196537	0.0865487	0.0620708	0.0270724	0.0253141	0.0160728	0.00614484	0.00984107	0.00789804	0.0227077	0.0279625	0.0254806	0.0442189	0.0473297	0.140231	0.0423359	0.0213778	0.0179148	0.0148771
	-110	0.109345	0.233287	0.307315	1.18279	4.80835	2.35804	1.38114	0.888506	1.07799	0.626925	0.98783	0.235523	0.261753	0.1558	0.406514	0.169514	0.118719	0.0552699	0.0538608	0.0323925	0.0117168	0.0194044	0.0162616	0.0464283	0.0573261	0.0486228	0.0872958	0.0961952	0.276114	0.0850459	0.0425296	0.0356006	0.0294507
	-105	0.180279	0.371601	0.478141	1.74394	7.91575	4.15406	2.1277	1.45029	1.70769	1.28215	1.58643	0.399139	0.419044	0.26396	0.678746	0.267672	0.184761	0.0902685	0.0885193	0.052087	0.0187475	0.0304187	0.0260774	0.0751697	0.0928276	0.0770941	0.138557	0.153423	0.436601	0.137232	0.0674455	0.0563996	0.0474845
	-100	0.263018	0.531991	0.666945	2.38738	11.8999	6.15493	2.97302	2.1612	2.48062	2.15369	2.27584	0.613559	0.604675	0.404566	1.02176	0.380346	0.262135	0.135091	0.129812	0.0749388	0.0273943	0.0433541	0.0366652	0.110006	0.135935	0.111323	0.19774	0.218613	0.619426	0.197443	0.0969809	0.0808704	0.0678499
	-95	0.362058	0.716902	0.882632	3.104	16.7076	8.29482	3.92918	2.96341	3.43945	3.19057	3.04846	0.900045	0.82101	0.598812	1.44258	0.508027	0.350836	0.188535	0.178963	0.10157	0.0379448	0.0585525	0.0492316	0.150809	0.184775	0.149965	0.264817	0.291939	0.8273	0.26647	0.130165	0.108767	0.0914262
	-90	0.468476	0.913571	1.10349	3.78528	21.939	10.4712	4.89888	3.80632	4.50844	4.42964	3.83846	1.2524	1.05522	0.828373	1.8988	0.639952	0.4422	0.247928	0.233417	0.130016	0.0501028	0.0747715	0.0615795	0.196294	0.238122	0.190972	0.33434	0.366756	1.04163	0.339324	0.164604	0.137935	0.115858
	-85	0.57233	1.10169	1.30039	4.31459	27.0185	12.4398	5.73631	4.63758	5.66517	5.83626	4.53759	1.62068	1.29136	1.08555	2.36322	0.759105	0.527977	0.310629	0.288902	0.157568	0.0623729	0.0895129	0.0740855	0.24156	0.289043	0.228545	0.397971	0.43467	1.23435	0.407766	0.196966	0.164516	0.138437
	-80	0.67153	1.27721	1.47936	4.78686	31.7782	13.8861	6.49953	5.4575	7.07354	7.53461	5.14997	2.08054	1.5893	1.45077	2.87636	0.872822	0.632926	0.383107	0.346992	0.184831	0.0765203	0.102934	0.0864999	0.289278	0.337284	0.26391	0.45716	0.494746	1.40832	0.47144	0.227016	0.189371	0.159139
	-75	0.771806	1.48956	1.65467	5.2796	36.2881	14.979	7.373	6.42952	8.84223	9.47445	5.98799	3.15324	2.35823	2.25779	3.57122	1.04003	0.855638	0.493853	0.416711	0.214299	0.0950494	0.117398	0.0988777	0.344289	0.387482	0.301238	0.51813	0.553301	1.58348	0.53625	0.257384	0.214551	0.180271
	-70	0.8861	1.73688	1.86196	5.85681	40.9348	16.1348	8.39477	7.66292	10.9093	11.5465	6.96789	4.62253	3.62765	3.39587	4.57803	1.48351	1.2057	0.684516	0.505253	0.248369	0.115944	0.133521	0.112301	0.40929	0.442734	0.341775	0.58619	0.616954	1.77609	0.607788	0.290195	0.242004	0.203311
	-65	1.01881	2.043	2.31182	6.65927	45.7049	17.3533	9.61233	9.03602	13.5298	13.7325	8.1147	6.30521	5.30709	4.71629	5.81995	2.1386	1.6586	0.953919	0.688567	0.295979	0.139475	0.151396	0.127295	0.487832	0.503214	0.385494	0.661479	0.686149	1.98515	0.686924	0.326069	0.272097	0.228463
	-60	1.18671	2.46763	3.0046	7.71693	50.1561	18.3999	10.8817	10.4742	16.5318	15.8407	9.32883	8.06712	7.2228	6.12566	7.15399	2.86221	2.17412	1.28339	1.05847	0.367142	0.165175	0.170768	0.143047	0.58467	0.566074	0.429374	0.739547	0.755398	2.20482	0.769112	0.362772	0.302746	0.253582
	-55	1.45457	3.04339	3.85326	8.85418	53.9179	19.2145	12.1177	11.8452	19.5921	17.8321	10.5336	9.84523	9.25542	7.5696	8.46292	3.60601	2.72707	1.66084	1.6249	0.468901	0.192734	0.190664	0.160093	0.711119	0.629274	0.473052	0.817148	0.822626	2.4348	0.858925	0.398461	0.332621	0.278238
	-50	1.83422	3.92499	4.78511	10.0322	56.8603	19.8915	13.2977	13.1519	22.5948	19.7649	11.7299	11.5948	11.3764	9.0341	9.72071	4.35882	3.31019	2.08607	2.37019	0.61465	0.226059	0.212178	0.178233	0.880629	0.694764	0.518436	0.893833	0.888314	2.68397	0.972889	0.433739	0.362192	0.302434
	-45	2.34178	4.96172	5.78397	11.1887	59.0113	20.4626	14.3924	14.4096	25.5058	21.6085	12.922	13.2923	13.5225	10.5189	10.9279	5.11255	3.91856	2.54984	3.29373	0.826524	0.268455	0.23725	0.198401	1.1105	0.764104	0.564024	0.969742	0.957208	2.96263	1.12247	0.469187	0.391552	0.326545
	-40	2.93679	6.05679	6.78041	12.3027	60.4673	20.9319	15.3941	15.5768	28.2592	23.3173	14.0982	14.9589	15.6721	11.9919	12.0804	5.8587	4.53653	3.02932	4.35692	1.06176	0.320606	0.265971	0.220853	1.40432	0.842849	0.617664	1.04296	1.07603	3.28613	1.31467	0.507494	0.4208	0.350965
	-35	3.58804	7.18792	7.76335	13.3568	61.4309	21.3266	16.2835	16.6325	30.72	24.7715	15.2456	16.5844	17.7679	13.3768	13.1437	6.59456	5.14037	3.51496	5.48617	1.30216	0.37823	0.299088	0.246811	1.80121	0.942303	0.686008	1.11495	1.23764	3.65122	1.56791	0.547206	0.4498	0.3788
	-30	4.28653	8.34058	8.72953	14.3484	62.1108	21.6716	17.0001	17.5078	32.8087	25.9484	16.2115	17.7978	19.5286	14.435	14.0354	7.28708	5.66327	3.98443	6.65044	1.54495	0.438798	0.33827	0.274584	2.41966	1.06096	0.772062	1.19039	1.43069	4.06115	1.86895	0.586858	0.478916	0.411368
	-25	5.05121	9.52425	9.68646	15.322	62.7067	22.0023	17.6452	18.3077	34.7939	27.0621	17.0985	18.7803	21.11	15.3219	14.8496	7.96098	6.14528	4.44864	7.85227	1.7951	0.503497	0.38318	0.304375	3.23789	1.18864	0.87809	1.26741	1.65076	4.49515	2.19495	0.62838	0.511565	0.450919
	-20	5.8934	10.7138	10.6553	16.3041	63.3035	22.352	18.3009	19.1207	36.8491	28.2482	18.0236	19.7751	22.6986	16.2163	15.6772	8.64016	6.63539	4.92324	9.10162	2.05813	0.57353	0.432723	0.339115	4.24171	1.32427	0.990947	1.34771	1.88661	4.94899	2.53372	0.674229	0.549429	0.497898
	-15	6.85532	11.9108	11.624	17.2947	63.9002	22.724	18.9782	19.9441	39.0032	29.444	19.0158	20.7787	24.2931	17.1334	16.5139	9.32427	7.13099	5.40472	10.405	2.33279	0.652041	0.48907	0.38503	5.30711	1.46643	1.11141	1.43179	2.13354	5.42424	2.88002	0.725709	0.591769	0.550746
	-10	7.90347	13.1078	12.6118	18.2887	64.5029	23.0961	19.6555	20.7735	41.2351	30.6478	20.0693	21.7927	25.8921	18.0504	17.3572	10.0127	7.63039	5.88961	11.7628	2.61834	0.740573	0.558776	0.441572	6.41343	1.61294	1.24269	1.5237	2.39134	5.91782	3.23709	0.788849	0.645215	0.608953
	-5	8.95869	14.3054	13.6117	19.2861	65.1055	23.4961	20.3349	21.6081	43.5462	31.8517	21.1555	22.8068	27.4954	18.9819	18.2069	10.704	8.13285	6.37715	13.1771	2.9252	0.847449	0.654704	0.523418	7.59694	1.77198	1.39915	1.63946	2.67229	6.43855	3.61821	0.868861	0.711081	0.672057
	0	10.0139	15.5138	14.6334	20.2971	65.7152	23.8962	21.0143	22.4794	45.929	33.0556	22.2417	23.8249	29.0991	19.9134	19.0622	11.3967	8.63531	6.86482	14.691	3.27097	0.978206	0.789858	0.642124	8.95101	1.95729	1.59473	1.78586	2.96703	6.98833	4.01317	0.961535	0.789003	0.735591	TOTAL	464.702	km3		TOTAL	505.009
																																							net vol km3	328.256
																																							mass Gt	961.789
	Volume of CaCo3 SERs delta (km3)	3	4	5	6	7	8	9	10	11	12	13	14	15	16	17	18	19	20	21	22	23	24	25	26	27	28	29	30	31	32	33	34	35
	-130	0	0	0	0	0	0	0	0	0	0	0	0	0	0	0	0	0	0	0	0	0	0	0	0	0	0	0	0	0	0	0	0	0
	-125	0	0	0	0	0	0	0	0	0	0	0	0	0	0	0	0	0	0	0	0	0	0	0	0	0	0	0	0	0	0	0	0	0
	-120	0.0167383	0.0385471	0.0604877	0.274101	0.900726	0.203331	0.255367	0.140309	0.182633	0.100979	0.15785	0.0385709	0.043603	0.00471006	0.0649498	0.0296428	0.0220219	0.0091571	0.00826908	0.00543092	0.00183171	0.00295749	0.00279993	0.00699245	0.00849107	0.00831447	0.0141025	0.0157733	0.0473039	0.014119	0.00745257	0.00624247	0.00487704
	-115	0.0336862	0.0786416	0.0990068	0.402789	1.56332	0.708646	0.47465	0.2942	0.362734	0.195632	0.325914	0.0780701	0.0872218	0.0585042	0.131587	0.0569059	0.0400488	0.0179153	0.017045	0.0106419	0.00431313	0.00688358	0.00509811	0.0157152	0.0194714	0.0171662	0.0301164	0.0315564	0.0929268	0.0282169	0.0139252	0.0116723	0.0100001
	-110	0.0589208	0.116098	0.14782	0.505898	2.34431	1.44606	0.65112	0.453997	0.532627	0.330314	0.504066	0.118882	0.130928	0.0925855	0.209977	0.0829654	0.0566482	0.0281975	0.0285467	0.0163198	0.00557199	0.00956328	0.00836352	0.0237206	0.0293636	0.0231422	0.0430768	0.0488654	0.135883	0.04271	0.0211518	0.0176859	0.0145735
	-105	0.070934	0.138315	0.170826	0.561151	3.1074	1.79602	0.746559	0.561784	0.629696	0.655224	0.598599	0.163616	0.157291	0.10816	0.272232	0.0981577	0.0660417	0.0349985	0.0346585	0.0196944	0.00703062	0.0110143	0.00981583	0.0287414	0.0355015	0.0284713	0.0512614	0.0572275	0.160488	0.0521861	0.024916	0.020799	0.0180338
	-100	0.0827387	0.16039	0.188804	0.643438	3.98412	2.00087	0.845327	0.710913	0.77293	0.871539	0.689414	0.21442	0.185631	0.140606	0.343013	0.112674	0.0773743	0.0448221	0.0412929	0.0228518	0.00864682	0.0129354	0.0105878	0.0348359	0.0431071	0.0342286	0.0591826	0.0651899	0.182824	0.060211	0.0295353	0.0244708	0.0203654
	-95	0.0990398	0.18491	0.215687	0.716622	4.80772	2.13989	0.956162	0.802203	0.958825	1.03688	0.77262	0.286486	0.216335	0.194246	0.420823	0.127682	0.0887011	0.0534449	0.0491509	0.0266312	0.0105506	0.0151985	0.0125664	0.0408035	0.04884	0.0386428	0.0670774	0.0733263	0.207875	0.0690271	0.0331844	0.0278962	0.0235763
	-90	0.106418	0.196669	0.220859	0.681277	5.23145	2.17635	0.969691	0.842911	1.06899	1.23908	0.789992	0.352356	0.234207	0.229561	0.456213	0.131924	0.0913638	0.0593927	0.054454	0.0284463	0.012158	0.016219	0.012348	0.0454845	0.0533472	0.0410069	0.0695232	0.0748172	0.214328	0.0728535	0.0344385	0.0291687	0.0244315
	-85	0.103855	0.188123	0.196894	0.529316	5.07946	1.96863	0.83743	0.831261	1.15673	1.40662	0.699131	0.368279	0.236147	0.257174	0.464429	0.119154	0.0857773	0.0627005	0.0554847	0.0275516	0.0122701	0.0147413	0.012506	0.0452662	0.0509215	0.0375724	0.0636308	0.0679142	0.192722	0.0684425	0.0323622	0.0265805	0.0225798
	-80	0.0991992	0.175517	0.178978	0.472271	4.75974	1.44634	0.76322	0.819918	1.40837	1.69835	0.612383	0.459859	0.297939	0.365223	0.513135	0.113716	0.104949	0.0724788	0.0580901	0.0272631	0.0141474	0.0134212	0.0124144	0.047718	0.0482411	0.0353652	0.0591892	0.0600754	0.173975	0.0636738	0.0300498	0.0248554	0.0207014
	-75	0.100276	0.212349	0.175303	0.492736	4.50986	1.09282	0.873479	0.97202	1.76869	1.93984	0.838025	1.0727	0.768925	0.807025	0.69486	0.167212	0.222712	0.110745	0.0697193	0.0294681	0.0185291	0.0144639	0.0123779	0.0550112	0.0501974	0.0373277	0.0609697	0.0585555	0.175154	0.0648096	0.0303678	0.0251801	0.0211318
	-70	0.114294	0.247323	0.207296	0.577206	4.6467	1.15578	1.02176	1.23341	2.06704	2.07202	0.979891	1.46929	1.26942	1.13807	1.00681	0.44348	0.35006	0.190664	0.0885413	0.0340696	0.0208941	0.0161229	0.0134233	0.0650014	0.0552522	0.0405371	0.0680595	0.0636532	0.192609	0.071539	0.0328111	0.0274529	0.02304
	-65	0.132709	0.306119	0.449852	0.802461	4.77006	1.21855	1.21756	1.3731	2.62049	2.18605	1.14682	1.68268	1.67945	1.32042	1.24192	0.655086	0.452907	0.269402	0.183314	0.0476108	0.0235315	0.0178746	0.014994	0.0785419	0.0604798	0.0437187	0.0752891	0.0691947	0.209064	0.0791357	0.0358739	0.0300932	0.025152
	-60	0.167903	0.424631	0.692785	1.05767	4.45128	1.0466	1.2694	1.43817	3.00201	2.10819	1.21412	1.76192	1.91571	1.40937	1.33405	0.723611	0.515518	0.32947	0.369901	0.0711628	0.0257003	0.0193722	0.0157525	0.0968373	0.0628598	0.0438802	0.0780686	0.0692491	0.219671	0.082188	0.0367036	0.0306487	0.0251198
	-55	0.267857	0.57576	0.848655	1.13724	3.76181	0.814642	1.23594	1.37102	3.0603	1.99139	1.20476	1.7781	2.03262	1.44394	1.30892	0.7438	0.552947	0.377455	0.566435	0.101759	0.027559	0.0198963	0.0170453	0.12645	0.0632001	0.0436787	0.0776003	0.0672281	0.229977	0.0898128	0.0356888	0.0298753	0.0246553
	-50	0.379648	0.881595	0.931854	1.17802	2.94234	0.676986	1.18007	1.30667	3.00274	1.93283	1.19628	1.74962	2.12101	1.46449	1.25779	0.752806	0.583123	0.425223	0.745285	0.145749	0.0333244	0.0215142	0.0181407	0.16951	0.06549	0.0453836	0.0766856	0.0656882	0.249171	0.113964	0.0352776	0.0295707	0.0241966
	-45	0.507563	1.03673	0.998856	1.15652	2.151	0.571054	1.09469	1.25777	2.91099	1.84355	1.19214	1.69748	2.14605	1.48476	1.20717	0.753733	0.608369	0.46377	0.923542	0.211874	0.0423962	0.0250718	0.0201679	0.229866	0.0693401	0.0455885	0.0759092	0.0688931	0.278663	0.149583	0.035448	0.0293604	0.0241109
	-40	0.595006	1.09508	0.996446	1.11399	1.45601	0.469357	1.00165	1.16718	2.7534	1.70878	1.17623	1.66655	2.14961	1.47304	1.15254	0.746145	0.617972	0.47948	1.06319	0.235236	0.0521514	0.0287212	0.0224512	0.293821	0.078745	0.0536396	0.073221	0.118822	0.323501	0.1922	0.0383075	0.0292476	0.0244193
	-35	0.651256	1.13112	0.982938	1.05405	0.963565	0.394707	0.889417	1.05569	2.46083	1.45427	1.14736	1.6255	2.09578	1.38495	1.06327	0.735866	0.603839	0.485648	1.12925	0.240402	0.0576232	0.0331163	0.0259588	0.396899	0.0994545	0.0683438	0.0719854	0.161614	0.365083	0.253238	0.039712	0.029	0.0278352
	-30	0.698485	1.15266	0.966178	0.991667	0.679992	0.344942	0.716577	0.875322	2.0887	1.17683	0.965946	1.21339	1.76074	1.05811	0.891697	0.692517	0.522893	0.469469	1.16428	0.24279	0.0605682	0.0391823	0.0277725	0.61845	0.118655	0.0860544	0.0754389	0.193051	0.40993	0.301042	0.0396519	0.0291161	0.0325684
	-25	0.764683	1.18367	0.956928	0.973614	0.59589	0.330698	0.645092	0.799848	1.98519	1.11376	0.886935	0.982537	1.58135	0.886981	0.8142	0.6739	0.482011	0.46421	1.20183	0.250151	0.0646996	0.0449105	0.0297908	0.818221	0.127687	0.106028	0.077024	0.220066	0.434001	0.326001	0.0415221	0.0326493	0.0395507
	-20	0.842189	1.18956	0.968797	0.982107	0.596733	0.349708	0.655751	0.813019	2.05516	1.18606	0.925122	0.994752	1.58861	0.89436	0.827647	0.679178	0.490113	0.474601	1.24935	0.263023	0.0700329	0.0495422	0.0347406	1.00382	0.135624	0.112857	0.0802934	0.235847	0.453837	0.338764	0.0458488	0.0378631	0.0469793
	-15	0.961921	1.197	0.968797	0.990602	0.596733	0.37204	0.677301	0.823429	2.15416	1.1958	0.992216	1.00363	1.59451	0.917068	0.836657	0.684115	0.495604	0.48148	1.30342	0.274668	0.0785106	0.0563473	0.0459149	1.06541	0.142164	0.120466	0.0840824	0.246934	0.475251	0.346307	0.05148	0.0423401	0.0528476
	-10	1.04816	1.197	0.98774	0.99392	0.602666	0.37204	0.677301	0.829367	2.23184	1.20381	1.05352	1.01406	1.59899	0.917068	0.843323	0.688463	0.4994	0.484886	1.35774	0.28555	0.088532	0.0697059	0.0565414	1.10632	0.146507	0.13128	0.0919162	0.257796	0.493582	0.357061	0.0631397	0.0534461	0.0582068
	-5	1.05522	1.19763	0.999919	0.9974	0.602666	0.400069	0.67938	0.834587	2.31113	1.20393	1.08617	1.01406	1.60333	0.931499	0.849729	0.6913	0.502456	0.48754	1.41432	0.30686	0.106876	0.0959281	0.0818466	1.1835	0.159043	0.156456	0.115756	0.280948	0.520733	0.381125	0.0800122	0.0658667	0.0631046
	0	1.05522	1.20832	1.02171	1.01109	0.60967	0.400069	0.67938	0.871268	2.38275	1.20393	1.08617	1.01808	1.60372	0.931499	0.855299	0.692643	0.502456	0.487665	1.51393	0.34577	0.130757	0.135155	0.118706	1.35408	0.185306	0.195586	0.146404	0.294743	0.549781	0.394962	0.092674	0.0779218	0.0635333
	NET Volume of CaCo3 SERs cumulative (km3)	3	4	5	6	7	8	9	10	11	12	13	14	15	16	17	18	19	20	21	22	23	24	25	26	27	28	29	30	31	32	33	34	35
	-130	0	0	0	0	0	0	0	0	0	0	0	0	0	0	0	0	0	0	0	0	0	0	0	0	0	0	0	0	0	0	0	0	0
	-125	0	0	0	0	0	0	0	0	0	0	0	0	0	0	0	0	0	0	0	0	0	0	0	0	0	0	0	0	0	0	0	0	0
	-120	0.0108799	0.0250556	0.039317	0.178166	0.585472	0.132165	0.165989	0.0912011	0.118712	0.065636	0.102602	0.0250711	0.0283419	0.00306154	0.0422174	0.0192678	0.0143143	0.00595211	0.0053749	0.0035301	0.00119061	0.00192237	0.00181995	0.0045451	0.0055192	0.0054044	0.00916664	0.0102527	0.0307475	0.00917734	0.00484417	0.0040576	0.00317007
	-115	0.0327759	0.0761727	0.103671	0.439979	1.60163	0.592785	0.474511	0.282431	0.354489	0.192797	0.314446	0.0758167	0.0850361	0.0410893	0.127749	0.0562567	0.040346	0.0175971	0.0164542	0.0104473	0.00399415	0.0063967	0.00513372	0.01476	0.0181756	0.0165624	0.0287423	0.0307643	0.09115	0.0275183	0.0138955	0.0116446	0.00967012
	-110	0.0710745	0.151636	0.199755	0.768813	3.12543	1.53273	0.897739	0.577529	0.700696	0.407501	0.642089	0.15309	0.170139	0.10127	0.264234	0.110184	0.0771673	0.0359254	0.0350095	0.0210551	0.00761594	0.0126128	0.01057	0.0301784	0.037262	0.0316048	0.0567423	0.0625269	0.179474	0.0552798	0.0276442	0.0231404	0.0191429
	-105	0.117182	0.241541	0.310792	1.13356	5.14524	2.70014	1.383	0.942689	1.11	0.833397	1.03118	0.25944	0.272378	0.171574	0.441185	0.173987	0.120094	0.0586745	0.0575376	0.0338565	0.0121858	0.0197722	0.0169503	0.0488603	0.0603379	0.0501112	0.0900622	0.0997247	0.283791	0.0892008	0.0438396	0.0366597	0.0308649
	-100	0.170962	0.345794	0.433514	1.5518	7.73491	4.0007	1.93246	1.40478	1.6124	1.3999	1.4793	0.398814	0.393039	0.262968	0.664144	0.247225	0.170388	0.0878089	0.0843779	0.0487102	0.0178063	0.0281801	0.0238324	0.0715037	0.0883575	0.0723598	0.128531	0.142098	0.402627	0.128338	0.0630376	0.0525658	0.0441024
	-95	0.235338	0.465986	0.57371	2.0176	10.8599	5.39163	2.55397	1.92621	2.23564	2.07387	1.9815	0.585029	0.533656	0.389228	0.937679	0.330218	0.228043	0.122548	0.116326	0.0660205	0.0246641	0.0380591	0.0320005	0.0980259	0.120104	0.0974776	0.172131	0.18976	0.537745	0.173206	0.0846075	0.0706983	0.059427
	-90	0.304509	0.593821	0.717269	2.46043	14.2604	6.80627	3.18427	2.47411	2.93048	2.87927	2.495	0.81406	0.685891	0.538442	1.23422	0.415969	0.28743	0.161153	0.151721	0.0845106	0.0325668	0.0486015	0.0400267	0.127591	0.154779	0.124132	0.217321	0.238391	0.677058	0.22056	0.106992	0.089658	0.0753075
	-85	0.372015	0.716101	0.84525	2.80449	17.562	8.08588	3.7286	3.01443	3.68236	3.79357	2.94943	1.05344	0.839386	0.705605	1.5361	0.493418	0.343185	0.201909	0.187786	0.102419	0.0405424	0.0581834	0.0481556	0.157014	0.187878	0.148554	0.258681	0.282536	0.802327	0.265048	0.128028	0.106935	0.0899843
	-80	0.436494	0.830187	0.961586	3.11146	20.6559	9.026	4.22469	3.54737	4.5978	4.8975	3.34748	1.35235	1.03305	0.943	1.86963	0.567334	0.411402	0.24902	0.225545	0.12014	0.0497382	0.0669071	0.0562249	0.188031	0.219235	0.171542	0.297154	0.321585	0.915411	0.306436	0.14756	0.123091	0.10344
	-75	0.501674	0.968214	1.07553	3.43174	23.5873	9.73633	4.79245	4.17919	5.74745	6.1584	3.8922	2.04961	1.53285	1.46757	2.32129	0.676022	0.556165	0.321004	0.270862	0.139294	0.0617821	0.0763087	0.0642705	0.223788	0.251863	0.195805	0.336785	0.359646	1.02926	0.348562	0.167299	0.139458	0.117176
	-70	0.575965	1.12897	1.21028	3.80692	26.6076	10.4876	5.4566	4.9809	7.09103	7.50521	4.52913	3.00465	2.35797	2.20731	2.97572	0.964284	0.783703	0.444936	0.328414	0.16144	0.0753633	0.0867886	0.0729957	0.266039	0.287777	0.222154	0.381023	0.40102	1.15446	0.395063	0.188627	0.157303	0.132152
	-65	0.662226	1.32795	1.50268	4.32852	29.7082	11.2796	6.24801	5.87341	8.79435	8.92614	5.27456	4.09838	3.44961	3.06559	3.78297	1.39009	1.07809	0.620047	0.447568	0.192387	0.0906588	0.0984071	0.0827418	0.317091	0.327089	0.250571	0.429961	0.445997	1.29035	0.446501	0.211945	0.176863	0.148501
	-60	0.771362	1.60396	1.95299	5.01601	32.6015	11.9599	7.07312	6.80822	10.7457	10.2965	6.06374	5.24363	4.69482	3.98168	4.65009	1.86044	1.41318	0.834202	0.688004	0.238642	0.107364	0.110999	0.0929809	0.380035	0.367948	0.279093	0.480706	0.491009	1.43313	0.499923	0.235802	0.196785	0.164829
	-55	0.945469	1.97821	2.50462	5.75521	35.0467	12.4895	7.87648	7.69939	12.7349	11.5909	6.84683	6.3994	6.01602	4.92024	5.5009	2.34391	1.77259	1.07955	1.05619	0.304786	0.125277	0.123932	0.10406	0.462228	0.409028	0.307484	0.531146	0.534707	1.58262	0.558301	0.259	0.216204	0.180855
	-50	1.19224	2.55124	3.11032	6.52093	36.9592	12.9295	8.64353	8.54872	14.6866	12.8472	7.62442	7.53665	7.39468	5.87216	6.31846	2.83323	2.15163	1.35594	1.54062	0.399522	0.146938	0.137916	0.115852	0.572409	0.451596	0.336983	0.580992	0.577404	1.74458	0.632378	0.28193	0.235425	0.196582
	-45	1.52216	3.22512	3.75958	7.27267	38.3573	13.3007	9.35507	9.36627	16.5788	14.0455	8.39931	8.64001	8.78961	6.83726	7.10312	3.32316	2.54707	1.65739	2.14092	0.537241	0.174496	0.154213	0.128961	0.721822	0.496668	0.366616	0.630333	0.622185	1.92571	0.729607	0.304971	0.254509	0.212254
	-40	1.90891	3.93692	4.40727	7.99676	39.3037	13.6058	10.0061	10.1249	18.3685	15.1562	9.16386	9.72327	10.1869	7.79473	7.85227	3.80815	2.94875	1.96906	2.832	0.690144	0.208394	0.172881	0.143554	0.912805	0.547852	0.401482	0.677926	0.699419	2.13599	0.854537	0.329871	0.27352	0.228127
	-35	2.33223	4.67215	5.04618	8.68189	39.9301	13.8623	10.5843	10.8111	19.968	16.1015	9.90964	10.7798	11.5491	8.69495	8.5434	4.28646	3.34124	2.28473	3.56601	0.846406	0.245849	0.194407	0.160427	1.17079	0.612497	0.445905	0.724717	0.804468	2.37329	1.01914	0.355684	0.29237	0.24622
	-30	2.78624	5.42138	5.67419	9.32647	40.372	14.0865	11.05	11.3801	21.3257	16.8664	10.5375	11.5685	12.6936	9.38272	9.123	4.7366	3.68112	2.58988	4.32279	1.00422	0.285219	0.219875	0.17848	1.57278	0.689623	0.50184	0.773752	0.929952	2.63975	1.21482	0.381458	0.311296	0.267389
	-25	3.28329	6.19076	6.2962	9.95932	40.7594	14.3015	11.4694	11.9	22.616	17.5904	11.114	12.2072	13.7215	9.95926	9.65223	5.17464	3.99443	2.89162	5.10398	1.16682	0.327273	0.249067	0.197844	2.10463	0.772619	0.570759	0.823818	1.07299	2.92185	1.42672	0.408447	0.332518	0.293097
	-20	3.83071	6.96398	6.92591	10.5977	41.1473	14.5288	11.8956	12.4285	23.9519	18.3613	11.7153	12.8538	14.7541	10.5406	10.1902	5.6161	4.313	3.20011	5.91605	1.33778	0.372795	0.28127	0.220425	2.75711	0.860775	0.644116	0.876008	1.2263	3.21684	1.64692	0.438249	0.357129	0.323634
	-15	4.45596	7.74203	7.55563	11.2416	41.5351	14.7706	12.3358	12.9637	25.3521	19.1386	12.3603	13.5061	15.7905	11.1367	10.734	6.06078	4.63515	3.51307	6.76327	1.51632	0.423827	0.317895	0.25027	3.44962	0.953182	0.722418	0.930662	1.3868	3.52575	1.87202	0.471711	0.38465	0.357985
	-10	5.13726	8.52008	8.19766	11.8876	41.9269	15.0124	12.7761	13.5028	26.8028	19.9211	13.0451	14.1653	16.8298	11.7328	11.2822	6.50828	4.95976	3.82825	7.6458	1.70192	0.481372	0.363204	0.287022	4.16873	1.04841	0.80775	0.990407	1.55437	3.84658	2.10411	0.512752	0.41939	0.395819
	-5	5.82315	9.29854	8.84761	12.5359	42.3186	15.2725	13.2177	14.0453	28.305	20.7036	13.7511	14.8244	17.872	12.3383	11.8345	6.95762	5.28635	4.14515	8.56511	1.90138	0.550842	0.425557	0.340222	4.93801	1.15179	0.909446	1.06565	1.73699	4.18506	2.35184	0.56476	0.462203	0.436837
	0	6.50904	10.0839	9.51172	13.1931	42.7149	15.5325	13.6593	14.6116	29.8538	21.4862	14.4571	15.4862	18.9144	12.9437	12.3905	7.40784	5.61295	4.46213	9.54916	2.12613	0.635834	0.513408	0.41738	5.81816	1.27224	1.03658	1.16081	1.92857	4.54242	2.60856	0.624998	0.512852	0.478134	TOTAL	302.056
	NET Volume of CaCo3 SERs delta (km3)	3	4	5	6	7	8	9	10	11	12	13	14	15	16	17	18	19	20	21	22	23	24	25	26	27	28	29	30	31	32	33	34	35
	-130	0	0	0	0	0	0	0	0	0	0	0	0	0	0	0	0	0	0	0	0	0	0	0	0	0	0	0	0	0	0	0	0	0
	-125	0	0	0	0	0	0	0	0	0	0	0	0	0	0	0	0	0	0	0	0	0	0	0	0	0	0	0	0	0	0	0	0	0
	-120	0.0108799	0.0250556	0.039317	0.178166	0.585472	0.132165	0.165989	0.0912011	0.118712	0.065636	0.102602	0.0250711	0.0283419	0.00306154	0.0422174	0.0192678	0.0143143	0.00595211	0.0053749	0.0035301	0.00119061	0.00192237	0.00181995	0.0045451	0.0055192	0.0054044	0.00916664	0.0102527	0.0307475	0.00917734	0.00484417	0.0040576	0.00317007
	-115	0.021896	0.0511171	0.0643544	0.261813	1.01616	0.46062	0.308522	0.19123	0.235777	0.127161	0.211844	0.0507456	0.0566942	0.0380277	0.0855318	0.0369888	0.0260317	0.011645	0.0110793	0.00691721	0.00280354	0.00447433	0.00331377	0.0102149	0.0126564	0.011158	0.0195757	0.0205117	0.0604025	0.018341	0.00905138	0.00758699	0.00650005
	-110	0.0382985	0.0754638	0.0960832	0.328834	1.5238	0.939941	0.423228	0.295098	0.346207	0.214704	0.327643	0.077273	0.0851031	0.0601806	0.136485	0.0539275	0.0368213	0.0183284	0.0185554	0.0106078	0.0036218	0.00621614	0.00543629	0.0154184	0.0190863	0.0150424	0.0279999	0.0317625	0.0883239	0.0277615	0.0137487	0.0114958	0.0094728
	-105	0.0461071	0.0899044	0.111037	0.364748	2.01981	1.16742	0.485263	0.36516	0.409303	0.425895	0.38909	0.106351	0.102239	0.0703041	0.176951	0.0638025	0.0429271	0.022749	0.022528	0.0128014	0.0045699	0.00715933	0.00638029	0.0186819	0.023076	0.0185064	0.0333199	0.0371979	0.104317	0.033921	0.0161954	0.0135193	0.011722
	-100	0.0537802	0.104254	0.122722	0.418235	2.58968	1.30056	0.549463	0.462094	0.502404	0.566501	0.448119	0.139373	0.12066	0.0913936	0.222959	0.0732379	0.0502933	0.0291344	0.0268404	0.0148537	0.00562043	0.00840799	0.00688207	0.0226434	0.0280196	0.0222486	0.0384687	0.0423735	0.118836	0.0391372	0.019198	0.015906	0.0132375
	-95	0.0643759	0.120192	0.140196	0.465804	3.12502	1.39093	0.621505	0.521432	0.623236	0.673971	0.502203	0.186216	0.140618	0.12626	0.273535	0.0829932	0.0576557	0.0347392	0.0319481	0.0173103	0.00685786	0.00987899	0.00816815	0.0265223	0.031746	0.0251178	0.0436003	0.0476621	0.135119	0.0448676	0.0215699	0.0181326	0.0153246
	-90	0.0691716	0.127835	0.143559	0.44283	3.40044	1.41463	0.630299	0.547892	0.694845	0.805401	0.513495	0.229031	0.152234	0.149214	0.296538	0.0857508	0.0593865	0.0386053	0.0353951	0.0184901	0.00790268	0.0105424	0.00802617	0.0295649	0.0346757	0.0266545	0.0451901	0.0486312	0.139313	0.0473548	0.022385	0.0189597	0.0158804
	-85	0.0675057	0.12228	0.127981	0.344056	3.30165	1.27961	0.544329	0.540319	0.751876	0.9143	0.454435	0.239381	0.153496	0.167163	0.301879	0.07745	0.0557552	0.0407553	0.036065	0.0179085	0.00797557	0.00958186	0.00812887	0.029423	0.0330989	0.0244221	0.0413601	0.0441443	0.125269	0.0444876	0.0210354	0.0172773	0.0146768
	-80	0.0644795	0.114086	0.116336	0.306976	3.09383	0.940121	0.496093	0.532947	0.915441	1.10393	0.398049	0.298909	0.19366	0.237395	0.333538	0.0739157	0.0682169	0.0471112	0.0377586	0.017721	0.00919582	0.00872375	0.00806936	0.0310167	0.0313567	0.0229874	0.038473	0.039049	0.113084	0.041388	0.0195323	0.016156	0.0134559
	-75	0.0651797	0.138027	0.113947	0.320279	2.93141	0.710335	0.567761	0.631813	1.14965	1.2609	0.544716	0.697258	0.499801	0.524566	0.451659	0.108688	0.144763	0.0719843	0.0453175	0.0191543	0.0120439	0.00940156	0.00804561	0.0357573	0.0326283	0.024263	0.0396303	0.038061	0.11385	0.0421263	0.0197391	0.0163671	0.0137357
	-70	0.0742908	0.16076	0.134743	0.375184	3.02036	0.751258	0.664146	0.801714	1.34358	1.34681	0.636929	0.955037	0.825123	0.739747	0.654426	0.288262	0.227539	0.123932	0.0575518	0.0221452	0.0135812	0.0104799	0.00872513	0.0422509	0.0359139	0.0263491	0.0442386	0.0413746	0.125196	0.0465003	0.0213272	0.0178444	0.014976
	-65	0.0862608	0.198977	0.292404	0.5216	3.10054	0.792058	0.791413	0.892513	1.70332	1.42093	0.745431	1.09374	1.09164	0.858275	0.807247	0.425806	0.29439	0.175111	0.119154	0.030947	0.0152955	0.0116185	0.00974611	0.0510522	0.0393119	0.0284172	0.0489379	0.0449766	0.135891	0.0514382	0.023318	0.0195606	0.0163488
	-60	0.109137	0.27601	0.45031	0.687483	2.89333	0.680287	0.825111	0.934811	1.95131	1.37032	0.78918	1.14525	1.24521	0.916094	0.86713	0.470347	0.335087	0.214155	0.240436	0.0462558	0.0167052	0.0125919	0.0102391	0.0629443	0.0408588	0.0285221	0.0507446	0.0450119	0.142786	0.0534222	0.0238574	0.0199217	0.0163278
	-55	0.174107	0.374244	0.551626	0.739207	2.44517	0.529517	0.803358	0.891165	1.9892	1.2944	0.783095	1.15577	1.3212	0.93856	0.850801	0.48347	0.359415	0.245346	0.368183	0.0661433	0.0179133	0.0129326	0.0110795	0.0821923	0.0410801	0.0283911	0.0504402	0.0436982	0.149485	0.0583783	0.0231977	0.0194189	0.016026
	-50	0.246771	0.573037	0.605705	0.765716	1.91252	0.440041	0.767045	0.849333	1.95178	1.25634	0.777585	1.13725	1.37866	0.95192	0.817567	0.489324	0.37903	0.276395	0.484435	0.0947367	0.0216609	0.0139843	0.0117914	0.110181	0.0425685	0.0294993	0.0498457	0.0426973	0.161961	0.0740768	0.0229304	0.019221	0.0157278
	-45	0.329916	0.673875	0.649256	0.751735	1.39815	0.371185	0.711547	0.817549	1.89214	1.19831	0.774893	1.10336	1.39493	0.965096	0.78466	0.489926	0.39544	0.301451	0.600302	0.137718	0.0275575	0.0162967	0.0131091	0.149413	0.0450711	0.0296325	0.049341	0.0447805	0.181131	0.097229	0.0230412	0.0190842	0.0156721
	-40	0.386754	0.711799	0.64769	0.724093	0.946406	0.305082	0.651075	0.758664	1.78971	1.11071	0.764547	1.08326	1.39725	0.957475	0.749152	0.484995	0.401682	0.311662	0.691076	0.152904	0.0338984	0.0186688	0.0145933	0.190983	0.0511842	0.0348657	0.0475936	0.0772345	0.210276	0.12493	0.0248999	0.0190109	0.0158726
	-35	0.423316	0.73523	0.63891	0.685132	0.626317	0.256559	0.578121	0.6862	1.59954	0.945275	0.745782	1.05658	1.36226	0.900217	0.691127	0.478313	0.392495	0.315671	0.734009	0.156262	0.0374551	0.0215256	0.0168733	0.257984	0.0646454	0.0444235	0.0467905	0.105049	0.237304	0.164605	0.0258128	0.01885	0.0180929
	-30	0.454015	0.74923	0.628016	0.644583	0.441995	0.224212	0.465775	0.56896	1.35765	0.764938	0.627865	0.788704	1.14448	0.687769	0.579603	0.450136	0.33988	0.305155	0.75678	0.157813	0.0393694	0.0254685	0.0180521	0.401992	0.0771256	0.0559354	0.0490353	0.125483	0.266455	0.195678	0.0257737	0.0189255	0.0211695
	-25	0.497044	0.769385	0.622003	0.632849	0.387328	0.214954	0.41931	0.519901	1.29037	0.723943	0.576507	0.638649	1.02788	0.576538	0.52923	0.438035	0.313307	0.301737	0.781189	0.162598	0.0420547	0.0291918	0.019364	0.531844	0.0829964	0.0689181	0.0500656	0.143043	0.282101	0.2119	0.0269894	0.021222	0.025708
	-20	0.547423	0.773215	0.629718	0.63837	0.387877	0.22731	0.426238	0.528463	1.33585	0.770939	0.601329	0.646589	1.0326	0.581334	0.53797	0.441466	0.318574	0.308491	0.812076	0.170965	0.0455214	0.0322024	0.0225814	0.652484	0.0881556	0.0733569	0.0521907	0.153301	0.294994	0.220197	0.0298017	0.024611	0.0305366
	-15	0.625248	0.77805	0.629718	0.643891	0.387877	0.241826	0.440246	0.535229	1.4002	0.777272	0.64494	0.652361	1.03643	0.596094	0.543827	0.444675	0.322143	0.312962	0.84722	0.178534	0.0510319	0.0366257	0.0298447	0.692515	0.0924067	0.0783026	0.0546535	0.160507	0.308913	0.2251	0.033462	0.0275211	0.0343509
	-10	0.681301	0.77805	0.642031	0.646048	0.391733	0.241826	0.440246	0.539089	1.45069	0.782477	0.684791	0.659139	1.03935	0.596094	0.54816	0.447501	0.32461	0.315176	0.882529	0.185607	0.0575458	0.0453089	0.0367519	0.719107	0.0952294	0.0853317	0.0597455	0.167568	0.320828	0.23209	0.0410408	0.03474	0.0378344
	-5	0.685893	0.778461	0.649947	0.64831	0.391733	0.260045	0.441597	0.542482	1.50224	0.782555	0.706009	0.659139	1.04217	0.605475	0.552324	0.449345	0.326597	0.316901	0.919307	0.199459	0.0694692	0.0623532	0.0532003	0.769277	0.103378	0.101696	0.0752411	0.182616	0.338477	0.247732	0.0520079	0.0428133	0.041018
	0	0.685893	0.785409	0.66411	0.657205	0.396286	0.260045	0.441597	0.566324	1.54879	0.782555	0.706009	0.661749	1.04242	0.605475	0.555944	0.450218	0.326597	0.316982	0.984054	0.22475	0.0849921	0.0878504	0.0771586	0.88015	0.120449	0.127131	0.0951625	0.191583	0.357357	0.256725	0.0602381	0.0506492	0.0412966
	NET Mass of CaCo3 SERs cumulative (Gt)	3	4	5	6	7	8	9	10	11	12	13	14	15	16	17	18	19	20	21	22	23	24	25	26	27	28	29	30	31	32	33	34	35	Total
	-130	0	0	0	0	0	0	0	0	0	0	0	0	0	0	0	0	0	0	0	0	0	0	0	0	0	0	0	0	0	0	0	0	0	0
	-125	0	0	0	0	0	0	0	0	0	0	0	0	0	0	0	0	0	0	0	0	0	0	0	0	0	0	0	0	0	0	0	0	0	0
	-120	0.0318781	0.0734129	0.115199	0.522026	1.71543	0.387244	0.486347	0.267219	0.347825	0.192314	0.300625	0.0734583	0.0830418	0.00897031	0.123697	0.0564548	0.0419408	0.0174397	0.0157485	0.0103432	0.00348849	0.00563254	0.00533246	0.0133171	0.0161712	0.0158349	0.0268582	0.0300403	0.0900902	0.0268896	0.0141934	0.0118888	0.00928831	5.13964
	-115	0.0960335	0.223186	0.303757	1.28914	4.69277	1.73686	1.39032	0.827523	1.03865	0.564896	0.921328	0.222143	0.249156	0.120392	0.374305	0.164832	0.118214	0.0515594	0.0482107	0.0306106	0.0117029	0.0187423	0.0150418	0.0432468	0.0532546	0.0485279	0.084215	0.0901395	0.267069	0.0806287	0.040714	0.0341187	0.0283335	15.2796
	-110	0.208248	0.444295	0.585281	2.25262	9.1575	4.49089	2.63037	1.69216	2.05304	1.19398	1.88132	0.448553	0.498508	0.296721	0.774207	0.32284	0.2261	0.105262	0.102578	0.0616916	0.0223147	0.0369556	0.0309701	0.0884227	0.109178	0.0926022	0.166255	0.183204	0.525858	0.16197	0.0809976	0.0678014	0.0560888	31.0488
	-105	0.343342	0.707715	0.91062	3.32133	15.0755	7.91141	4.0522	2.76208	3.2523	2.44185	3.02135	0.76016	0.798069	0.502712	1.29267	0.509781	0.351877	0.171916	0.168585	0.0991996	0.0357045	0.0579324	0.0496644	0.143161	0.17679	0.146826	0.263882	0.292193	0.831507	0.261358	0.12845	0.107413	0.0904342	51.04
	-100	0.500918	1.01318	1.2702	4.54676	22.6633	11.7221	5.66212	4.11601	4.72434	4.1017	4.33434	1.16852	1.1516	0.770495	1.94594	0.724368	0.499236	0.25728	0.247227	0.142721	0.0521724	0.0825678	0.0698288	0.209506	0.258888	0.212014	0.376595	0.416348	1.1797	0.37603	0.1847	0.154018	0.12922	75.2639
	-95	0.689539	1.36534	1.68097	5.91157	31.8196	15.7975	7.48313	5.64381	6.55042	6.07643	5.8058	1.71414	1.56361	1.14044	2.7474	0.967538	0.668167	0.359066	0.340835	0.19344	0.0722659	0.111513	0.0937615	0.287216	0.351903	0.285609	0.504344	0.555998	1.57559	0.507492	0.2479	0.207146	0.174121	103.494
	-90	0.892212	1.7399	2.1016	7.20906	41.7829	19.9424	9.32991	7.24913	8.58632	8.43626	7.31034	2.3852	2.00966	1.57764	3.61626	1.21879	0.84217	0.472179	0.444543	0.247616	0.0954208	0.142402	0.117278	0.373841	0.453503	0.363707	0.636751	0.698487	1.98378	0.646242	0.313488	0.262698	0.220651	133.702
	-85	1.09	2.09818	2.47658	8.21714	51.4567	23.6916	10.9248	8.83227	10.7893	11.1152	8.64183	3.08658	2.4594	2.06742	4.50076	1.44572	1.00553	0.591592	0.550214	0.300088	0.118789	0.170477	0.141096	0.460051	0.550483	0.435264	0.757936	0.82783	2.35082	0.77659	0.375122	0.31332	0.263654	162.882
	-80	1.27893	2.43245	2.81745	9.11658	60.5217	26.4462	12.3783	10.3938	13.4716	14.3497	9.80812	3.96239	3.02683	2.76299	5.47803	1.66229	1.20541	0.729628	0.660846	0.352011	0.145733	0.196038	0.164739	0.550929	0.642358	0.502617	0.870662	0.942243	2.68215	0.897857	0.432352	0.360658	0.30308	191.547
	-75	1.4699	2.83687	3.15131	10.055	69.1107	28.5275	14.0419	12.245	16.84	18.0441	11.4041	6.00535	4.49124	4.29997	6.80139	1.98074	1.62956	0.940542	0.793627	0.408133	0.181022	0.223584	0.188313	0.655698	0.737959	0.573707	0.986779	1.05376	3.01574	1.02129	0.490187	0.408613	0.343326	224.957
	-70	1.68758	3.30789	3.54611	11.1543	77.9603	30.7286	15.9878	14.594	20.7767	21.9903	13.2703	8.80361	6.90885	6.46743	8.71885	2.82535	2.29625	1.30366	0.962253	0.473018	0.220814	0.254291	0.213877	0.779493	0.843187	0.65091	1.1164	1.17499	3.38256	1.15753	0.552676	0.460897	0.387205	264.958
	-65	1.94032	3.8909	4.40285	12.6826	87.0449	33.0494	18.3067	17.2091	25.7674	26.1536	15.4545	12.0083	10.1074	8.98217	11.0841	4.07296	3.15881	1.81674	1.31138	0.563693	0.26563	0.288333	0.242433	0.929076	0.958371	0.734172	1.25979	1.30677	3.78072	1.30825	0.620998	0.51821	0.435107	311.655
	-60	2.26009	4.69961	5.72226	14.6969	95.5224	35.0426	20.7242	19.9481	31.4848	30.1686	17.7667	15.3638	13.7558	11.6663	13.6248	5.45108	4.14062	2.44421	2.01585	0.699222	0.314577	0.325227	0.272434	1.1135	1.07809	0.817742	1.40847	1.43866	4.19908	1.46477	0.6909	0.57658	0.482948	361.381
	-55	2.77023	5.79614	7.33852	16.8628	102.687	36.5941	23.0781	22.5592	37.3131	33.9612	20.0612	18.7502	17.6269	14.4163	16.1176	6.86765	5.1937	3.16308	3.09463	0.893022	0.367063	0.36312	0.304897	1.35433	1.19845	0.900928	1.55626	1.56669	4.63708	1.63582	0.758869	0.633477	0.529904	410.951
	-50	3.49326	7.47514	9.11324	19.1063	108.29	37.8834	25.3255	25.0478	43.0318	37.6423	22.3395	22.0824	21.6664	17.2054	18.5131	8.30137	6.30426	3.97291	4.51402	1.1706	0.430529	0.404093	0.339446	1.67716	1.32318	0.987361	1.70231	1.69179	5.11162	1.85287	0.826055	0.689795	0.575986	460.091
	-45	4.45992	9.44959	11.0156	21.3089	112.387	38.971	27.4104	27.4432	48.5758	41.1533	24.61	25.3152	25.7535	20.0332	20.8121	9.73685	7.4629	4.85616	6.27291	1.57412	0.511273	0.451843	0.377855	2.11494	1.45524	1.07418	1.84687	1.823	5.64234	2.13775	0.893566	0.745712	0.621906	508.298
	-40	5.59311	11.5352	12.9133	23.4305	115.16	39.8649	29.318	29.6661	53.8196	44.4077	26.8501	28.4892	29.8475	22.8386	23.0072	11.1579	8.63983	5.76933	8.29776	2.02212	0.610595	0.506542	0.420614	2.67452	1.60521	1.17634	1.98632	2.0493	6.25844	2.50379	0.966523	0.801414	0.668412	554.856
	-35	6.83342	13.6894	14.7853	25.4379	116.995	40.6166	31.0119	31.6766	58.5063	47.1774	29.0352	31.5849	33.8389	25.4762	25.0322	12.5593	9.78984	6.69425	10.4484	2.47997	0.720338	0.569612	0.470052	3.43041	1.79462	1.3065	2.12342	2.35709	6.95374	2.98608	1.04215	0.856644	0.721424	599.001
	-30	8.16369	15.8846	16.6254	27.3266	118.29	41.2735	32.3766	33.3437	62.4842	49.4186	30.8749	33.8958	37.1922	27.4914	26.7304	13.8782	10.7857	7.58835	12.6658	2.94236	0.83569	0.644235	0.522945	4.60825	2.02059	1.47039	2.26709	2.72476	7.73446	3.55942	1.11767	0.912096	0.783451	638.433
	-25	9.62003	18.1389	18.4479	29.1808	119.425	41.9034	33.6052	34.867	66.265	51.5398	32.5641	35.7671	40.2039	29.1806	28.281	15.1617	11.7037	8.47244	14.9547	3.41877	0.958911	0.729767	0.579682	6.16655	2.26377	1.67232	2.41379	3.14387	8.56101	4.18029	1.19675	0.974276	0.858775	676.401
	-20	11.224	20.4045	20.2929	31.0512	120.561	42.5694	34.8541	36.4154	70.1791	53.7986	34.3259	37.6616	43.2294	30.8839	29.8573	16.4552	12.6371	9.37632	17.334	3.9197	1.09229	0.82412	0.645845	8.07833	2.52207	1.88726	2.5667	3.59304	9.42535	4.82546	1.28407	1.04639	0.948247	715.77
	-15	13.056	22.6841	22.138	32.9378	121.698	43.2779	36.144	37.9836	74.2817	56.076	36.2156	39.573	46.2662	32.6305	31.4507	17.7581	13.581	10.2933	19.8164	4.44281	1.24181	0.931433	0.73329	10.1074	2.79282	2.11669	2.72684	4.06333	10.3305	5.48501	1.38211	1.12702	1.0489	756.392
	-10	15.0522	24.9638	24.0192	34.8308	122.846	43.9865	37.4339	39.5631	78.5322	58.3687	38.2221	41.5043	49.3114	34.377	33.0568	19.0693	14.5321	11.2168	22.4022	4.98664	1.41042	1.06419	0.840973	12.2144	3.07184	2.36671	2.90189	4.5543	11.2705	6.16503	1.50236	1.22881	1.15975	798.026
	-5	17.0618	27.2447	25.9235	36.7303	123.993	44.7484	38.7278	41.1526	82.9337	60.6616	40.2907	43.4356	52.365	36.1511	34.6751	20.3858	15.489	12.1453	25.0958	5.57105	1.61397	1.24688	0.99685	14.4684	3.37474	2.66468	3.12235	5.08937	12.2622	6.89088	1.65475	1.35425	1.27993	840.802
	0	19.0715	29.546	27.8693	38.6559	125.155	45.5103	40.0217	42.8119	87.4717	62.9545	42.3593	45.3745	55.4193	37.9251	36.304	21.705	16.4459	13.074	27.979	6.22957	1.86299	1.50429	1.22292	17.0472	3.72766	3.03717	3.40118	5.65071	13.3093	7.64309	1.83124	1.50266	1.40093	885.025	885.025
	NET Mass of CaCo3 SERs delta (Gt)	3	4	5	6	7	8	9	10	11	12	13	14	15	16	17	18	19	20	21	22	23	24	25	26	27	28	29	30	31	32	33	34	35	total per sea level (Gt)	corrected reef cover 20%	cumulative (Gt)	corrected reef cover 20%	ka BP (Lambeck et al. 2014)	sea level (m)	sea level (m) (Yokoyama et al XXX)
	-130	0	0	0	0	0	0	0	0	0	0	0	0	0	0	0	0	0	0	0	0	0	0	0	0	0	0	0	0	0	0	0	0	0	0	0	0	0	19.75	-130	-
	-125	0	0	0	0	0	0	0	0	0	0	0	0	0	0	0	0	0	0	0	0	0	0	0	0	0	0	0	0	0	0	0	0	0	0	0	0	0	18.925	-125	21.2
	-120	0.0318781	0.0734129	0.115199	0.522026	1.71543	0.387244	0.486347	0.267219	0.347825	0.192314	0.300625	0.0734583	0.0830418	0.00897031	0.123697	0.0564548	0.0419408	0.0174397	0.0157485	0.0103432	0.00348849	0.00563254	0.00533246	0.0133171	0.0161712	0.0158349	0.0268582	0.0300403	0.0900902	0.0268896	0.0141934	0.0118888	0.00928831	5.13964	1.02793	5.13964	1.02793	16.25	-120	19.8337
	-115	0.0641553	0.149773	0.188558	0.767112	2.97734	1.34962	0.90397	0.560304	0.690827	0.372582	0.620703	0.148685	0.166114	0.111421	0.250608	0.108377	0.076273	0.0341197	0.0324622	0.0202674	0.00821436	0.0131098	0.00970935	0.0299297	0.0370834	0.032693	0.0573567	0.0600992	0.176979	0.0537391	0.0265205	0.0222299	0.0190451	10.14	2.028	15.2796	3.05592	15.9	-115	18.0522
	-110	0.112215	0.221109	0.281524	0.963483	4.46473	2.75403	1.24006	0.864637	1.01439	0.629083	0.959994	0.22641	0.249352	0.176329	0.399902	0.158008	0.107886	0.0537021	0.0543672	0.031081	0.0106119	0.0182133	0.0159283	0.0451759	0.055923	0.0440743	0.0820398	0.0930642	0.258789	0.0813412	0.0402836	0.0336827	0.0277553	15.7692	3.15383	31.0488	6.20976	15.6	-110	17.1343
	-105	0.135094	0.26342	0.325339	1.06871	5.91804	3.42053	1.42182	1.06992	1.19926	1.24787	1.14003	0.311608	0.299561	0.205991	0.518466	0.186941	0.125776	0.0666547	0.0660072	0.037508	0.0133898	0.0209768	0.0186942	0.054738	0.0676126	0.0542236	0.0976274	0.10899	0.305649	0.0993884	0.0474525	0.0396116	0.0343454	19.9912	3.99825	51.04	10.208	15.375	-105	16.5263
	-100	0.157576	0.305463	0.359577	1.22543	7.58776	3.81065	1.60993	1.35393	1.47204	1.65985	1.31299	0.408363	0.353535	0.267783	0.653269	0.214587	0.147359	0.0853637	0.0786423	0.0435213	0.0164679	0.0246354	0.0201645	0.066345	0.0820974	0.0651883	0.112713	0.124154	0.348189	0.114672	0.0562501	0.0466047	0.038786	24.2239	4.84478	75.2639	15.0528	15.125	-100	15.1473
	-95	0.188621	0.352162	0.410775	1.36481	9.1563	4.07543	1.82101	1.5278	1.82608	1.97473	1.47145	0.545612	0.41201	0.369942	0.801458	0.24317	0.168931	0.101786	0.093608	0.0507192	0.0200935	0.0289454	0.0239327	0.0777103	0.0930158	0.0735952	0.127749	0.13965	0.395897	0.131462	0.0631998	0.0531284	0.0449011	28.2297	5.64594	103.494	20.6987	14.225	-95	14.8647
	-90	0.202673	0.374556	0.420627	1.29749	9.96329	4.14487	1.84678	1.60532	2.0359	2.35982	1.50454	0.671062	0.446046	0.437198	0.868857	0.25125	0.174002	0.113113	0.103708	0.0541759	0.0231549	0.0308891	0.0235167	0.0866252	0.1016	0.0780976	0.132407	0.142489	0.408187	0.138749	0.0655881	0.0555518	0.0465297	30.2087	6.04173	133.702	26.7405	14.1	-90	13.7086
	-85	0.197792	0.358281	0.374985	1.00808	9.67384	3.74926	1.59489	1.58314	2.203	2.6789	1.33149	0.701387	0.449742	0.489787	0.884505	0.226928	0.163363	0.119413	0.105671	0.052472	0.0233684	0.0280749	0.0238176	0.0862094	0.0969799	0.0715567	0.121185	0.129343	0.367038	0.130349	0.0616338	0.0506226	0.0430031	29.1801	5.83602	162.882	32.5765	13.95	-85	13.6124
	-80	0.188925	0.334273	0.340863	0.89944	9.06493	2.75455	1.45355	1.56153	2.68224	3.23451	1.16628	0.875802	0.567424	0.695567	0.977265	0.216573	0.199876	0.138036	0.110633	0.0519226	0.0269437	0.0255606	0.0236432	0.0908789	0.0918752	0.0673531	0.112726	0.114414	0.331335	0.121267	0.0572298	0.047337	0.0394259	28.6642	5.73284	191.547	38.3093	13.775	-80	13.5163
	-75	0.190977	0.404418	0.333865	0.938416	8.58903	2.08128	1.66354	1.85121	3.36847	3.69443	1.59602	2.04296	1.46442	1.53698	1.32336	0.318455	0.424154	0.210914	0.13278	0.0561221	0.0352887	0.0275466	0.0235736	0.104769	0.095601	0.0710905	0.116117	0.111519	0.333581	0.12343	0.0578356	0.0479555	0.0402456	33.4104	6.68207	224.957	44.9914	13.35	-75	13.4112
	-70	0.217672	0.471026	0.394796	1.09929	8.84964	2.20119	1.94595	2.34902	3.93668	3.94617	1.8662	2.79826	2.41761	2.16746	1.91747	0.844608	0.666688	0.363119	0.168627	0.0648856	0.0397929	0.0307061	0.0255646	0.123795	0.105228	0.0772029	0.129619	0.121228	0.366825	0.136246	0.0624888	0.0522841	0.0438797	40.0012	8.00024	264.958	52.9916	12.9	-70	13.3044
	-65	0.252744	0.583004	0.856744	1.52829	9.08458	2.32073	2.31884	2.61506	4.99073	4.16332	2.18411	3.20466	3.1985	2.51475	2.36523	1.24761	0.862562	0.513076	0.349122	0.0906747	0.0448158	0.0340422	0.0285561	0.149583	0.115184	0.0832623	0.143388	0.131781	0.398161	0.150714	0.0683218	0.0573124	0.047902	46.6974	9.33947	311.655	62.3311	12.475	-65	12.6564
	-60	0.31977	0.808709	1.31941	2.01433	8.47746	1.99324	2.41757	2.739	5.71733	4.01504	2.3123	3.35557	3.64846	2.68415	2.54069	1.37812	0.981804	0.627475	0.704477	0.135529	0.0489462	0.0368943	0.0300006	0.184427	0.119716	0.0835698	0.148682	0.131885	0.418363	0.156527	0.0699021	0.0583704	0.0478406	49.7255	9.94511	361.381	72.2762	11.35	-60	11.909
	-55	0.510134	1.09653	1.61626	2.16588	7.16436	1.55149	2.35384	2.61111	5.82835	3.7926	2.29447	3.38639	3.87112	2.74998	2.49285	1.41657	1.05309	0.718863	1.07878	0.1938	0.0524861	0.0378926	0.0324628	0.240824	0.120365	0.083186	0.14779	0.128036	0.437991	0.171048	0.0679693	0.0568974	0.0469561	49.5704	9.91407	410.951	82.1903	11.025	-55	11.2664
	-50	0.72304	1.679	1.77472	2.24355	5.60368	1.28932	2.24744	2.48855	5.71871	3.68108	2.27832	3.33216	4.03946	2.78913	2.39547	1.43372	1.11056	0.809838	1.41939	0.277579	0.0634664	0.0409739	0.0345489	0.322831	0.124726	0.086433	0.146048	0.125103	0.474546	0.217045	0.0671861	0.0563174	0.0460825	49.14	9.828	460.091	92.0183	10.75	-50	10.1803
	-45	0.966653	1.97445	1.90232	2.20258	4.09658	1.08757	2.08483	2.39542	5.54398	3.51103	2.27044	3.23285	4.08715	2.82773	2.29905	1.43548	1.15864	0.883251	1.75889	0.403514	0.0807436	0.0477493	0.0384097	0.43778	0.132058	0.0868233	0.144569	0.131207	0.530714	0.284881	0.0675107	0.0559168	0.0459192	48.2067	9.64134	508.298	101.66	10.45	-45	10.0202
	-40	1.13319	2.08557	1.89773	2.12159	2.77297	0.89389	1.90765	2.22289	5.24384	3.25437	2.24012	3.17394	4.09394	2.8054	2.19502	1.42103	1.17693	0.913169	2.02485	0.448007	0.0993223	0.0546996	0.0427583	0.559581	0.14997	0.102157	0.139449	0.226297	0.616108	0.366044	0.0729567	0.055702	0.0465066	46.5577	9.31153	554.856	110.971	10.1	-40	9.8601
	-35	1.24032	2.15423	1.87201	2.00744	1.83511	0.751719	1.6939	2.01057	4.68665	2.76966	2.18514	3.09577	3.99142	2.63764	2.025	1.40146	1.15001	0.924917	2.15065	0.457846	0.109743	0.0630699	0.0494386	0.755893	0.189411	0.130161	0.137096	0.307793	0.695301	0.482291	0.0756316	0.0552305	0.0530121	44.1455	8.8291	599.001	119.8	9.7	-35	9.7
	-30	1.33027	2.19524	1.84009	1.88863	1.29504	0.656942	1.36472	1.66705	3.97793	2.24127	1.83964	2.3109	3.35333	2.01516	1.69824	1.3189	0.99585	0.894103	2.21736	0.462394	0.115352	0.0746226	0.0528928	1.17784	0.225978	0.163891	0.143673	0.367666	0.780712	0.573335	0.075517	0.0554517	0.0620265	39.432	7.8864	638.433	127.687	9.275	-30	9.275
	-25	1.45634	2.2543	1.82247	1.85425	1.13487	0.629815	1.22858	1.52331	3.78079	2.12115	1.68917	1.87124	3.01168	1.68926	1.55064	1.28344	0.91799	0.884088	2.28888	0.476413	0.12322	0.0855321	0.0567366	1.5583	0.24318	0.20193	0.146692	0.419115	0.826556	0.620868	0.0790789	0.0621805	0.0753244	37.9674	7.59348	676.401	135.28	9	-25	9
	-20	1.60395	2.26552	1.84507	1.87042	1.13648	0.666018	1.24888	1.5484	3.91405	2.25885	1.76189	1.89451	3.02551	1.70331	1.57625	1.2935	0.933421	0.903878	2.37938	0.500927	0.133378	0.0943531	0.0661635	1.91178	0.258296	0.214936	0.152919	0.449171	0.864333	0.645176	0.0873191	0.0721103	0.0894721	39.3696	7.87392	715.77	143.154	8.7	-20	8.7
	-15	1.83198	2.27969	1.84507	1.8866	1.13648	0.70855	1.28992	1.56822	4.10259	2.27741	1.88967	1.91142	3.03674	1.74656	1.59341	1.3029	0.943878	0.916978	2.48236	0.523105	0.149523	0.107313	0.087445	2.02907	0.270752	0.229427	0.160135	0.470287	0.905115	0.659542	0.0980437	0.0806368	0.100648	40.6215	8.12429	756.392	151.278	8.3	-15	8.3
	-10	1.99621	2.27969	1.88115	1.89292	1.14778	0.70855	1.28992	1.57953	4.25054	2.29266	2.00644	1.93128	3.04528	1.74656	1.60611	1.31118	0.951107	0.923466	2.58581	0.543829	0.168609	0.132755	0.107683	2.10698	0.279022	0.250022	0.175054	0.490973	0.940027	0.680023	0.120249	0.101788	0.110855	41.634	8.32681	798.026	159.605	7.725	-10	7.725
	-5	2.00967	2.28089	1.90435	1.89955	1.14778	0.76193	1.29388	1.58947	4.40155	2.29289	2.06861	1.93128	3.05354	1.77404	1.61831	1.31658	0.956928	0.92852	2.69357	0.584414	0.203545	0.182695	0.155877	2.25398	0.302898	0.29797	0.220456	0.535065	0.991736	0.725853	0.152383	0.125443	0.120183	42.7758	8.55517	840.802	168.16	7	-5	7
	0	2.00967	2.30125	1.94584	1.92561	1.16112	0.76193	1.29388	1.65933	4.53795	2.29289	2.06861	1.93892	3.05429	1.77404	1.62892	1.31914	0.956928	0.928758	2.88328	0.658518	0.249027	0.257402	0.226075	2.57884	0.352916	0.372494	0.278826	0.561337	1.04706	0.752206	0.176498	0.148402	0.120999	44.2229	8.84459	885.025	177.005	6	0	6

## Sheet: SUMMARY 20 m MCT
				Assuming a constant value of maximum cumulative thickness of 20 m for all periods
														Calculating the gradients and the meters of CaCO3 accumulation every 1 ky and every meter of sea level increase
added flooded area (all GBR and shelf edge), for each sea level (km2)	flooded area (all GBR and shelf edge), cumulative (km2)	added flooded area (ONLY shelf edge), for each sea level (km2)	flooded area (ONLY shelf edge), cumulative (km2)	total CaCO3 mass per sea level (Gt)	corrected by reef cover 20% (Gt)	cumulative CaCO3 (Gt)	corrected by reef cover 20% (Gt)	ka BP (Lambeck et al. 2014)	sea level (m)	ka BP (YokoWebster+Lambeck)	upper bound, ka BP (YokoWebster+Lambeck)	lower bound, ka BP (YokoWebster+Lambeck)		From the Exp 325 cores (Methods figure 2)
0	0	0	0	0	0	0	0	19.75	-130	-					age	sl	thickness	m/ky	m/msl	in 5 meters
0	0	0	0	0	0	0	0	18.925	-125	21.2	extrapolation	19.8935			21	125	11.36	2.84	0.757333	3.78667		new intercept	59.64
724.143	724.143	712.054	712.054	5.13964	1.02793	5.13964	1.02793	16.25	-120	19.8337	extrapolation	18.4545			17	110	8.5	2.83333	0.425	2.125
689.543	1413.69	692.754	1404.81	10.14	2.028	15.2796	3.05592	15.9	-115	18.0522	extrapolation	17.4013			14	90	22.8	2.85	0.253333	1.26667
816.097	2229.78	779.877	2184.68	15.7692	3.15383	31.0488	6.20976	15.6	-110	17.1343	18.9135	16.6714			6	0
1505.62	3735.4	1040.8	3225.48	19.9912	3.99825	51.04	10.208	15.375	-105	16.5263	17.5646	15.4889
1737.04	5472.44	1043.4	4268.88	24.2239	4.84478	75.2639	15.0528	15.125	-100	15.1473	16.6621	15.065												Flooded area below is for all GBR and shelf edge (TF)
1798.42	7270.86	987.483	5256.36	24.514	4.90279	99.7779	19.9556	14.225	-95	14.8647	15.9	13.7066
1847.98	9118.84	999.316	6255.68	23.5288	4.70577	123.307	24.6613	14.1	-90	13.7086	15.8	13.5632		Estimating the accumulation of CaCO3 between 13.0 and 11.6 ka, according to the slope										Estimating the flooded area between 13.0 and 11.6 ka, according to the slope (TF)
2719.17	11838	999.571	7255.25	22.1287	4.42574	145.435	29.0871	13.95	-85	13.6124	15.2742	13.4596		late	-15.4281	Gt/ky								late	-21431.9	km2/ky
3497.73	15335.7	1168.05	8423.3	25.3075	5.06149	170.743	34.1486	13.775	-80	13.5163	14.6852	13.3872		early	-14.4128	Gt/ky								early	-17591.4	km2/ky
5395.35	20731.1	1997.46	10420.8	33.4104	6.68207	204.153	40.8307	13.35	-75	13.4112	13.9414	13.3149			0.3336	-5.1468	72.8828	Gt							0.3336	-7149.68	60702.6	km2				60.7026	x1000	km2
7885.55	28616.6	2724.95	13145.7	40.0012	8.00024	244.154	48.8309	12.9	-70	13.3044	13.6993	12.8442			0.3436	-4.95223	53.2181	Gt							0.3436	-6044.42	33971.5	km2				33.9715	x1000	km2
11399.2	40015.9	2768.48	15914.2	46.6974	9.33947	290.852	58.1704	12.475	-65	12.6564	13.4571	12.1623
14064.2	54080.1	2317.36	18231.5	49.7255	9.94511	340.577	68.1155	11.35	-60	11.909	13.3808	11.6393				diff	19.6646	Gt	between 13.0 and 11.6 ka							diff	26731.1	km2	between 13.0 and 11.6 ka			26.7311	x1000	km2	1.4 ka interval
13772.1	67852.3	1684.09	19915.6	49.5704	9.91407	390.148	78.0296	11.025	-55	11.2664	12.8642	11.0216
14560.3	82412.6	1514.79	21430.4	49.14	9.828	439.288	87.8576	10.75	-50	10.1803	11.6325	10.1717
12209.1	94621.7	1282.41	22712.8	48.2067	9.64134	487.494	97.4989	10.45	-45	10.0202	11.1379	10.0504		Estimating the accumulation of CaCO3 between 13.0 and 11.7 ka, according to the slope (TF)										Estimating the flooded area between 13.0 and 11.7 ka, according to the slope (TF)
13696	108318	994.496	23707.3	46.5577	9.31153	534.052	106.81	10.1	-40	9.8601	10.1955	9.9291		late	-15.4281	Gt/ky								late	-21431.9	km2/ky
17636.6	125954	851.613	24558.9	44.1455	8.8291	578.198	115.64	9.7	-35	9.7	9.8236	9.4614		early	-14.4128	Gt/ky								early	-17591.4	km2/ky
21295.5	147250	859.266	25418.2	39.432	7.8864	617.63	123.526	9.275	-30	9.275	9.4413	9.187			0.4336	-6.68961	71.3399	Gt							0.4336	-9292.87	58559.4	km2				58.5594	x1000	km2
23578.9	170829	699.887	26118.1	37.9674	7.59348	655.597	131.119	9	-25	9	9.0567	8.8959			0.3436	-4.95223	53.2181	Gt							0.3436	-6044.42	33971.5	km2				33.9715	x1000	km2
21845.4	192674	579.743	26697.8	39.3696	7.87392	694.967	138.993	8.7	-20	8.7	8.7655	8.6346
16371.8	209046	517.562	27215.4	40.6215	8.12429	735.588	147.118	8.3	-15	8.3	8.3111	8.2528				diff	18.1218	Gt	between 13.0 and 11.7 ka							diff	24587.9	km2	between 13.0 and 11.7 ka			24.5879	x1000	km2	1.3 ka interval
12305.1	221351	418.643	27634	41.634	8.32681	777.222	155.444	7.725	-10	7.725	7.7133	7.6675
10999.2	232350	472.066	28106.1	42.7758	8.55517	819.998	164	7	-5	7	6.961	6.9187
11052	243402	598.297	28704.4	44.2229	8.84459	864.221	172.844	6	0	6	6	6		Estimating the accumulation of CaCO3 between 13.9 and 11.7 ka, according to the slope (TF)										Estimating the flooded area between 13.9 and 11.7 ka, according to the slope (TF)
														late	-15.4281	Gt/ky								late	-21431.9	km2/ky
														early	-4.07038	Gt/ky								early	-1598.46	km2/ky
															0.4336	-6.68961	71.3399	Gt							0.4336	-9292.87	58559.4	km2				58.5594	x1000	km2
															0.1914	-0.779071	23.8823	Gt							0.1914	-305.945	8812.9	km2				8.8129	x1000	km2
																diff	47.4577	Gt	between 13.9 and 11.7 ka							diff	49746.5	km2	between 13.9 and 11.7 ka			49.7465	x1000	km2	2.2 ka interval
														Estimating the accumulation of CaCO3 between 13.9 and 13.0 ka, according to the slope (TF)										Estimating the flooded area between 13.9 and 13.0 ka, according to the slope (TF)
														late	-14.4128	Gt/ky								late	-17591.4	km2/ky
														early	-4.07038	Gt/ky								early	-1598.46	km2/ky
															0.3436	-4.95223	53.2181	Gt							0.3436	-6044.42	33971.5	km2				33.9715	x1000	km2
															0.1914	-0.779071	23.8823	Gt							0.1914	-305.945	8812.9	km2				8.8129	x1000	km2
																diff	29.3359	Gt	between 13.9 and 13.0 ka							diff	25158.6	km2	between 13.9 and 13.0 ka			25.1586	x1000	km2	0.9 ka interval
