# Supplementary material for: New constraints on the postglacial shallow-water carbonate accumulation in the Great Barrier Reef
Source: Sci Rep. 2022 Jan 18;12:924. doi: 10.1038/s41598-021-04586-w (PMC8766595; doi:10.1038/s41598-021-04586-w)
Supplement: Supplementary file 7 — Supplementary Information 6. [file 41598_2021_4586_MOESM7_ESM.xlsx]

## Sheet: Lambeck_et_al_2014
time (ka)	nominal esl (m)	best estimate esl (m)	2 sigma error esl
0	0	0	0
0.122	0.21	0.16	0.07
0.192	0.21	0.16	0.07
0.296	0.21	0.16	0.07
0.365	0.21	0.16	0.07
0.435	0.21	0.16	0.07
0.504	0.21	0.17	0.07
0.574	0.21	0.17	0.07
0.643	0.21	0.17	0.07
0.712	0.21	0.18	0.07
0.782	0.21	0.18	0.07
0.851	0.21	0.19	0.07
0.921	0.21	0.19	0.07
0.99	0.21	0.2	0.07
1.06	0.21	0.2	0.07
1.129	0.22	0.2	0.07
1.199	0.22	0.21	0.07
1.268	0.23	0.21	0.07
1.372	0.23	0.22	0.07
1.442	0.24	0.22	0.07
1.511	0.24	0.23	0.07
1.581	0.25	0.23	0.07
1.65	0.25	0.24	0.07
1.72	0.26	0.24	0.07
1.789	0.26	0.24	0.07
1.859	0.27	0.25	0.07
1.928	0.28	0.25	0.07
1.997	0.28	0.26	0.07
2.067	0.29	0.26	0.07
2.136	0.29	0.27	0.07
2.206	0.3	0.27	0.07
2.275	0.3	0.27	0.07
2.345	0.33	0.28	0.07
2.414	0.38	0.29	0.07
2.484	0.42	0.32	0.07
2.553	0.47	0.35	0.07
2.623	0.52	0.38	0.07
2.692	0.56	0.41	0.07
2.762	0.61	0.44	0.07
2.831	0.65	0.47	0.07
2.901	0.7	0.51	0.07
2.97	0.74	0.54	0.07
3.039	0.79	0.57	0.07
3.109	0.83	0.6	0.07
3.178	0.88	0.63	0.07
3.248	0.93	0.67	0.07
3.317	0.97	0.7	0.07
3.387	1.02	0.73	0.07
3.456	1.06	0.76	0.07
3.526	1.11	0.8	0.07
3.595	1.15	0.83	0.07
3.665	1.2	0.86	0.07
3.734	1.26	0.89	0.07
3.803	1.32	0.93	0.07
3.873	1.38	0.96	0.07
3.942	1.44	0.99	0.07
4.012	1.5	1.02	0.07
4.081	1.56	1.06	0.07
4.151	1.61	1.09	0.07
4.22	1.67	1.12	0.07
4.29	1.73	1.15	0.07
4.359	1.79	1.19	0.07
4.429	1.85	1.22	0.07
4.498	1.91	1.25	0.07
4.568	1.97	1.28	0.07
4.637	2.03	1.32	0.07
4.707	2.09	1.36	0.07
4.776	2.15	1.43	0.07
4.845	2.21	1.52	0.07
4.915	2.26	1.6	0.07
4.984	2.32	1.69	0.07
5.054	2.38	1.77	0.07
5.123	2.44	1.86	0.07
5.193	2.5	1.94	0.07
5.262	2.56	2.03	0.07
5.332	2.62	2.11	0.07
5.401	2.68	2.2	0.07
5.47	2.74	2.28	0.07
5.54	2.8	2.37	0.07
5.609	2.86	2.45	0
5.679	2.91	2.54	0.07
5.748	2.97	2.62	0.07
5.818	3.03	2.71	0.07
5.887	3.09	2.79	0.07
5.957	3.15	2.88	0.07
6.026	3.23	2.96	0.07
6.096	3.33	3.05	0.07
6.165	3.43	3.13	0.07
6.235	3.53	3.22	0.07
6.304	3.63	3.3	0.07
6.373	3.73	3.39	0.07
6.443	3.83	3.47	0.07
6.512	3.93	3.56	0.07
6.582	4.04	3.64	0.07
6.651	4.14	3.73	0.07
6.721	4.24	3.81	0.07
6.79	4.34	4.01	0.14
6.86	4.76	4.46	0.14
6.929	5.24	4.93	0.14
6.999	5.71	5.39	0.14
7.068	6.19	5.86	0.07
7.138	6.66	6.32	0.07
7.207	7.14	6.78	0.07
7.277	7.61	7.25	0.14
7.346	8.09	7.71	0.14
7.415	8.54	8.17	0.07
7.485	9	8.64	0.07
7.554	9.45	9.1	0.14
7.624	9.9	9.57	0.14
7.693	10.35	10.03	0.14
7.763	10.81	10.49	0.22
7.832	11.26	10.96	0.22
7.902	11.72	11.43	0.22
7.971	12.39	11.97	0.22
8.04	13.07	12.57	0.22
8.11	13.75	13.17	0.29
8.179	14.43	13.78	0.43
8.249	15.11	14.53	0.43
8.318	15.79	15.39	0.29
8.388	16.47	16.26	0.22
8.457	17.19	17.13	0.22
8.527	18.25	17.99	0.36
8.596	19.32	18.86	0.58
8.7	20.92	20.16	0.79
8.805	22.52	21.46	1.08
8.978	25.19	24.99	2.23
9.082	26.75	26.87	1.15
9.187	28.24	28.77	1.23
9.291	29.72	30.59	2.02
9.395	31.2	32.18	2.67
9.499	32.68	33.35	2.74
9.603	34.16	34.17	1.15
9.708	35.75	35.28	1.3
9.812	37.44	36.5	1.66
9.916	39.12	37.87	1.59
10.02	40.81	39.28	1.51
10.124	42.49	40.69	1.44
10.229	44.17	42.1	1.66
10.333	45.59	43.5	1.95
10.437	46.83	44.92	2.31
10.541	48.07	46.39	2.38
10.645	49.31	48.04	2.09
10.749	50.55	49.92	1.8
10.854	51.79	51.92	1.23
10.958	53.03	54.02	0.87
11.062	54.28	56.15	1.23
11.166	55.53	58.2	1.73
11.27	56.78	59.56	1.3
11.375	58.03	60.49	0.72
11.479	59.28	61.11	0.58
11.583	60.39	61.43	0.65
11.687	61.31	61.73	0.5
11.791	62.24	62.02	0.43
11.896	63.16	62.3	0.5
12	64.08	62.58	0.65
12.104	64.67	62.88	0.72
12.208	65.25	63.24	0.94
12.312	65.83	63.81	1.23
12.417	66.41	64.75	1.3
12.521	66.99	65.89	1.3
12.625	67.57	67.06	1.15
12.729	68.15	68.22	1.08
12.833	68.76	69.38	0.94
12.937	69.42	70.54	0.87
13.042	70.08	71.71	0.87
13.146	70.74	72.87	0.87
13.25	71.4	74.03	0.94
13.354	72.06	75.19	1.01
13.458	72.74	76.36	1.15
13.563	73.42	77.52	1.37
13.667	74.1	78.71	1.44
13.771	74.78	80.19	1.87
13.875	75.46	82.67	2.38
13.979	76.17	86.14	2.09
14.084	76.93	89.74	1.51
14.188	82.05	93.34	1.01
14.292	87.98	96.94	0.87
14.396	91.66	100.53	1.15
14.5	95.14	103.1	2.09
14.605	96.23	102.66	2.38
14.709	96.76	101.48	1.37
14.813	97.29	100.29	2.31
14.917	97.82	99.44	3.24
15.021	98.36	99.5	3.24
15.125	99.01	100.39	3.24
15.203	100.03	101.82	3.53
15.334	101.05	103.96	2.88
15.438	102.06	106.7	3.68
15.542	103.08	109.1	5.91
15.646	104.1	111.08	5.62
15.751	105.13	112.84	4.97
15.855	106.19	114.53	4.25
15.959	107.25	116.18	3.6
16.063	108.3	117.79	3.32
16.167	109.36	119.3	3.17
16.272	110.41	120.66	2.88
16.376	111.41	121.9	2.88
16.48	112.39	122.9	3.24
16.584	113.04	123.45	3.32
16.688	113.63	123.61	3.24
16.792	114.21	123.59	2.96
16.897	114.79	123.51	2.74
17.001	115.37	123.42	2.52
17.105	115.95	123.31	2.23
17.209	116.54	123.19	2.02
17.313	117.12	123.07	1.87
17.418	117.7	122.93	1.73
17.522	118.28	122.8	1.73
17.626	118.84	122.68	1.95
17.73	119.3	122.56	2.09
17.834	119.77	122.47	2.02
17.939	120.23	122.41	1.87
18.043	120.7	122.4	1.73
18.147	121.16	122.43	1.51
18.251	121.62	122.52	1.44
18.355	122.09	122.7	1.51
18.46	122.56	123.01	1.44
18.564	123.02	123.44	1.37
18.668	123.49	123.95	1.23
18.772	123.95	124.5	1.23
18.876	124.42	125.07	1.08
18.98	125.41	125.65	1.08
19.085	126.42	126.23	1.15
19.189	127.42	126.81	1.3
19.293	128.43	127.41	1.51
19.397	129.43	128.02	1.66
19.501	130.43	128.66	1.59
19.606	131.44	129.34	1.3
19.71	132.44	130.04	1.08
19.814	133.45	130.75	1.37
19.918	134.45	131.44	1.73
20.022	135.35	132.11	2.02
20.127	135.85	132.73	1.95
20.231	136.34	133.32	1.87
20.335	136.82	133.82	1.8
20.439	137.3	134.15	1.66
20.543	137.77	134.28	1.59
20.648	138.24	134.28	1.59
20.786	138.86	134.18	1.66
20.925	139.48	134.04	1.59
21.064	139.66	133.9	1.59
21.203	139.31	133.76	1.59
21.342	138.96	133.62	1.51
21.481	138.61	133.47	1.44
21.62	138.27	133.33	1.44
21.759	137.94	133.19	1.44
21.898	137.61	133.04	1.44
22.037	137.27	132.9	1.37
22.176	136.92	132.76	1.3
22.419	136.29	132.51	1.3
22.558	135.93	132.37	1.3
22.697	135.57	132.23	1.3
22.836	135.21	132.08	1.3
22.974	134.86	131.94	1.3
23.113	134.59	131.8	1.3
23.252	134.35	131.66	1.23
23.391	134.1	131.51	1.15
23.53	133.85	131.37	1.15
23.669	133.61	131.23	1.15
23.808	133.36	131.09	1.15
23.947	133.12	130.94	1.15
24.086	132.87	130.8	1.23
24.225	132.63	130.66	1.23
24.364	132.39	130.52	1.3
24.503	132.15	130.38	1.3
24.641	131.91	130.23	1.3
24.78	131.67	130.09	1.3
24.919	131.44	129.95	1.3
25.058	131.12	129.81	1.3
25.197	130.69	129.67	1.3
25.336	130.25	129.52	1.3
25.475	129.82	129.38	1.37
25.614	129.39	129.24	1.44
25.753	128.95	129.1	1.44
25.892	128.5	128.95	1.44
26.065	127.95	128.78	1.44
26.239	127.42	128.6	1.51
26.413	126.9	128.42	1.51
26.586	126.68	128.24	1.59
26.76	126.74	128.07	1.59
26.934	126.89	127.89	1.66
27.107	126.68	127.71	1.8
27.281	126.25	127.53	1.8
27.455	125.82	127.36	1.87
27.628	125.26	127.18	1.87
27.802	124.67	127	1.95
27.976	124.07	126.82	1.95
28.149	123.48	126.65	2.02
28.323	122.88	126.47	2.09
28.497	122.28	126.29	2.16
28.67	121.31	126.12	2.23
28.844	120.33	125.94	2.23
29.017	119.34	125.76	2.31
29.191	118.35	125.57	2.38
29.365	117.36	125.17	2.67
29.538	115.81	123.92	4.4
29.712	112.3	120.9	6.13
29.886	108.87	115.37	6.78
30.059	105.48	108.53	3.6
30.233	102.12	101.67	2.38
30.407	98.76	94.82	5.26
30.58	95.39	88.78	6.78
30.754	92.03	85.1	5.84
30.928	88.69	83.24	5.05
31.101	85.36	82.23	4.61
31.275	82.03	81.48	4.33
31.449	78.73	80.8	4.04
31.622	75.46	80.13	3.75
31.796	72.22	79.46	3.46
31.97	69.01	78.8	3.24
32.143	69.25	78.13	3.03
32.317	70.21	77.46	2.96
32.49	71.18	76.8	2.81
32.803	72.93	75.6	2.88
32.977	73.9	74.94	2.96
33.15	73.98	74.27	3.1
33.324	73.92	73.61	3.24
33.498	73.86	72.95	3.46
33.671	73.79	72.31	3.68
33.845	73.73	71.68	3.89
34.019	73.68	71.07	4.18
34.192	73.61	70.46	4.4
34.366	73.56	69.85	4.69
34.54	73.5	69.24	5.12
34.713	73.44	68.63	5.41
34.783	73.41	68.39	5.55

## Sheet: Lambeck_et_al_2014_resampled
	sealevel	age
0	130	19.75
1	125	18.925
2	120	16.25
3	115	15.9
4	110	15.6
5	105	15.375
6	100	15.125
7	95	14.225
8	90	14.1
9	85	13.95
10	80	13.775
11	75	13.35
12	70	12.9
13	65	12.475
14	60	11.35
15	55	11.025
16	50	10.75
17	45	10.45
18	40	10.1
19	35	9.7
20	30	9.275
21	25	9
22	20	8.7
23	15	8.3
24	10	7.725
25	5	7
26	0	6

## Sheet: Yokoyama+Webster_data
HYD-01C																				NOG-01B
Age (ka)	Max RSL (mbsl)	Delta (ka)	Delta (m)	Rate (mm/yr)		Age (ka)	Min RSL (mbsl)	Delta (ka)	Delta (m)	Rate (m/ka)										Age (ka)	Max RSL (mbsl)	Delta (ka)	Delta (m)	Rate (mm/yr)		Age (ka)	Min RSL (mbsl)	Delta (ka)	Delta (m)	Rate (m/ka)
25.5619	113.224					25.5649	83.1692													27.5709	109.247					27.5575	98.4644
23.5516	108.253	2.01021	4.97094	2.47284		25.4123	82.5191	0.152585	0.650046	4.26022										27.342	109.247	0.228877	0	0		27.36	98.9615	0.197462	-0.497094	-2.51742
22.901	106.724	0.650627	1.52952	2.35084		25.3764	84.2398	0.035902	-1.72071	-47.928										26.1977	108.98	1.14438	0.26767	0.233899		26.6105	97.0113	0.749459	1.95014	2.60206
22.0933	106.877	0.807674	-0.15295	-0.189371		25.2777	83.2456	0.098731	0.994188	10.0697										25.7085	107.68	0.489168	1.30009	2.65776		26.1842	98.732	0.426338	-1.72071	-4.03602
20.7113	128.825	1.38202	-21.9486	-15.8815		25.0667	83.6663	0.210925	-0.420618	-1.99416										24.793	107.68	0.915506	0	0		25.8162	98.4644	0.367998	0.267666	0.727357
20.3389	127.028	0.372428	1.79719	4.8256		24.9321	82.2897	0.134634	1.37657	10.2245										24.0166	104.429	0.776385	3.25023	4.18636		25.7264	97.8143	0.089755	0.650046	7.24245
20.0472	125.652	0.29166	1.37656	4.71974		24.6943	82.2897	0.237852	0	0										23.6037	104.429	0.412875	0	0		25.3764	97.1643	0.350047	0.650046	1.85702
19.7421	124.122	0.305121	1.52952	5.01283		23.7249	80.569	0.969359	1.72071	1.7751										22.7017	103.397	0.902043	1.03243	1.14455		24.8872	96.7819	0.489167	0.38238	0.781696
19.0735	121.522	0.668575	2.60019	3.88915		23.6172	97.9673	0.107707	-17.3983	-161.533										22.3516	103.397	0.350046	0	0		24.793	97.8143	0.094244	-1.03243	-10.9548
17.9383	117.66	1.13523	3.86204	3.40198		23.5005	97.8143	0.116682	0.152952	1.31084										21.849	103.397	0.502631	0	0		24.4744	97.4319	0.318632	0.38238	1.20007
17.5524	115.71	0.385889	1.95013	5.0536		23.1774	97.8143	0.323119	0	0										20.5206	117.966	1.32838	-14.5687	-10.9672		24.4429	96.0936	0.031414	1.33833	42.6029
17.2249	113.913	0.327556	1.79719	5.48666		23.1101	96.7819	0.067317	1.03243	15.3368										19.7263	115.366	0.794336	2.60018	3.2734		24.3352	95.9789	0.107707	0.114714	1.06506
16.9197	111.695	0.305122	2.2178	7.26857		22.9844	98.9615	0.125658	-2.17957	-17.3452										19.2237	113.53	0.502631	1.83543	3.65165		24.1512	93.4934	0.183998	2.48547	13.5081
16.2556	106.303	0.664088	5.39156	8.11874		22.8947	96.7437	0.089755	2.2178	24.7095										18.1825	111.962	1.04116	1.56776	1.50578		24.0929	93.914	0.058341	-0.420618	-7.20965
15.8787	105.615	0.376914	0.68828	1.82609		22.4549	96.5907	0.439802	0.152951	0.347772										17.1638	110.548	1.01872	1.4148	1.38879		23.9717	93.264	0.12117	0.650046	5.36474
15.3762	105.08	0.502553	0.53533	1.06522		22.1093	96.7437	0.345559	-0.152951	-0.442619										16.8721	103.129	0.291705	7.41817	25.4304		23.8326	96.2466	0.139121	-2.98256	-21.4386
15.1832	103.282	0.192945	1.79719	9.31452		20.7046	118.692	1.40467	-21.9486	-15.6254										15.9251	102.862	0.94692	0.26767	0.282674		23.6172	94.9465	0.215414	1.30009	6.03532
15.0711	100.912	0.112177	2.37076	21.1341		20.4264	117.048	0.278242	1.64423	5.90935										15.5886	100.415	0.336583	2.44723	7.27081		23.2671	94.6788	0.350046	0.267666	0.76466
15.0038	96.7819	0.067306	4.1297	61.3571		20.3905	118.692	0.035903	-1.64423	-45.7965										15.3148	99.7645	0.273755	0.650046	2.37455		22.962	98.4644	0.305169	-3.78556	-12.4048
14.3711	96.5142	0.632678	0.267665	0.423067		20.3052	117.316	0.085267	1.37657	16.1442										14.9962	98.8467	0.318632	0.917712	2.88016		22.6254	98.1967	0.336583	0.267666	0.795245
14.048	96.5142	0.32307	0	0		20.1975	117.316	0.107707	0	0										14.507	88.446	0.489167	10.4007	21.2621		22.2619	98.1967	0.36351	0	0
13.0923	70.5124	0.955748	26.0018	27.2057		19.8699	114.104	0.327607	3.21199	9.8044										14.1255	88.1783	0.381461	0.267666	0.701686		22.1093	98.3114	0.152584	-0.114714	-0.751809
12.5403	68.8682	0.551911	1.64423	2.97917		19.834	117.316	0.035903	-3.21199	-89.463										13.7261	87.796	0.399412	0.38238	0.957357		21.8625	94.1435	0.246827	4.16794	16.8861
12.3474	67.7593	0.192945	1.1089	5.74724		19.6904	114.027	0.143608	3.28846	22.8989										12.9632	64.3943	0.762922	23.4017	30.6737		20.8886	107.947	0.973848	-13.8039	-14.1746
12.1679	66.6504	0.179483	1.1089	6.17831		19.0352	115.671	0.655216	-1.64423	-2.50945										12.7343	62.2912	0.228876	2.10309	9.18877		20.579	113.913	0.309656	-5.96513	-19.2637
11.957	61.9471	0.210893	4.70327	22.3017		18.8916	115.671	0.143608	0	0										12.3215	59.1939	0.412875	3.09728	7.50173		20.4757	114.065	0.103219	-0.15295	-1.4818
11.3423	57.5497	0.61473	4.39737	7.15334		18.739	112.574	0.152585	3.09728	20.2987										11.6528	56.0584	0.668679	3.13551	4.68912		20.1975	113.415	0.278242	0.65004	2.33624
10.7096	54.7583	0.632678	2.79137	4.412		18.371	111.083	0.367997	1.49128	4.05242										10.4321	51.1257	1.22067	4.9327	4.04096		19.5602	112.612	0.637264	0.803	1.26007
10.3192	53.2288	0.390376	1.52952	3.91807		18.2678	109.515	0.103219	1.56776	15.1887										9.18001	49.2903	1.25209	1.83542	1.46589		19.2371	111.312	0.32312	1.30009	4.02355
9.55644	53.1141	0.762804	0.114714	0.150385		17.9222	107.412	0.345559	2.10309	6.08605										8.17027	47.8755	1.00975	1.41481	1.40115		18.2902	109.362	0.94692	1.95014	2.05946
						17.6215	109.362	0.300681	-1.95014	-6.48574										7.82022	47.4549	0.350047	0.420618	1.20161		18.1062	108.98	0.183999	0.38238	2.07816
						17.4196	110.089	0.201949	-0.72652	-3.59754																18.0299	109.362	0.076292	-0.38238	-5.01206
						17.2849	108.368	0.134634	1.72071	12.7806																17.7247	108.712	0.305169	0.65005	2.13013
						17.083	107.909	0.20195	0.45885	2.2721																17.451	108.483	0.273754	0.22942	0.838052
						17.2849	108.292	-0.20195	-0.38238	1.89344																16.8586	92.7287	0.592386	15.7541	26.5942
						17.074	107.909	0.210925	0.38238	1.81287																16.6566	92.8434	0.20195	-0.114714	-0.568032
						16.9394	106.724	0.134633	1.18538	8.80453																16.5804	91.811	0.076292	1.03243	13.5326
						16.8451	108.789	0.094244	-2.06485	-21.9096																16.4771	91.5433	0.103219	0.267666	2.59319
						16.7509	107.565	0.094243	1.22362	12.9837																16.0912	91.1609	0.385949	0.38238	0.990753
						16.2303	96.2848	0.520582	11.2802	21.6684																15.9117	91.1609	0.179511	0	0
						15.9117	94.5641	0.318632	1.72071	5.40031																15.8488	95.4436	0.062829	-4.28266	-68.1637
						15.8085	96.2848	0.103219	-1.72071	-16.6705																15.7591	95.4436	0.089755	0	0
						15.6918	94.9465	0.116682	1.33833	11.4699																15.6828	94.4111	0.076292	1.03243	13.5326
						15.4449	95.0229	0.246827	-0.076476	-0.309836																15.5751	95.3288	0.107707	-0.917712	-8.52045
						15.3462	95.6348	0.098731	-0.611808	-6.19672																15.436	94.0288	0.139121	1.30009	9.34504
						15.2295	92.9199	0.116682	2.7149	23.2675																15.3148	94.6788	0.12117	-0.650046	-5.36474
						15.1173	92.9199	0.112195	0	0																14.9782	93.7611	0.336583	0.917712	2.72655
						15.059	93.8758	0.058341	-0.95595	-16.3856																14.507	78.4277	0.471216	15.3334	32.5401
						14.9827	93.1493	0.076292	0.726522	9.52291																14.1704	78.3129	0.336583	0.114714	0.340819
						14.9333	92.0021	0.049366	1.14714	23.2375																13.8653	76.2099	0.305169	2.10309	6.89156
						14.7314	93.4934	0.201949	-1.49128	-7.38445																13.7261	77.8923	0.139121	-1.68247	-12.0936
						14.3769	86.6106	0.354535	6.88284	19.4137																13.237	66.1915	0.489167	11.7008	23.9199
						14.0313	86.6871	0.345558	-0.076476	-0.221312																12.9812	54.6054	0.255804	11.5861	45.2929
						13.1023	60.7235	0.92897	25.9636	27.9488																12.8555	57.2056	0.125657	-2.60018	-20.6927
						13.0305	60.5323	0.071804	0.19119	2.66267																12.676	56.1731	0.179511	1.03243	5.75132
						12.9183	60.5323	0.112194	0	0																12.3529	56.0584	0.32312	0.114714	0.35502
						12.5458	58.6586	0.372486	1.87366	5.03015																12.3215	53.8406	0.031414	2.2178	70.5992
						12.4022	62.3295	0.143609	-3.67085	-25.5614																11.9714	53.8406	0.350047	0	0
						12.3663	61.1058	0.035902	1.22362	34.0821																11.8054	53.0759	0.166048	0.76476	4.60566
						12.2811	60.7235	0.085267	0.38238	4.4845																11.6662	53.0759	0.139121	0	0
						12.1375	61.1823	0.143609	-0.458856	-3.19518																11.4239	50.3227	0.242339	2.75314	11.3607
						12.0387	60.9147	0.098731	0.267666	2.71106																11.3162	50.4757	0.107707	-0.152952	-1.42007
						11.9624	52.1199	0.076292	8.79474	115.277																11.1771	50.0551	0.139121	0.420618	3.0234
						11.4104	47.6078	0.551997	4.51208	8.17411																10.8405	42.0251	0.336583	8.02998	23.8574
						11.2803	47.4166	0.130145	0.19119	1.46905																10.7193	41.6045	0.12117	0.420618	3.4713
						10.6969	44.7017	0.583411	2.7149	4.65349																10.5533	41.8721	0.166048	-0.267666	-1.61198
						10.643	44.9694	0.053853	-0.267666	-4.97031																10.459	40.8397	0.094243	1.03243	10.9549
						10.5757	44.9694	0.067317	0	0																10.3693	40.9544	0.089755	-0.114714	-1.27808
						10.3244	43.2869	0.251315	1.68247	6.69467																10.1539	40.725	0.215414	0.229428	1.06506
						9.96089	43.4017	0.36351	-0.114714	-0.315573																9.19348	20.3059	0.960383	20.4191	21.2614
						9.86216	20.3441	0.0987311	23.0575	233.538																7.82022	20.3059	1.37326	0	0
						9.57494	20.3441	0.287218	0	0

## Sheet: Lambeck+Yokoyama_composite
	sealevel	age
0	111.236	30
1	111.236	29.75
2	111.236	29.5
3	111.236	29.25
4	111.236	29
5	111.236	28.75
6	111.236	28.5
7	111.236	28.25
8	111.236	28
9	111.236	27.75
10	111.236	27.5
11	111.236	27.25
12	111.236	27
13	111.102	26.75
14	111.102	26.5
15	111.102	26.25
16	111.102	26
17	110.452	25.75
18	110.452	25.5
19	110.452	25.25
20	110.452	25
21	110.452	24.75
22	107.967	24.5
23	106.341	24.25
24	106.341	24
25	106.341	23.75
26	106.341	23.5
27	106.341	23.25
28	105.06	23
29	105.06	22.75
30	105.06	22.5
31	105.137	22.25
32	105.137	22
33	105.137	21.75
34	105.137	21.5
35	116.111	21.25
36	123.396	21
37	123.396	20.75
38	122.497	20.5
40	120.509	20
42	119.744	19.5
44	117.526	19
46	114.811	18.5
48	114.811	18
50	113.129	17.5
51	112.23	17.25
52	107.412	17
53	107.412	16.75
54	104.716	16.5
55	104.582	16.25
56	104.238	16
57	103.015	15.75
58	102.747	15.5
59	101.523	15.25
60	97.8143	15
61	92.6139	14.75
62	92.4801	14.5
63	92.3463	14.25
64	92.3463	14
65	92.1551	13.75
66	79.1542	13.5
67	67.4533	13.25
68	67.4533	13
69	65.5797	12.75
70	64.031	12.5
71	62.9221	12.25
72	60.5705	12
73	59.0028	11.75
74	56.8041	11.5
75	56.8041	11.25
76	52.942	11
77	52.942	10.75
78	52.1773	10.5
79	52.1773	10.25
19	35	9.7
20	30	9.275
21	25	9
22	20	8.7
23	15	8.3
24	10	7.725
25	5	7
26	0	6

## Sheet: Lambeck+Yokoyama_resampled
	sealevel	age
0	130
1	125	21.2
2	120	19.8337
3	115	18.0522
4	110	17.1343
5	105	16.5263
6	100	15.1473
7	95	14.8647
8	90	13.7086
9	85	13.6124
10	80	13.5163
11	75	13.4112
12	70	13.3044
13	65	12.6564
14	60	11.909
15	55	11.2664
16	50	10.1803
17	45	10.0202
18	40	9.8601
19	35	9.7
20	30	9.275
21	25	9
22	20	8.7
23	15	8.3
24	10	7.725
25	5	7
26	0	6
