# Supplementary material for: New constraints on the postglacial shallow-water carbonate accumulation in the Great Barrier Reef
Source: Sci Rep. 2022 Jan 18;12:924. doi: 10.1038/s41598-021-04586-w (PMC8766595; doi:10.1038/s41598-021-04586-w)
Supplement: Supplementary file 8 — Supplementary Information 7. [file 41598_2021_4586_MOESM8_ESM.zip]

Archive with 218 entries (216 files):
- gis_data/
- gis_data/Holocene-reef-features/
- gis_data/130-m-isobath.dbf
- gis_data/.DS_Store
- __MACOSX/gis_data/._.DS_Store
- gis_data/landward-limit-of-shelf-edge-areas.qpj
- gis_data/130-m-isobath.shx
- gis_data/landward-limit-of-shelf-edge-areas.prj
- gis_data/130-m-isobath.shp
- gis_data/130-m-isobath.cpg
- gis_data/landward-limit-of-shelf-edge-areas.dbf
- gis_data/README.txt
- __MACOSX/gis_data/._README.txt
- gis_data/130-m-isobath.qpj
- gis_data/landward-limit-of-shelf-edge-areas.shp
- gis_data/landward-limit-of-shelf-edge-areas.cpg
- gis_data/130-m-isobath.prj
- gis_data/landward-limit-of-shelf-edge-areas.shx
- gis_data/Holocene-reef-features/Flooding HoloFeatd19r26.shp
- gis_data/Holocene-reef-features/Flooding HoloFeatd19r26.cpg
- gis_data/Holocene-reef-features/Flooding HoloFeatd20r26.qpj
- gis_data/Holocene-reef-features/Flooding HoloFeatd15r26.cpg
- gis_data/Holocene-reef-features/Flooding HoloFeatd15r26.shp
- gis_data/Holocene-reef-features/Flooding HoloFeatd32r26.qpj
- gis_data/Holocene-reef-features/Flooding HoloFeatd23r26.cpg
- gis_data/Holocene-reef-features/Flooding HoloFeatd23r26.shp
- gis_data/Holocene-reef-features/Flooding HoloFeatd31r26.cpg
- gis_data/Holocene-reef-features/Flooding HoloFeatd3r26.shp
- gis_data/Holocene-reef-features/Flooding HoloFeatd16r26.qpj
- gis_data/Holocene-reef-features/Flooding HoloFeatd31r26.shp
- gis_data/Holocene-reef-features/Flooding HoloFeatd3r26.cpg
- gis_data/Holocene-reef-features/Flooding HoloFeatd11r26.dbf
- gis_data/Holocene-reef-features/Flooding HoloFeatd19r26.shx
- gis_data/Holocene-reef-features/Flooding HoloFeatd22r26.prj
- gis_data/Holocene-reef-features/Flooding HoloFeatd30r26.prj
- gis_data/Holocene-reef-features/Flooding HoloFeatd15r26.shx
- gis_data/Holocene-reef-features/Flooding HoloFeatd35r26.dbf
- gis_data/Holocene-reef-features/Flooding HoloFeatd23r26.shx
- gis_data/Holocene-reef-features/Flooding HoloFeatd7r26.dbf
- gis_data/Holocene-reef-features/Flooding HoloFeatd18r26.prj
- gis_data/Holocene-reef-features/Flooding HoloFeatd27r26.dbf
- gis_data/Holocene-reef-features/Flooding HoloFeatd14r26.prj
- gis_data/Holocene-reef-features/Flooding HoloFeatd3r26.shx
- gis_data/Holocene-reef-features/Flooding HoloFeatd31r26.shx
- gis_data/Holocene-reef-features/Flooding HoloFeatd17r26.shx
- gis_data/Holocene-reef-features/Flooding HoloFeatd32r26.prj
- gis_data/Holocene-reef-features/.DS_Store
- __MACOSX/gis_data/Holocene-reef-features/._.DS_Store
- gis_data/Holocene-reef-features/Flooding HoloFeatd13r26.dbf
- gis_data/Holocene-reef-features/Flooding HoloFeatd20r26.prj
- gis_data/Holocene-reef-features/Flooding HoloFeatd33r26.shx
- gis_data/Holocene-reef-features/Flooding HoloFeatd25r26.dbf
- gis_data/Holocene-reef-features/Flooding HoloFeatd9r26.dbf
- gis_data/Holocene-reef-features/Flooding HoloFeatd16r26.prj
- gis_data/Holocene-reef-features/Flooding HoloFeatd21r26.shx
- gis_data/Holocene-reef-features/Flooding HoloFeatd29r26.dbf
- gis_data/Holocene-reef-features/Flooding HoloFeatd5r26.dbf
- gis_data/Holocene-reef-features/Flooding HoloFeatd17r26.shp
- gis_data/Holocene-reef-features/Flooding HoloFeatd30r26.qpj
- gis_data/Holocene-reef-features/Flooding HoloFeatd17r26.cpg
- gis_data/Holocene-reef-features/Flooding HoloFeatd22r26.qpj
- gis_data/Holocene-reef-features/Flooding HoloFeatd14r26.qpj
- gis_data/Holocene-reef-features/Flooding HoloFeatd33r26.shp
- gis_data/Holocene-reef-features/Flooding HoloFeatd33r26.cpg
- gis_data/Holocene-reef-features/Flooding HoloFeatd21r26.shp
- gis_data/Holocene-reef-features/Flooding HoloFeatd21r26.cpg
- gis_data/Holocene-reef-features/Flooding HoloFeatd18r26.qpj
- gis_data/Holocene-reef-features/Flooding HoloFeatd9r26.shx
- gis_data/Holocene-reef-features/Flooding HoloFeatd25r26.shx
- gis_data/Holocene-reef-features/Flooding HoloFeatd33r26.dbf
- gis_data/Holocene-reef-features/Flooding HoloFeatd12r26.prj
- gis_data/Holocene-reef-features/Flooding HoloFeatd5r26.shx
- gis_data/Holocene-reef-features/Flooding HoloFeatd21r26.dbf
- gis_data/Holocene-reef-features/Flooding HoloFeatd29r26.shx
- gis_data/Holocene-reef-features/Flooding HoloFeatd24r26.prj
- gis_data/Holocene-reef-features/Flooding HoloFeatd8r26.prj
- gis_data/Holocene-reef-features/Flooding HoloFeatd17r26.dbf
- gis_data/Holocene-reef-features/Flooding HoloFeatd28r26.prj
- gis_data/Holocene-reef-features/Flooding HoloFeatd13r26.shx
- gis_data/Holocene-reef-features/Flooding HoloFeatd4r26.prj
- gis_data/Holocene-reef-features/Flooding HoloFeatd25r26.shp
- gis_data/Holocene-reef-features/Flooding HoloFeatd9r26.shp
- gis_data/Holocene-reef-features/Flooding HoloFeatd9r26.cpg
- gis_data/Holocene-reef-features/Flooding HoloFeatd25r26.cpg
- gis_data/Holocene-reef-features/Flooding HoloFeatd5r26.cpg
- gis_data/Holocene-reef-features/Flooding HoloFeatd10r26.qpj
- gis_data/Holocene-reef-features/Flooding HoloFeatd29r26.cpg
- gis_data/Holocene-reef-features/Flooding HoloFeatd29r26.shp
- gis_data/Holocene-reef-features/Flooding HoloFeatd5r26.shp
- gis_data/Holocene-reef-features/Flooding HoloFeatd26r26.qpj
- gis_data/Holocene-reef-features/Flooding HoloFeatd13r26.shp
- gis_data/Holocene-reef-features/Flooding HoloFeatd34r26.qpj
- gis_data/Holocene-reef-features/Flooding HoloFeatd13r26.cpg
- gis_data/Holocene-reef-features/Flooding HoloFeatd6r26.qpj
- gis_data/Holocene-reef-features/Flooding HoloFeatd35r26.cpg
- gis_data/Holocene-reef-features/Flooding HoloFeatd7r26.shp
- gis_data/Holocene-reef-features/Flooding HoloFeatd12r26.qpj
- gis_data/Holocene-reef-features/Flooding HoloFeatd35r26.shp
- gis_data/Holocene-reef-features/Flooding HoloFeatd7r26.cpg
- gis_data/Holocene-reef-features/Flooding HoloFeatd27r26.cpg
- gis_data/Holocene-reef-features/Flooding HoloFeatd27r26.shp
- gis_data/Holocene-reef-features/Flooding HoloFeatd28r26.qpj
- gis_data/Holocene-reef-features/Flooding HoloFeatd4r26.qpj
- gis_data/Holocene-reef-features/Flooding HoloFeatd11r26.cpg
- gis_data/Holocene-reef-features/Flooding HoloFeatd11r26.shp
- gis_data/Holocene-reef-features/Flooding HoloFeatd24r26.qpj
- gis_data/Holocene-reef-features/Flooding HoloFeatd8r26.qpj
- gis_data/Holocene-reef-features/Flooding HoloFeatd10r26.prj
- gis_data/Holocene-reef-features/Flooding HoloFeatd7r26.shx
- gis_data/Holocene-reef-features/Flooding HoloFeatd23r26.dbf
- gis_data/Holocene-reef-features/Flooding HoloFeatd35r26.shx
- gis_data/Holocene-reef-features/Flooding HoloFeatd31r26.dbf
- gis_data/Holocene-reef-features/Flooding HoloFeatd3r26.dbf
- gis_data/Holocene-reef-features/Flooding HoloFeatd27r26.shx
- gis_data/Holocene-reef-features/Flooding HoloFeatd34r26.prj
- gis_data/Holocene-reef-features/Flooding HoloFeatd11r26.shx
- gis_data/Holocene-reef-features/Flooding HoloFeatd6r26.prj
- gis_data/Holocene-reef-features/Flooding HoloFeatd19r26.dbf
- gis_data/Holocene-reef-features/Flooding HoloFeatd26r26.prj
- gis_data/Holocene-reef-features/Flooding HoloFeatd15r26.dbf
- gis_data/Holocene-reef-features/Flooding HoloFeatd6r26.dbf
- gis_data/Holocene-reef-features/Flooding HoloFeatd19r26.prj
- gis_data/Holocene-reef-features/Flooding HoloFeatd22r26.shx
- gis_data/Holocene-reef-features/Flooding HoloFeatd34r26.dbf
- gis_data/Holocene-reef-features/Flooding HoloFeatd30r26.shx
- gis_data/Holocene-reef-features/Flooding HoloFeatd15r26.prj
- gis_data/Holocene-reef-features/Flooding HoloFeatd26r26.dbf
- gis_data/Holocene-reef-features/Flooding HoloFeatd23r26.prj
- gis_data/Holocene-reef-features/Flooding HoloFeatd10r26.dbf
- gis_data/Holocene-reef-features/Flooding HoloFeatd18r26.shx
- gis_data/Holocene-reef-features/Flooding HoloFeatd3r26.prj
- gis_data/Holocene-reef-features/Flooding HoloFeatd14r26.shx
- gis_data/Holocene-reef-features/Flooding HoloFeatd31r26.prj
- gis_data/Holocene-reef-features/Flooding HoloFeatd22r26.shp
- gis_data/Holocene-reef-features/Flooding HoloFeatd22r26.cpg
- gis_data/Holocene-reef-features/Flooding HoloFeatd30r26.shp
- gis_data/Holocene-reef-features/Flooding HoloFeatd17r26.qpj
- gis_data/Holocene-reef-features/Flooding HoloFeatd30r26.cpg
- gis_data/Holocene-reef-features/Flooding HoloFeatd21r26.qpj
- gis_data/Holocene-reef-features/Flooding HoloFeatd18r26.cpg
- gis_data/Holocene-reef-features/Flooding HoloFeatd18r26.shp
- gis_data/Holocene-reef-features/Flooding HoloFeatd33r26.qpj
- gis_data/Holocene-reef-features/Flooding HoloFeatd14r26.shp
- gis_data/Holocene-reef-features/Flooding HoloFeatd14r26.cpg
- gis_data/Holocene-reef-features/Flooding HoloFeatd32r26.cpg
- gis_data/Holocene-reef-features/Flooding HoloFeatd32r26.shp
- gis_data/Holocene-reef-features/Flooding HoloFeatd15r26.qpj
- gis_data/Holocene-reef-features/Flooding HoloFeatd19r26.qpj
- gis_data/Holocene-reef-features/Flooding HoloFeatd20r26.cpg
- gis_data/Holocene-reef-features/Flooding HoloFeatd20r26.shp
- gis_data/Holocene-reef-features/Flooding HoloFeatd16r26.cpg
- gis_data/Holocene-reef-features/Flooding HoloFeatd3r26.qpj
- gis_data/Holocene-reef-features/Flooding HoloFeatd31r26.qpj
- gis_data/Holocene-reef-features/Flooding HoloFeatd16r26.shp
- gis_data/Holocene-reef-features/Flooding HoloFeatd23r26.qpj
- gis_data/Holocene-reef-features/Flooding HoloFeatd8r26.dbf
- gis_data/Holocene-reef-features/Flooding HoloFeatd17r26.prj
- gis_data/Holocene-reef-features/Flooding HoloFeatd24r26.dbf
- gis_data/Holocene-reef-features/Flooding HoloFeatd32r26.shx
- gis_data/Holocene-reef-features/Flooding HoloFeatd4r26.dbf
- gis_data/Holocene-reef-features/Flooding HoloFeatd20r26.shx
- gis_data/Holocene-reef-features/Flooding HoloFeatd28r26.dbf
- gis_data/Holocene-reef-features/Flooding HoloFeatd33r26.prj
- gis_data/Holocene-reef-features/Flooding HoloFeatd16r26.shx
- gis_data/Holocene-reef-features/Flooding HoloFeatd21r26.prj
- gis_data/Holocene-reef-features/Flooding HoloFeatd12r26.dbf
- gis_data/Holocene-reef-features/Flooding HoloFeatd27r26.qpj
- gis_data/Holocene-reef-features/Flooding HoloFeatd12r26.cpg
- gis_data/Holocene-reef-features/Flooding HoloFeatd7r26.qpj
- gis_data/Holocene-reef-features/Flooding HoloFeatd35r26.qpj
- gis_data/Holocene-reef-features/Flooding HoloFeatd12r26.shp
- gis_data/Holocene-reef-features/Flooding HoloFeatd24r26.cpg
- gis_data/Holocene-reef-features/Flooding HoloFeatd8r26.cpg
- gis_data/Holocene-reef-features/Flooding HoloFeatd8r26.shp
- gis_data/Holocene-reef-features/Flooding HoloFeatd24r26.shp
- gis_data/Holocene-reef-features/Flooding HoloFeatd4r26.shp
- gis_data/Holocene-reef-features/Flooding HoloFeatd28r26.shp
- gis_data/Holocene-reef-features/Flooding HoloFeatd28r26.cpg
- gis_data/Holocene-reef-features/Flooding HoloFeatd4r26.cpg
- gis_data/Holocene-reef-features/Flooding HoloFeatd11r26.qpj
- gis_data/Holocene-reef-features/Flooding HoloFeatd9r26.prj
- gis_data/Holocene-reef-features/Flooding HoloFeatd16r26.dbf
- gis_data/Holocene-reef-features/Flooding HoloFeatd25r26.prj
- gis_data/Holocene-reef-features/Flooding HoloFeatd5r26.prj
- gis_data/Holocene-reef-features/Flooding HoloFeatd12r26.shx
- gis_data/Holocene-reef-features/Flooding HoloFeatd29r26.prj
- gis_data/Holocene-reef-features/Flooding HoloFeatd32r26.dbf
- gis_data/Holocene-reef-features/Flooding HoloFeatd24r26.shx
- gis_data/Holocene-reef-features/Flooding HoloFeatd8r26.shx
- gis_data/Holocene-reef-features/Flooding HoloFeatd20r26.dbf
- gis_data/Holocene-reef-features/Flooding HoloFeatd28r26.shx
- gis_data/Holocene-reef-features/Flooding HoloFeatd4r26.shx
- gis_data/Holocene-reef-features/Flooding HoloFeatd13r26.prj
- gis_data/Holocene-reef-features/Flooding HoloFeatd7r26.prj
- gis_data/Holocene-reef-features/Flooding HoloFeatd10r26.shx
- gis_data/Holocene-reef-features/Flooding HoloFeatd18r26.dbf
- gis_data/Holocene-reef-features/Flooding HoloFeatd35r26.prj
- gis_data/Holocene-reef-features/Flooding HoloFeatd14r26.dbf
- gis_data/Holocene-reef-features/Flooding HoloFeatd27r26.prj
- gis_data/Holocene-reef-features/Flooding HoloFeatd34r26.shx
- gis_data/Holocene-reef-features/Flooding HoloFeatd22r26.dbf
- gis_data/Holocene-reef-features/Flooding HoloFeatd6r26.shx
- gis_data/Holocene-reef-features/Flooding HoloFeatd11r26.prj
- gis_data/Holocene-reef-features/Flooding HoloFeatd26r26.shx
- gis_data/Holocene-reef-features/Flooding HoloFeatd30r26.dbf
- gis_data/Holocene-reef-features/Flooding HoloFeatd10r26.shp
- gis_data/Holocene-reef-features/Flooding HoloFeatd5r26.qpj
- gis_data/Holocene-reef-features/Flooding HoloFeatd10r26.cpg
- gis_data/Holocene-reef-features/Flooding HoloFeatd29r26.qpj
- gis_data/Holocene-reef-features/Flooding HoloFeatd9r26.qpj
- gis_data/Holocene-reef-features/Flooding HoloFeatd25r26.qpj
- gis_data/Holocene-reef-features/Flooding HoloFeatd34r26.shp
- gis_data/Holocene-reef-features/Flooding HoloFeatd13r26.qpj
- gis_data/Holocene-reef-features/Flooding HoloFeatd6r26.cpg
- gis_data/Holocene-reef-features/Flooding HoloFeatd34r26.cpg
- gis_data/Holocene-reef-features/Flooding HoloFeatd6r26.shp
- gis_data/Holocene-reef-features/Flooding HoloFeatd26r26.shp
- gis_data/Holocene-reef-features/Flooding HoloFeatd26r26.cpg
