# Supplementary material for: New constraints on the postglacial shallow-water carbonate accumulation in the Great Barrier Reef
Source: Sci Rep. 2022 Jan 18;12:924. doi: 10.1038/s41598-021-04586-w (PMC8766595; doi:10.1038/s41598-021-04586-w)
Supplement: Supplementary file 8 — Supplementary Information 7. [file 41598_2021_4586_MOESM8_ESM.zip › gis_data/landward-limit-of-shelf-edge-areas.qpj]

PROJCS["WGS 84 / UTM zone 55S",GEOGCS["WGS 84",DATUM["WGS_1984",SPHEROID["WGS 84",6378137,298.257223563,AUTHORITY["EPSG","7030"]],AUTHORITY["EPSG","6326"]],PRIMEM["Greenwich",0,AUTHORITY["EPSG","8901"]],UNIT["degree",0.0174532925199433,AUTHORITY["EPSG","9122"]],AUTHORITY["EPSG","4326"]],PROJECTION["Transverse_Mercator"],PARAMETER["latitude_of_origin",0],PARAMETER["central_meridian",147],PARAMETER["scale_factor",0.9996],PARAMETER["false_easting",500000],PARAMETER["false_northing",10000000],UNIT["metre",1,AUTHORITY["EPSG","9001"]],AXIS["Easting",EAST],AXIS["Northing",NORTH],AUTHORITY["EPSG","32755"]]
