# Supplementary material for: New constraints on the postglacial shallow-water carbonate accumulation in the Great Barrier Reef
Source: Sci Rep. 2022 Jan 18;12:924. doi: 10.1038/s41598-021-04586-w (PMC8766595; doi:10.1038/s41598-021-04586-w)
Supplement: Supplementary file 8 — Supplementary Information 7. [file 41598_2021_4586_MOESM8_ESM.zip › gis_data/README.txt]

The folder gis_data contains:

- a polygon representing the 130 m isobath, represents also the seaward limit of the "shelf edge" as per the definition used in our paper.
- a polygon representing the seaward limit of the outer Great Barrier Reef. This polygon also represents the landward limit of the "shelf edge" as per the definition used in our paper.
- Holocene-reef-features folder, containing the layer as defined in the Methods section, based on the joint interpretation of bathymetric datasets and satellite imagery. Each feature represents a separate latitudinal slice.
